# Supplementary material for: Heterogeneity in the Response of Different Subtypes of Drosophila melanogaster Midgut Cells to Viral Infections
Source: Viruses. 2021 Nov 15;13(11):2284. doi: 10.3390/v13112284 (PMC8623525; doi:10.3390/v13112284)
Supplement: Supplementary file 1 [file viruses-13-02284-s001.zip]

Archive with 4 entries (4 files):
- Figure S1.pdf
- Supplementary File S1.xlsx
- Supplementary File S2.xlsx
- Supplementary file S3.xlsx
