# Supplementary material for: Heterogeneity in the Response of Different Subtypes of Drosophila melanogaster Midgut Cells to Viral Infections
Source: Viruses. 2021 Nov 15;13(11):2284. doi: 10.3390/v13112284 (PMC8623525; doi:10.3390/v13112284)
Supplement: Supplementary file 1 [file viruses-13-02284-s001.zip › Supplementary File S1.xlsx]

## Sheet: TV generic response
name	pval	adj_pval	f_statistic	df1	df2	lfc	symbol
Dmel-CG6981	1.51495e-21	2.64828e-17	91.8781	1	4279.24	1.29108	Ssk
Dmel-CG11415	1.3918e-20	1.2165e-16	87.3985	1	4279.24	1.00654	Tsp2A
Dmel-CR34094	3.88842e-17	2.11366e-13	71.4306	1	4279.24	0.767663	mt:lrRNA
Dmel-CG4827	4.83646e-17	2.11366e-13	70.9929	1	4279.24	1.19227	veil
Dmel-CG15422	1.57341e-15	5.20978e-12	64.0191	1	4279.24	1.1954	CG15422
Dmel-CG44008	1.78815e-15	5.20978e-12	63.7633	1	4279.24	0.618507	CG44008
Dmel-CG34176	3.44792e-15	8.61043e-12	62.4509	1	4279.24	1.45931	CG34176
Dmel-CG5399	1.31463e-13	2.87263e-10	55.1886	1	4279.24	1.7079	CG5399
Dmel-CG42674	2.20974e-08	4.29205e-05	31.4194	1	4279.24	1.34894	CG42674
Dmel-CG13704	2.74942e-08	4.80625e-05	30.9921	1	4279.24	0.98211	CG13704
Dmel-CR45845	7.94399e-07	0.00126245	24.4438	1	4279.24	0.557973	pre-rRNA:CR45845
Dmel-CG12825	3.34641e-06	0.00487488	21.6641	1	4279.24	0.28467	CG12825
Dmel-CG31795	8.21148e-06	0.0110419	19.9366	1	4279.24	0.219574	IA-2
Dmel-CG42249	1.6243e-05	0.0202817	18.6284	1	4279.24	1.31154e+07	CG42249
Dmel-CG9380	2.03643e-05	0.0235215	18.1956	1	4279.24	1.44827	CG9380
Dmel-CG10924	2.15287e-05	0.0235215	18.0893	1	4279.24	0.863905	Pepck2
Dmel-CG6643	4.20332e-05	0.0432225	16.8122	1	4279.24	2.62308e+07	Esyt2
Dmel-CG5021	5.89642e-05	0.0572641	16.168	1	4279.24	-2.62308e+07	CG5021
Dmel-CG9434	6.32768e-05	0.058218	16.0338	1	4279.24	0.934182	Fst
Dmel-CG18744	7.07698e-05	0.0618563	15.8212	1	4279.24	1.07699	CG18744
Dmel-CG17723	7.66565e-05	0.0638111	15.6695	1	4279.24	0.636298	ZnT63C
Dmel-CG17716	8.2268e-05	0.0653694	15.5354	1	4279.24	1.31154e+07	CG17716
Dmel-CG34194	8.98997e-05	0.0659585	15.3671	1	4279.24	0.628387	CG34194
Dmel-CG44422	9.05557e-05	0.0659585	15.3533	1	4279.24	1.31154e+07	CG44422
Dmel-CG9124	0.000145967	0.102066	14.4495	1	4279.24	-1.31154e+07	eIF3h
Dmel-CG1751	0.000153848	0.103439	14.3502	1	4279.24	-1.31154e+07	Spase25
Dmel-CG34200	0.00016044	0.103876	14.2709	1	4279.24	-3.93462e+07	CG34200
Dmel-CG17896	0.000173553	0.108353	14.1226	1	4279.24	-0.48992	CG17896
Dmel-CG6151	0.000231296	0.135147	13.5811	1	4279.24	-0.647877	fwe
Dmel-CG8627	0.000231932	0.135147	13.576	1	4279.24	1.34366	Acbp2
Dmel-CG9829	0.000244911	0.138106	13.4735	1	4279.24	-1.31154e+07	poly
Dmel-CG14902	0.000280623	0.153299	13.2174	1	4279.24	0.748847	Decay
Dmel-CG15441	0.000366666	0.194233	12.7152	1	4279.24	-2.62308e+07	Gs1l
Dmel-CG17109	0.000408085	0.209816	12.5145	1	4279.24	-1.31154e+07	CG17109
Dmel-CG43066	0.000503067	0.25126	12.1228	1	4279.24	1.31154e+07	CG43066
Dmel-CG3095	0.00068488	0.332567	11.5467	1	4279.24	-6.5577e+07	hfw
Dmel-CG8440	0.000812728	0.381914	11.228	1	4279.24	-2.62308e+07	Lis-1
Dmel-CG2185	0.0008302	0.381914	11.1884	1	4279.24	0.482031	elm
Dmel-CG6145	0.00102581	0.457436	10.7953	1	4279.24	1.26579	CG6145
Dmel-CG10650	0.0010467	0.457436	10.7578	1	4279.24	0.934971	CG10650
Dmel-CG7939	0.00107705	0.459216	10.7048	1	4279.24	0.162144	RpL32
Dmel-CG30077	0.00125444	0.511646	10.4223	1	4279.24	-3.93462e+07	Blos1
Dmel-CG6370	0.00125855	0.511646	10.4162	1	4279.24	-1.31154e+07	OstDelta
Dmel-CG17950	0.00129364	0.513956	10.3653	1	4279.24	-0.529504	HmgD
Dmel-CG2013	0.0014189	0.551197	10.1944	1	4279.24	-3.93462e+07	Ubc6
Dmel-CG1648	0.00150748	0.572875	10.0825	1	4279.24	-3.93462e+07	CG1648
Dmel-CG8444	0.00156956	0.583777	10.008	1	4279.24	-1.31154e+07	ATP6AP2
Dmel-CG1172	0.00182305	0.64944	9.73187	1	4279.24	-7.86925e+07	CG1172
Dmel-CG11134	0.00182583	0.64944	9.72907	1	4279.24	-3.93462e+07	CG11134
Dmel-CG7291	0.00185756	0.64944	9.69733	1	4279.24	-3.93462e+07	Npc2a
Dmel-CG12355	0.00191906	0.657787	9.63735	1	4279.24	-5.24616e+07	CG12355
Dmel-CG9770	0.0019994	0.672145	9.56187	1	4279.24	-5.24616e+07	p
Dmel-CG9366	0.00223227	0.73627	9.35933	1	4279.24	-1.31154e+07	RhoL
Dmel-CG6359	0.00230534	0.746289	9.30018	1	4279.24	-2.62308e+07	Snx3
Dmel-CG5126	0.00238415	0.757769	9.23848	1	4279.24	-6.5577e+07	CG5126
Dmel-CG8223	0.00246484	0.769426	9.17741	1	4279.24	-2.62308e+07	CG8223
Dmel-CG10733	0.00265478	0.814178	9.04133	1	4279.24	-1.31154e+07	loj
Dmel-CG7998	0.00303706	0.904852	8.79512	1	4279.24	-0.373223	Mdh2
Dmel-CG11001	0.00305396	0.904852	8.78498	1	4279.24	-0.237031	Fkbp12
Dmel-CG11752	0.00323168	0.927314	8.68163	1	4279.24	-0.522395	CG11752
Dmel-CG18594	0.00323586	0.927314	8.67927	1	4279.24	1.16907	Pebp1
Dmel-CG6203	0.0033255	0.937629	8.62938	1	4279.24	-5.24616e+07	Fmr1
Dmel-CG3620	0.00341814	0.948451	8.57924	1	4279.24	0.560182	norpA
Dmel-CG31196	0.00374393	0.99637	8.41326	1	4279.24	-0.169867	14-3-3epsilon
Dmel-CG15611	0.00375032	0.99637	8.41015	1	4279.24	-5.24616e+07	CG15611
Dmel-CG6852	0.00388195	0.99637	8.34733	1	4279.24	0.423797	Grx1
Dmel-CG6143	0.00393356	0.99637	8.32329	1	4279.24	-2.62308e+07	Pep
Dmel-CG6033	0.00395922	0.99637	8.31146	1	4279.24	-3.93462e+07	drk
Dmel-CG15097	0.00406408	0.99637	8.26389	1	4279.24	-5.24616e+07	CG15097
Dmel-CG5930	0.00407581	0.99637	8.25865	1	4279.24	-1.31154e+07	TfIIA-L
Dmel-CG10117	0.00410734	0.99637	8.24463	1	4279.24	-5.24616e+07	ttv
Dmel-CG17228	0.00411413	0.99637	8.24163	1	4279.24	0.23324	pros
Dmel-CG4046	0.0041608	0.99637	8.22112	1	4279.24	0.183896	RpS16
Dmel-CG9426	0.00429017	0.999798	8.16546	1	4279.24	-5.24616e+07	CG9426
Dmel-CG12840	0.00437979	0.999798	8.1279	1	4279.24	-1.31154e+07	Tsp42El
Dmel-CG7659	0.00442762	0.999798	8.10817	1	4279.24	1.31154e+07	tap
Dmel-CG4087	0.00452631	0.999798	8.06814	1	4279.24	0.114101	RpLP1
Dmel-CG3034	0.00455175	0.999798	8.05797	1	4279.24	-3.93462e+07	MED22
Dmel-CG10071	0.00458591	0.999798	8.04439	1	4279.24	0.17031	RpL29
Dmel-CG8097	0.0046542	0.999798	8.01757	1	4279.24	-3.93462e+07	CG8097
Dmel-CG11750	0.00482468	0.999798	7.95232	1	4279.24	-2.62308e+07	Pa1
Dmel-CG3189	0.00495278	0.999798	7.90482	1	4279.24	-5.24616e+07	Dpit47
Dmel-CG6783	0.00498564	0.999798	7.89283	1	4279.24	0.328544	fabp
Dmel-CG3758	0.00505745	0.999798	7.86692	1	4279.24	2.62308e+07	esg
Dmel-CG13630	0.00507415	0.999798	7.86095	1	4279.24	-3.93462e+07	CG13630
Dmel-CG15162	0.0050992	0.999798	7.85203	1	4279.24	-6.5577e+07	MESR3
Dmel-CG2791	0.00531906	0.999798	7.7756	1	4279.24	-1.31154e+07	CD98hc
Dmel-CG17593	0.00543034	0.999798	7.73814	1	4279.24	-3.93462e+07	CG17593
Dmel-CG15015	0.00548854	0.999798	7.71885	1	4279.24	1.00757	Cip4
Dmel-CG16983	0.00554545	0.999798	7.7002	1	4279.24	-0.253964	SkpA
Dmel-CG17907	0.00564662	0.999798	7.66751	1	4279.24	-6.5577e+07	Ace
Dmel-CG9379	0.00566022	0.999798	7.66316	1	4279.24	-3.93462e+07	by
Dmel-CR34096	0.00577833	0.999798	7.62584	1	4279.24	0.799328	srRNA
Dmel-CG18361	0.00578648	0.999798	7.62329	1	4279.24	0.98029	dsh
Dmel-CG10075	0.00600674	0.999798	7.55582	1	4279.24	-5.24616e+07	CG10075
Dmel-CG5442	0.00602442	0.999798	7.55052	1	4279.24	-2.62308e+07	SC35
Dmel-CG10161	0.006034	0.999798	7.54765	1	4279.24	-1.31154e+07	eIF3d1
Dmel-CG7823	0.00629185	0.999798	7.47214	1	4279.24	-1.31154e+07	RhoGDI
Dmel-CG5343	0.00633796	0.999798	7.45898	1	4279.24	-6.5577e+07	Bug22
Dmel-CG9320	0.00639297	0.999798	7.44339	1	4279.24	-6.5577e+07	Ns4
Dmel-CG5905	0.00639507	0.999798	7.4428	1	4279.24	0.519186	Nep1
Dmel-CG4412	0.00648503	0.999798	7.41762	1	4279.24	-0.309362	ATPsynCF6
Dmel-CG4001	0.00661108	0.999798	7.38293	1	4279.24	-2.62308e+07	Pfk
Dmel-CG10334	0.00668118	0.999798	7.36393	1	4279.24	-2.62308e+07	spi
Dmel-CG3876	0.0067326	0.999798	7.35012	1	4279.24	-7.86925e+07	PGAP2
Dmel-CG15126	0.0067594	0.999798	7.34296	1	4279.24	0.772154	CG15126
Dmel-CG9195	0.0067623	0.999798	7.34219	1	4279.24	-1.31154e+07	Scamp
Dmel-CG8403	0.00704845	0.999798	7.26759	1	4279.24	-5.24616e+07	SP2353
Dmel-CG2813	0.00711816	0.999798	7.24989	1	4279.24	-6.5577e+07	cold
Dmel-CG7843	0.00715351	0.999798	7.24098	1	4279.24	-2.62308e+07	Ars2
Dmel-CG1116	0.00718501	0.999798	7.23308	1	4279.24	-6.5577e+07	CG1116
Dmel-CG11844	0.00724119	0.999798	7.21907	1	4279.24	-1.31154e+07	vig2
Dmel-CG11525	0.00725717	0.999798	7.21511	1	4279.24	-0.33025	CycG
Dmel-CG5027	0.00738357	0.999798	7.18407	1	4279.24	-2.62308e+07	CG5027
Dmel-CG40160	0.00738713	0.999798	7.1832	1	4279.24	-2.62308e+07	CG40160
Dmel-CG34449	0.00743794	0.999798	7.17088	1	4279.24	-2.62308e+07	CG34449
Dmel-CG5793	0.00745255	0.999798	7.16735	1	4279.24	-3.93462e+07	CG5793
Dmel-CG5605	0.00748353	0.999798	7.1599	1	4279.24	-2.62308e+07	eRF1
Dmel-CG8194	0.00757398	0.999798	7.13832	1	4279.24	-2.62308e+07	RNaseX25
Dmel-CG7636	0.00759979	0.999798	7.13221	1	4279.24	-2.62308e+07	mRpL2
Dmel-CG5848	0.00772818	0.999798	7.10212	1	4279.24	-1.31154e+07	cact
Dmel-CG32513	0.00782478	0.999798	7.07982	1	4279.24	0.474144	bves
Dmel-CG3000	0.0078521	0.999798	7.07357	1	4279.24	-5.24616e+07	fzr
Dmel-CG12050	0.00785459	0.999798	7.073	1	4279.24	-9.18079e+07	l(2)05287
Dmel-CG1886	0.00788795	0.999798	7.06539	1	4279.24	-3.93462e+07	ATP7
Dmel-CG5650	0.00790586	0.999798	7.06132	1	4279.24	-1.31154e+07	Pp1-87B
Dmel-CG7614	0.00799101	0.999798	7.0421	1	4279.24	-6.5577e+07	Mat1
Dmel-CR42862	0.00814663	0.999798	7.0075	1	4279.24	0.301772	lncRNA:CR42862
Dmel-CG3125	0.0082241	0.999798	6.99053	1	4279.24	-5.24616e+07	IntS6
Dmel-CG8862	0.00824813	0.999798	6.9853	1	4279.24	-5.24616e+07	EndoG
Dmel-CG7903	0.00826819	0.999798	6.98095	1	4279.24	-5.24616e+07	CG7903
Dmel-CG6769	0.00834338	0.999798	6.96472	1	4279.24	-5.24616e+07	CG6769
Dmel-CG6684	0.00837597	0.999798	6.95773	1	4279.24	0.101166	RpS25
Dmel-CG9888	0.00838914	0.999798	6.95492	1	4279.24	-2.62308e+07	Fib
Dmel-CG5803	0.00839261	0.999798	6.95418	1	4279.24	0.77809	Fas3
Dmel-CG2059	0.00849422	0.999798	6.93261	1	4279.24	-7.86925e+07	CG2059
Dmel-CG45050	0.00860789	0.999798	6.9088	1	4279.24	0.223968	CG45050
Dmel-CG14977	0.00862187	0.999798	6.9059	1	4279.24	-2.62308e+07	CG14977
Dmel-CG13393	0.00878787	0.999798	6.87175	1	4279.24	-0.521402	Dad1
Dmel-CG5355	0.00881656	0.999798	6.86592	1	4279.24	-3.93462e+07	CG5355
Dmel-CG14813	0.00891024	0.999798	6.847	1	4279.24	-1.31154e+07	deltaCOP
Dmel-CG3271	0.0089338	0.999798	6.84228	1	4279.24	-5.24616e+07	PGAP3
Dmel-CG13503	0.00893802	0.999798	6.84143	1	4279.24	-5.24616e+07	Vrp1
Dmel-CG4869	0.00897126	0.999798	6.83479	1	4279.24	0.912278	betaTub97EF
Dmel-CG3779	0.00905647	0.999798	6.81788	1	4279.24	-2.62308e+07	numb
Dmel-CG10907	0.00909394	0.999798	6.81049	1	4279.24	-9.18079e+07	CG10907
Dmel-CG13849	0.00932679	0.999798	6.76529	1	4279.24	-1.31154e+07	Nop56
Dmel-CG6770	0.00932867	0.999798	6.76493	1	4279.24	0.275714	CG6770
Dmel-CG17559	0.00934752	0.999798	6.76132	1	4279.24	1.31154e+07	dnt
Dmel-CG2774	0.0094178	0.999798	6.74793	1	4279.24	-3.93462e+07	Snx1
Dmel-CG1418	0.00950339	0.999798	6.73177	1	4279.24	-3.93462e+07	CG1418
Dmel-CG10371	0.00955061	0.999798	6.72291	1	4279.24	-6.5577e+07	PTPMT1
Dmel-CG4003	0.0096129	0.999798	6.7113	1	4279.24	-5.24616e+07	pont
Dmel-CG8841	0.00973735	0.999798	6.68833	1	4279.24	-5.24616e+07	CG8841
Dmel-CG8694	0.00975309	0.999798	6.68544	1	4279.24	0.478732	Mal-A2
Dmel-CG31478	0.0097951	0.999798	6.67777	1	4279.24	-3.93462e+07	mRpL9
Dmel-CG4094	0.00989943	0.999798	6.65886	1	4279.24	-3.93462e+07	Fum1
Dmel-CG11140	0.00992529	0.999798	6.6542	1	4279.24	1.31154e+07	Aldh-III
Dmel-CG1063	0.00992782	0.999798	6.65375	1	4279.24	-7.86925e+07	Itp-r83A
Dmel-CG6474	0.0101059	0.999798	6.62202	1	4279.24	-3.93462e+07	e(y)1
Dmel-CG14969	0.0101501	0.999798	6.61424	1	4279.24	-5.24616e+07	CG14969
Dmel-CG15697	0.0101624	0.999798	6.61208	1	4279.24	0.165891	RpS30
Dmel-CG8039	0.0102184	0.999798	6.60229	1	4279.24	-5.24616e+07	mRpL19
Dmel-CG6871	0.0102695	0.999798	6.59338	1	4279.24	-2.62308e+07	Cat
Dmel-CG42360	0.0102728	0.999798	6.59282	1	4279.24	-6.5577e+07	CG42360
Dmel-CG15004	0.0102808	0.999798	6.59142	1	4279.24	-2.62308e+07	Teh2
Dmel-CG10687	0.0103728	0.999798	6.57555	1	4279.24	0.526656	AsnRS
Dmel-CG9242	0.0104848	0.999798	6.55639	1	4279.24	-3.93462e+07	bur
Dmel-CG5385	0.010562	0.999798	6.54332	1	4279.24	-2.62308e+07	l(2)SH0834
Dmel-CG3561	0.0108382	0.999798	6.49734	1	4279.24	-9.18079e+07	Dbp21E2
Dmel-CG43444	0.0108674	0.999798	6.49255	1	4279.24	0.578364	Tet
Dmel-CG4747	0.0109052	0.999798	6.48637	1	4279.24	-3.93462e+07	Ndf
Dmel-CG4710	0.0109591	0.999798	6.4776	1	4279.24	-3.93462e+07	Pino
Dmel-CG5484	0.0109692	0.999798	6.47595	1	4279.24	-5.24616e+07	Yif1
Dmel-CG1381	0.0111386	0.999798	6.44868	1	4279.24	-3.93462e+07	RpLP0-like
Dmel-CG9286	0.0111636	0.999798	6.44468	1	4279.24	-3.93462e+07	CG9286
Dmel-CG44009	0.0112441	0.999798	6.43191	1	4279.24	0.477953	Vti1b
Dmel-CG1998	0.0113098	0.999798	6.42155	1	4279.24	-3.93462e+07	CG1998
Dmel-CG13807	0.0114195	0.999798	6.40437	1	4279.24	-6.5577e+07	CG13807
Dmel-CG7686	0.0114236	0.999798	6.40373	1	4279.24	-2.62308e+07	LTV1
Dmel-CG10685	0.0115699	0.999798	6.38111	1	4279.24	-5.24616e+07	l(2)37Cg
Dmel-CG3412	0.0115795	0.999798	6.37964	1	4279.24	-5.24616e+07	slmb
Dmel-CG4311	0.0116083	0.999798	6.37523	1	4279.24	-5.24616e+07	Hmgs
Dmel-CG1840	0.0117342	0.999798	6.35605	1	4279.24	-5.24616e+07	CG1840
Dmel-CG31075	0.0119645	0.999798	6.32153	1	4279.24	3.93462e+07	CG31075
Dmel-CG3522	0.0121053	0.999798	6.30075	1	4279.24	-6.5577e+07	Start1
Dmel-CG34387	0.0121435	0.999798	6.29516	1	4279.24	-1.31154e+07	futsch
Dmel-CG7218	0.0121482	0.999798	6.29448	1	4279.24	-6.5577e+07	CG7218
Dmel-CG8977	0.0123149	0.999798	6.27027	1	4279.24	-1.31154e+07	CCT3
Dmel-CG7082	0.0123229	0.999798	6.26913	1	4279.24	-5.24616e+07	papi
Dmel-CG4389	0.0123424	0.999798	6.26633	1	4279.24	-3.93462e+07	Mtpalpha
Dmel-CG5976	0.0127229	0.999798	6.21246	1	4279.24	-3.93462e+07	isoQC
Dmel-CG2682	0.0127363	0.999798	6.2106	1	4279.24	-1.31154e+07	d4
Dmel-CG13928	0.0127802	0.999798	6.20451	1	4279.24	-0.24802	CG13928
Dmel-CG17271	0.012903	0.999798	6.18756	1	4279.24	-1.31154e+07	CG17271
Dmel-CG17834	0.0130265	0.999798	6.17067	1	4279.24	-6.5577e+07	CG17834
Dmel-CG5417	0.0130617	0.999798	6.16589	1	4279.24	-2.62308e+07	Srp14
Dmel-CG7390	0.013115	0.999798	6.15868	1	4279.24	0.354488	smp-30
Dmel-CG30389	0.0131518	0.999798	6.15371	1	4279.24	-3.93462e+07	CG30389
Dmel-CR32207	0.0131958	0.999798	6.14779	1	4279.24	-6.5577e+07	hpRNA:CR32207
Dmel-CG8639	0.0133866	0.999798	6.12238	1	4279.24	0.479451	Cirl
Dmel-CG8818	0.013541	0.999798	6.10208	1	4279.24	-2.62308e+07	CG8818
Dmel-CG11798	0.0136518	0.999798	6.08765	1	4279.24	-1.31154e+07	chn
Dmel-CG32196	0.0136917	0.999798	6.08249	1	4279.24	-3.93462e+07	CG32196
Dmel-CG5738	0.0137878	0.999798	6.07012	1	4279.24	-0.44729	lolal
Dmel-CG6384	0.0139797	0.999798	6.04567	1	4279.24	-5.24616e+07	Cp190
Dmel-CG4180	0.0141993	0.999798	6.01813	1	4279.24	-3.93462e+07	CIAPIN1
Dmel-CG40351	0.0142598	0.999798	6.01061	1	4279.24	-3.93462e+07	Set1
Dmel-CG8287	0.0144151	0.999798	5.99148	1	4279.24	-3.93462e+07	Rab8
Dmel-CG15929	0.014441	0.999798	5.9883	1	4279.24	-5.24616e+07	lin-52
Dmel-CG17489	0.014618	0.999798	5.96678	1	4279.24	0.15156	RpL5
Dmel-CG12352	0.0146426	0.999798	5.96381	1	4279.24	-3.93462e+07	san
Dmel-CG6191	0.0146442	0.999798	5.96362	1	4279.24	-3.93462e+07	CG6191
Dmel-CG7359	0.0146783	0.999798	5.95952	1	4279.24	-3.93462e+07	Sec22
Dmel-CG7430	0.01468	0.999798	5.95931	1	4279.24	0.422598	CG7430
Dmel-CG32428	0.0149143	0.999798	5.93136	1	4279.24	-2.62308e+07	CG32428
Dmel-CG11971	0.0149478	0.999798	5.9274	1	4279.24	-6.5577e+07	E(var)3-9
Dmel-CG14543	0.0149643	0.999798	5.92546	1	4279.24	-5.24616e+07	CG14543
Dmel-CG8064	0.0151071	0.999798	5.90871	1	4279.24	-6.5577e+07	CG8064
Dmel-CG6105	0.0151264	0.999798	5.90645	1	4279.24	-0.194666	ATPsynG
Dmel-CG8188	0.0151346	0.999798	5.90549	1	4279.24	-5.24616e+07	CG8188
Dmel-CG2023	0.0155054	0.999798	5.86281	1	4279.24	-5.24616e+07	CG2023
Dmel-CG3732	0.0157764	0.999798	5.83228	1	4279.24	-2.62308e+07	CG3732
Dmel-CG11785	0.0158143	0.999798	5.82805	1	4279.24	-0.351021	bai
Dmel-CG42259	0.01596	0.999798	5.8119	1	4279.24	0.586581	CG42259
Dmel-CG12024	0.0160091	0.999798	5.80648	1	4279.24	-6.5577e+07	CG12024
Dmel-CG10086	0.0160227	0.999798	5.805	1	4279.24	-2.62308e+07	CG10086
Dmel-CG3717	0.0161513	0.999798	5.79091	1	4279.24	-3.93462e+07	bcn92
Dmel-CG4293	0.0165025	0.999798	5.75307	1	4279.24	-5.24616e+07	CG4293
Dmel-CG32076	0.0165936	0.999798	5.74338	1	4279.24	-6.5577e+07	Alg10
Dmel-CG31005	0.0167754	0.999798	5.72421	1	4279.24	-6.5577e+07	qless
Dmel-CG14005	0.0167997	0.999798	5.72167	1	4279.24	-7.86925e+07	CG14005
Dmel-CG3501	0.0168092	0.999798	5.72067	1	4279.24	-2.62308e+07	EMC8-9
Dmel-CG10423	0.0168735	0.999798	5.71396	1	4279.24	0.112948	RpS27
Dmel-CG3090	0.0170742	0.999798	5.69318	1	4279.24	-3.93462e+07	Sox14
Dmel-CG17293	0.0173681	0.999798	5.6632	1	4279.24	-2.62308e+07	Wdr82
Dmel-CG9581	0.0177197	0.999798	5.628	1	4279.24	-3.93462e+07	CG9581
Dmel-CG4912	0.0177283	0.999798	5.62715	1	4279.24	-1.31154e+07	eEF1delta
Dmel-CG31030	0.0177516	0.999798	5.62485	1	4279.24	-1.31154e+07	CG31030
Dmel-CG7630	0.0181113	0.999798	5.58965	1	4279.24	0.153784	CG7630
Dmel-CG11593	0.0181477	0.999798	5.58613	1	4279.24	-7.86925e+07	CG11593
Dmel-CG2986	0.0183735	0.999798	5.56445	1	4279.24	0.116204	RpS21
Dmel-CG3760	0.0183752	0.999798	5.56429	1	4279.24	-2.62308e+07	CG3760
Dmel-CG2221	0.0184157	0.999798	5.56042	1	4279.24	-1.31154e+07	l(1)G0289
Dmel-CG4207	0.0184364	0.999798	5.55846	1	4279.24	-6.5577e+07	bonsai
Dmel-CG3886	0.018538	0.999798	5.54882	1	4279.24	-3.93462e+07	Psc
Dmel-CG8024	0.0185428	0.999798	5.54836	1	4279.24	-2.62308e+07	Rab32
Dmel-CG10703	0.0186914	0.999798	5.53439	1	4279.24	-5.24616e+07	GCC88
Dmel-CG2512	0.0187224	0.999798	5.53148	1	4279.24	-1.31154e+07	alphaTub84D
Dmel-CG17608	0.0187662	0.999798	5.52739	1	4279.24	-2.62308e+07	Agpat2
Dmel-CG7351	0.0187886	0.999798	5.52529	1	4279.24	-7.86925e+07	PCID2
Dmel-CG11652	0.0188271	0.999798	5.5217	1	4279.24	-5.24616e+07	Dph1
Dmel-CG4866	0.0188877	0.999798	5.51608	1	4279.24	-2.62308e+07	CG4866
Dmel-CG7429	0.0189	0.999798	5.51494	1	4279.24	-5.24616e+07	CCDC53
Dmel-CG9166	0.0190347	0.999798	5.5025	1	4279.24	-6.5577e+07	312
Dmel-CG31809	0.0192479	0.999798	5.483	1	4279.24	-3.93462e+07	CG31809
Dmel-CG34039	0.0192638	0.999798	5.48155	1	4279.24	-7.86925e+07	CG34039
Dmel-CG9239	0.0193858	0.999798	5.47051	1	4279.24	-1.31154e+07	B4
Dmel-CG8269	0.0193993	0.999798	5.46929	1	4279.24	-3.93462e+07	DCTN2-p50
Dmel-CG2969	0.0195318	0.999798	5.45738	1	4279.24	-6.5577e+07	Atet
Dmel-CG6513	0.0195829	0.999798	5.45281	1	4279.24	-1.31154e+07	endos
Dmel-CG8722	0.0196299	0.999798	5.44862	1	4279.24	-3.93462e+07	Nup44A
Dmel-CG8314	0.0196473	0.999798	5.44707	1	4279.24	1.31154e+07	CG8314
Dmel-CG6459	0.0196621	0.999798	5.44575	1	4279.24	-1.31154e+07	P32
Dmel-CG8385	0.0198812	0.999798	5.42637	1	4279.24	-0.227692	Arf79F
Dmel-CG4464	0.0200648	0.999798	5.4103	1	4279.24	0.145041	RpS19a
Dmel-CG7314	0.0202253	0.999798	5.39638	1	4279.24	-5.24616e+07	Bmcp
Dmel-CG5830	0.0202773	0.999798	5.39188	1	4279.24	-2.62308e+07	CG5830
Dmel-CG14975	0.0203095	0.999798	5.38911	1	4279.24	-5.24616e+07	Rdh
Dmel-CG8183	0.0210468	0.999798	5.32685	1	4279.24	-3.93462e+07	Khc-73
Dmel-CG15784	0.0211719	0.999798	5.31651	1	4279.24	0.705627	CG15784
Dmel-CG32230	0.0212197	0.999798	5.31257	1	4279.24	0.168677	ND-MLRQ
Dmel-CG6382	0.0212935	0.999798	5.30651	1	4279.24	-2.62308e+07	eRF3
Dmel-CG2275	0.0216268	0.999798	5.27944	1	4279.24	-1.31154e+07	Jra
Dmel-CG1242	0.0217166	0.999798	5.27221	1	4279.24	-0.228623	Hsp83
Dmel-CG32529	0.0217866	0.999798	5.2666	1	4279.24	-2.62308e+07	Hers
Dmel-CG2855	0.0218178	0.999798	5.26411	1	4279.24	-6.5577e+07	aph-1
Dmel-CG1492	0.0218894	0.999798	5.2584	1	4279.24	-6.5577e+07	CG1492
Dmel-CG6354	0.0218911	0.999798	5.25826	1	4279.24	-3.93462e+07	Rb97D
Dmel-CG8340	0.0219017	0.999798	5.25742	1	4279.24	-3.93462e+07	128up
Dmel-CG17515	0.0221705	0.999798	5.23617	1	4279.24	-2.62308e+07	Rab21
Dmel-CG5585	0.0221836	0.999798	5.23514	1	4279.24	-9.18079e+07	Rbbp5
Dmel-CG1009	0.0224321	0.999798	5.21574	1	4279.24	-1.31154e+07	Psa
Dmel-CG17294	0.0226871	0.999798	5.19606	1	4279.24	-5.24616e+07	CG17294
Dmel-CG10038	0.0227514	0.999798	5.19114	1	4279.24	-5.24616e+07	CG10038
Dmel-CG13852	0.0227962	0.999798	5.18772	1	4279.24	-3.93462e+07	mats
Dmel-CG11940	0.0229417	0.999798	5.17665	1	4279.24	-2.62308e+07	pico
Dmel-CG9874	0.022944	0.999798	5.17647	1	4279.24	-5.24616e+07	Tbp
Dmel-CG8983	0.0229605	0.999798	5.17522	1	4279.24	-0.250284	ERp60
Dmel-CG5447	0.0229606	0.999798	5.17521	1	4279.24	-2.62308e+07	CG5447
Dmel-CG42768	0.0232373	0.999798	5.15438	1	4279.24	0.240711	Msp300
Dmel-CG4421	0.0232928	0.999798	5.15023	1	4279.24	1.18821	GstD8
Dmel-CG10984	0.0233299	0.999798	5.14747	1	4279.24	-5.24616e+07	CG10984
Dmel-CG6051	0.023445	0.999798	5.13892	1	4279.24	0.638769	CG6051
Dmel-CG6719	0.0235185	0.999798	5.13347	1	4279.24	-2.62308e+07	mgr
Dmel-CG3733	0.0238211	0.999798	5.11126	1	4279.24	-5.24616e+07	Chd1
Dmel-CG8286	0.0241972	0.999798	5.08406	1	4279.24	-1.31154e+07	P58IPK
Dmel-CG7891	0.0242056	0.999798	5.08345	1	4279.24	-2.62308e+07	Arl8
Dmel-CG30498	0.0242594	0.999798	5.07959	1	4279.24	-1.31154e+07	boca
Dmel-CG18549	0.0244387	0.999798	5.06682	1	4279.24	-3.93462e+07	CG18549
Dmel-CG8111	0.0244679	0.999798	5.06475	1	4279.24	-3.93462e+07	CG8111
Dmel-CG7358	0.0247132	0.999798	5.04744	1	4279.24	-5.24616e+07	Flacc
Dmel-CG7765	0.0248125	0.999798	5.04048	1	4279.24	-1.31154e+07	Khc
Dmel-CG13396	0.0248148	0.999798	5.04032	1	4279.24	-1.04923e+08	fy
Dmel-CG17611	0.0248234	0.999798	5.03972	1	4279.24	-2.62308e+07	eIF6
Dmel-CG31299	0.0248958	0.999798	5.03467	1	4279.24	-1.31154e+07	cu
Dmel-CG8666	0.0249827	0.999798	5.02863	1	4279.24	-3.93462e+07	Tsp39D
Dmel-CG8004	0.025048	0.999798	5.0241	1	4279.24	-3.93462e+07	CG8004
Dmel-CG9304	0.0251937	0.999798	5.01404	1	4279.24	-6.5577e+07	CG9304
Dmel-CG8325	0.0252789	0.999798	5.00819	1	4279.24	-6.5577e+07	Ttc7
Dmel-CG15671	0.0253146	0.999798	5.00574	1	4279.24	0.651115	cv-2
Dmel-CG8660	0.0254147	0.999798	4.99891	1	4279.24	-3.93462e+07	Fibp
Dmel-CG3889	0.0254191	0.999798	4.99861	1	4279.24	-6.5577e+07	CSN1b
Dmel-CG6567	0.0254662	0.999798	4.9954	1	4279.24	-5.24616e+07	CG6567
Dmel-CG5491	0.0254767	0.999798	4.99469	1	4279.24	-7.86925e+07	IntS12
Dmel-CG14517	0.0255009	0.999798	4.99304	1	4279.24	-6.5577e+07	beta4GalNAcTB
Dmel-CG13506	0.0256311	0.999798	4.98421	1	4279.24	-1.31154e+07	CG13506
Dmel-CG42541	0.0256691	0.999798	4.98165	1	4279.24	0.892865	CG42541
Dmel-CG10084	0.0257711	0.999798	4.97478	1	4279.24	-2.62308e+07	swm
Dmel-CG14160	0.0257767	0.999798	4.97441	1	4279.24	0.528963	CG14160
Dmel-CG18505	0.025933	0.999798	4.96394	1	4279.24	-2.62308e+07	Acyp2
Dmel-CG42588	0.0259605	0.999798	4.9621	1	4279.24	-1.18039e+08	CG42588
Dmel-CG18412	0.0260206	0.999798	4.9581	1	4279.24	-6.5577e+07	ph-p
Dmel-CG11357	0.0261022	0.999798	4.95268	1	4279.24	-6.5577e+07	CG11357
Dmel-CG7705	0.0261474	0.999798	4.94968	1	4279.24	-5.24616e+07	dind
Dmel-CG6378	0.0261632	0.999798	4.94864	1	4279.24	-9.18079e+07	SPARC
Dmel-CG8237	0.0264095	0.999798	4.93243	1	4279.24	-3.93462e+07	CG8237
Dmel-CG5504	0.0265117	0.999798	4.92574	1	4279.24	-1.31154e+07	CG5504
Dmel-CG3186	0.0265628	0.999798	4.92241	1	4279.24	-0.190515	eEF5
Dmel-CG9881	0.0265813	0.999798	4.92121	1	4279.24	-1.31154e+07	Arpc5
Dmel-CG8069	0.0266088	0.999798	4.91942	1	4279.24	-5.24616e+07	Phax
Dmel-CG3949	0.0267691	0.999798	4.90903	1	4279.24	-2.62308e+07	hoip
Dmel-CG1391	0.026854	0.999798	4.90355	1	4279.24	-5.24616e+07	sol
Dmel-CG32202	0.0268837	0.999798	4.90164	1	4279.24	-6.5577e+07	CG32202
Dmel-CG30423	0.0269589	0.999798	4.89681	1	4279.24	-0.288463	CG30423
Dmel-CG10590	0.027024	0.999798	4.89265	1	4279.24	-2.62308e+07	TM9SF3
Dmel-CG5284	0.0271042	0.999798	4.88752	1	4279.24	-5.24616e+07	ClC-c
Dmel-CG6637	0.0271339	0.999798	4.88563	1	4279.24	-2.62308e+07	lsn
Dmel-CG4365	0.0271708	0.999798	4.88328	1	4279.24	0.28047	tzn
Dmel-CG12403	0.027283	0.999798	4.87616	1	4279.24	-1.31154e+07	Vha68-1
Dmel-CG7081	0.0272901	0.999798	4.87571	1	4279.24	-3.93462e+07	Pex2
Dmel-CG30491	0.0272953	0.999798	4.87538	1	4279.24	-6.5577e+07	CG30491
Dmel-CG13348	0.0273197	0.999798	4.87383	1	4279.24	-2.62308e+07	PheRS-m
Dmel-CG1795	0.0274344	0.999798	4.8666	1	4279.24	-7.86925e+07	Ogg1
Dmel-CG8315	0.0274658	0.999798	4.86462	1	4279.24	-5.24616e+07	Pex11
Dmel-CG7246	0.0274931	0.999798	4.86291	1	4279.24	-6.5577e+07	CG7246
Dmel-CG6056	0.0275613	0.999798	4.85862	1	4279.24	-0.429768	AP-2sigma
Dmel-CG7655	0.0276223	0.999798	4.85481	1	4279.24	-3.93462e+07	CG7655
Dmel-CG1553	0.027885	0.999798	4.83846	1	4279.24	-5.24616e+07	Nop17l
Dmel-CG31961	0.0279379	0.999798	4.83519	1	4279.24	-5.24616e+07	TBCC
Dmel-CG8441	0.0280374	0.999798	4.82905	1	4279.24	-3.93462e+07	CG8441
Dmel-CG5773	0.0283725	0.999798	4.80855	1	4279.24	-6.5577e+07	CG5773
Dmel-CG2021	0.0284128	0.999798	4.8061	1	4279.24	-3.93462e+07	CG2021
Dmel-CG6647	0.0284456	0.999798	4.80411	1	4279.24	-0.162679	porin
Dmel-CG2972	0.0285855	0.999798	4.79565	1	4279.24	-5.24616e+07	CG2972
Dmel-CG3743	0.0286361	0.999798	4.7926	1	4279.24	-3.93462e+07	MTF-1
Dmel-CG1935	0.0287335	0.999798	4.78675	1	4279.24	-3.93462e+07	JTBR
Dmel-CG1705	0.028802	0.999798	4.78264	1	4279.24	-2.62308e+07	Met
Dmel-CG32476	0.0288473	0.999798	4.77993	1	4279.24	-1.31154e+07	mthl14
Dmel-CG4903	0.0290466	0.999798	4.76806	1	4279.24	-6.5577e+07	MESR4
Dmel-CG10572	0.0291316	0.999798	4.76302	1	4279.24	-7.86925e+07	Cdk8
Dmel-CG7200	0.0292477	0.999798	4.75617	1	4279.24	-5.24616e+07	JMJD4
Dmel-CG3817	0.0294141	0.999798	4.7464	1	4279.24	-3.93462e+07	CG3817
Dmel-CG4768	0.0294685	0.999798	4.74322	1	4279.24	-3.93462e+07	CG4768
Dmel-CG5131	0.0295064	0.999798	4.741	1	4279.24	-6.5577e+07	CG5131
Dmel-CG1316	0.02951	0.999798	4.74079	1	4279.24	-3.93462e+07	CG1316
Dmel-CG5787	0.0297805	0.999798	4.72508	1	4279.24	-6.5577e+07	CG5787
Dmel-CG11303	0.0297885	0.999798	4.72461	1	4279.24	-1.31154e+07	TM4SF
Dmel-CG10132	0.029896	0.999798	4.71841	1	4279.24	0.695807	CG10132
Dmel-CG3616	0.0299478	0.999798	4.71544	1	4279.24	-1.31154e+07	Cyp9c1
Dmel-CG4938	0.03014	0.999798	4.70442	1	4279.24	-6.5577e+07	SerRS-m
Dmel-CG1821	0.0301477	0.999798	4.70399	1	4279.24	0.112103	RpL31
Dmel-CG8025	0.0301699	0.999798	4.70272	1	4279.24	-6.5577e+07	Mtr3
Dmel-CG3324	0.0302171	0.999798	4.70003	1	4279.24	-2.62308e+07	Pkg21D
Dmel-CG1891	0.0304136	0.999798	4.68887	1	4279.24	-3.93462e+07	sax
Dmel-CG3793	0.0305542	0.999798	4.68094	1	4279.24	-2.62308e+07	CG3793
Dmel-CG6315	0.0306622	0.999798	4.67488	1	4279.24	-2.62308e+07	fl(2)d
Dmel-CG4399	0.0306683	0.999798	4.67453	1	4279.24	0.529379	east
Dmel-CG13321	0.0306947	0.999798	4.67305	1	4279.24	0.316525	CG13321
Dmel-CG7407	0.0307409	0.999798	4.67046	1	4279.24	-1.31154e+07	CG7407
Dmel-CR33963	0.0308229	0.999798	4.66589	1	4279.24	-6.5577e+07	lncRNA:CR33963
Dmel-CG12963	0.0308453	0.999798	4.66464	1	4279.24	0.50166	CG12963
Dmel-CG7220	0.03091	0.999798	4.66103	1	4279.24	0.286676	CG7220
Dmel-CG11837	0.0311063	0.999798	4.65016	1	4279.24	-3.93462e+07	CG11837
Dmel-CG7435	0.0313056	0.999798	4.63918	1	4279.24	-2.62308e+07	Arl2
Dmel-CG1825	0.0313329	0.999798	4.63768	1	4279.24	-7.86925e+07	Map60
Dmel-CG3707	0.0314994	0.999798	4.62858	1	4279.24	-6.5577e+07	wapl
Dmel-CG44251	0.0316321	0.999798	4.62136	1	4279.24	-0.384929	CG44251
Dmel-CG8709	0.0316372	0.999798	4.62108	1	4279.24	-1.31154e+07	Lpin
Dmel-CG6664	0.0316415	0.999798	4.62085	1	4279.24	0.702617	CG6664
Dmel-CG6502	0.0318972	0.999798	4.60703	1	4279.24	-6.5577e+07	E(z)
Dmel-CG10068	0.0319118	0.999798	4.60624	1	4279.24	-5.24616e+07	CG10068
Dmel-CG5451	0.0321078	0.999798	4.59574	1	4279.24	-6.5577e+07	Smu1
Dmel-CG16792	0.0322102	0.999798	4.59027	1	4279.24	0.304254	SmF
Dmel-CG7036	0.032407	0.999798	4.57982	1	4279.24	-5.24616e+07	rno
Dmel-CG10225	0.0325978	0.999798	4.56975	1	4279.24	-6.5577e+07	RanBP3
Dmel-CG2446	0.0331232	0.999798	4.54234	1	4279.24	0.608311	Amun
Dmel-CG12537	0.0331546	0.999798	4.54072	1	4279.24	-0.471743	rdx
Dmel-CG7766	0.0332739	0.999798	4.53456	1	4279.24	-2.62308e+07	CG7766
Dmel-CG6027	0.0333413	0.999798	4.53109	1	4279.24	0.280285	cdi
Dmel-CG5183	0.0333456	0.999798	4.53087	1	4279.24	-1.31154e+07	KdelR
Dmel-CG9091	0.0333563	0.999798	4.53033	1	4279.24	0.0827524	RpL37a
Dmel-CG18803	0.0333617	0.999798	4.53005	1	4279.24	-2.62308e+07	Psn
Dmel-CG18635	0.0334262	0.999798	4.52674	1	4279.24	0.731756	CG18635
Dmel-CG11877	0.0335432	0.999798	4.52075	1	4279.24	-3.93462e+07	Atg14
Dmel-CG10091	0.0336732	0.999798	4.51413	1	4279.24	-2.62308e+07	GstD9
Dmel-CG8614	0.0337567	0.999798	4.50989	1	4279.24	-3.93462e+07	Neos
Dmel-CG8431	0.0337635	0.999798	4.50954	1	4279.24	-1.04923e+08	CysRS
Dmel-CG12935	0.0338944	0.999798	4.50291	1	4279.24	-5.24616e+07	CG12935
Dmel-CG8948	0.034062	0.999798	4.49447	1	4279.24	-3.93462e+07	Graf
Dmel-CG6949	0.0341221	0.999798	4.49146	1	4279.24	-3.93462e+07	mRpL45
Dmel-CG9710	0.0342831	0.999798	4.4834	1	4279.24	-3.93462e+07	nudC
Dmel-CG8907	0.0343065	0.999798	4.48223	1	4279.24	0.494105	CG8907
Dmel-CG1554	0.0343346	0.999798	4.48083	1	4279.24	-1.31154e+07	RpII215
Dmel-CG7483	0.0344809	0.999798	4.47356	1	4279.24	-5.24616e+07	CG7483
Dmel-CG10800	0.034494	0.999798	4.47291	1	4279.24	-6.5577e+07	Rca1
Dmel-CG32537	0.0345164	0.999798	4.4718	1	4279.24	-7.86925e+07	CG32537
Dmel-CG5410	0.0345997	0.999798	4.46768	1	4279.24	-5.24616e+07	Miro
Dmel-CG5869	0.0346626	0.999798	4.46457	1	4279.24	-3.93462e+07	GMF
Dmel-CG3727	0.0348132	0.999798	4.45715	1	4279.24	-5.24616e+07	dock
Dmel-CG8882	0.0349672	0.999798	4.44961	1	4279.24	-0.342845	eIF3i
Dmel-CG13367	0.0351896	0.999798	4.43877	1	4279.24	-5.24616e+07	CG13367
Dmel-CG5056	0.0351995	0.999798	4.43829	1	4279.24	-3.93462e+07	CG5056
Dmel-CG9795	0.0352224	0.999798	4.43718	1	4279.24	-6.5577e+07	CG9795
Dmel-CG3909	0.0352524	0.999798	4.43572	1	4279.24	-5.24616e+07	CG3909
Dmel-CG8759	0.0356107	0.999798	4.41845	1	4279.24	0.2077	Nacalpha
Dmel-CG9318	0.0357687	0.999798	4.41088	1	4279.24	-1.31154e+07	TM9SF2
Dmel-CG8272	0.0357695	0.999798	4.41084	1	4279.24	-7.86925e+07	CG8272
Dmel-CG8485	0.0358431	0.999798	4.40734	1	4279.24	-5.24616e+07	CG8485
Dmel-CG8342	0.0358856	0.999798	4.40531	1	4279.24	0.355335	Kaz-m1
Dmel-CG6091	0.0359334	0.999798	4.40304	1	4279.24	-3.93462e+07	Duba
Dmel-CG12359	0.0359559	0.999798	4.40197	1	4279.24	-5.24616e+07	Ulp1
Dmel-CG6720	0.0360181	0.999798	4.39902	1	4279.24	-2.62308e+07	Ubc2
Dmel-CG2034	0.0360759	0.999798	4.39628	1	4279.24	-3.93462e+07	CG2034
Dmel-CG8448	0.0361424	0.999798	4.39314	1	4279.24	-1.31154e+07	mrj
Dmel-CG9819	0.0362111	0.999798	4.3899	1	4279.24	-3.93462e+07	CanA-14F
Dmel-CG5412	0.0362644	0.999798	4.38739	1	4279.24	-5.24616e+07	CG5412
Dmel-CG6718	0.0362717	0.999798	4.38705	1	4279.24	-5.24616e+07	iPLA2-VIA
Dmel-CG1989	0.0363778	0.999798	4.38206	1	4279.24	-2.62308e+07	Yippee
Dmel-CG6174	0.0364482	0.999798	4.37876	1	4279.24	-1.31154e+07	Arp1
Dmel-CG1969	0.0364563	0.999798	4.37838	1	4279.24	-1.31154e+07	Gnpnat
Dmel-CG17855	0.0366813	0.999798	4.36788	1	4279.24	-3.93462e+07	CG17855
Dmel-CG11217	0.0367115	0.999798	4.36648	1	4279.24	-0.347724	CanB2
Dmel-CG14536	0.0367164	0.999798	4.36625	1	4279.24	-3.93462e+07	Herp
Dmel-CG2889	0.0367191	0.999798	4.36613	1	4279.24	-6.5577e+07	CG2889
Dmel-CG8494	0.0367344	0.999798	4.36542	1	4279.24	-9.18079e+07	Usp20-33
Dmel-CG7650	0.0369842	0.999798	4.35386	1	4279.24	-7.86925e+07	CG7650
Dmel-CG6489	0.0370833	0.999798	4.3493	1	4279.24	-0.562781	Hsp70Bc
Dmel-CG13880	0.0371008	0.999798	4.34849	1	4279.24	-3.93462e+07	mRpL17
Dmel-CG6998	0.0371405	0.999798	4.34667	1	4279.24	0.139437	ctp
Dmel-CG6215	0.0373008	0.999798	4.33933	1	4279.24	-7.86925e+07	CkIIalpha-i1
Dmel-CG9148	0.0373324	0.999798	4.33789	1	4279.24	-1.31154e+07	scf
Dmel-CG5994	0.0373697	0.999798	4.33619	1	4279.24	-3.93462e+07	Nelf-E
Dmel-CG6144	0.0373933	0.999798	4.33511	1	4279.24	-5.24616e+07	CG6144
Dmel-CG4947	0.0374358	0.999798	4.33317	1	4279.24	-3.93462e+07	Tgt
Dmel-CR43144	0.0374828	0.999798	4.33103	1	4279.24	-6.5577e+07	lncRNA:CR43144
Dmel-CG16935	0.0374955	0.999798	4.33046	1	4279.24	-2.62308e+07	CG16935
Dmel-CG8187	0.0375431	0.999798	4.3283	1	4279.24	-5.24616e+07	CG8187
Dmel-CG1740	0.0376935	0.999798	4.32149	1	4279.24	-0.329711	Ntf-2
Dmel-CG5594	0.0376963	0.999798	4.32136	1	4279.24	-2.62308e+07	kcc
Dmel-CG10072	0.0377452	0.999798	4.31915	1	4279.24	-5.24616e+07	sgl
Dmel-CG7001	0.0377765	0.999798	4.31774	1	4279.24	-3.93462e+07	S6KL
Dmel-CG3455	0.0378138	0.999798	4.31606	1	4279.24	-1.31154e+07	Rpt4
Dmel-CG16708	0.0378779	0.999798	4.31317	1	4279.24	-5.24616e+07	Cerk
Dmel-CG1527	0.0378911	0.999798	4.31258	1	4279.24	0.265441	RpS14b
Dmel-CG4452	0.0379829	0.999798	4.30846	1	4279.24	-5.24616e+07	CG4452
Dmel-CG1107	0.0380288	0.999798	4.3064	1	4279.24	-6.5577e+07	aux
Dmel-CG7394	0.0380841	0.999798	4.30393	1	4279.24	-1.31154e+07	CG7394
Dmel-CG34159	0.0381435	0.999798	4.30127	1	4279.24	-1.31154e+07	CG34159
Dmel-CG9943	0.0382028	0.999798	4.29863	1	4279.24	-3.93462e+07	Surf1
Dmel-CG6046	0.0383483	0.999798	4.29216	1	4279.24	-3.93462e+07	Bin1
Dmel-CG9742	0.0383736	0.999798	4.29104	1	4279.24	-1.31154e+07	SNRPG
Dmel-CG9075	0.0384424	0.999798	4.28799	1	4279.24	-0.123249	eIF4A
Dmel-CG12125	0.0385465	0.999798	4.28338	1	4279.24	-7.86925e+07	Miga
Dmel-CG5362	0.0385818	0.999798	4.28183	1	4279.24	-1.31154e+07	Mdh1
Dmel-CG7188	0.0387255	0.999798	4.2755	1	4279.24	-0.300985	BI-1
Dmel-CG17367	0.0388538	0.999798	4.26987	1	4279.24	-5.24616e+07	Lnk
Dmel-CG42238	0.039076	0.999798	4.26018	1	4279.24	-5.24616e+07	CG42238
Dmel-CG5105	0.0391046	0.999798	4.25893	1	4279.24	-5.24616e+07	Plap
Dmel-CG7197	0.0392173	0.999798	4.25404	1	4279.24	-3.93462e+07	Arl5
Dmel-CG1163	0.0392343	0.999798	4.2533	1	4279.24	-2.62308e+07	RpII18
Dmel-CG8522	0.0392538	0.999798	4.25246	1	4279.24	-2.62308e+07	SREBP
Dmel-CG34293	0.0392545	0.999798	4.25243	1	4279.24	-6.5577e+07	CG34293
Dmel-CG32350	0.0393535	0.999798	4.24815	1	4279.24	-5.24616e+07	Vps11
Dmel-CG9553	0.0394717	0.999798	4.24305	1	4279.24	-0.284301	chic
Dmel-CR42839	0.03966	0.999798	4.23496	1	4279.24	-2.62308e+07	lncRNA:CR42839
Dmel-CG8929	0.0397624	0.999798	4.23058	1	4279.24	-2.62308e+07	CG8929
Dmel-CG4785	0.0398302	0.999798	4.22768	1	4279.24	-5.24616e+07	IntS14
Dmel-CG3991	0.0398802	0.999798	4.22555	1	4279.24	0.597824	TppII
Dmel-CG33635	0.0399888	0.999798	4.22093	1	4279.24	-5.24616e+07	CG33635
Dmel-CG9473	0.0400047	0.999798	4.22026	1	4279.24	-5.24616e+07	MED6
Dmel-CR44892	0.0400191	0.999798	4.21965	1	4279.24	-5.24616e+07	asRNA:CR44892
Dmel-CG9425	0.0401317	0.999798	4.21488	1	4279.24	0.515439	CG9425
Dmel-CG7986	0.0401331	0.999798	4.21482	1	4279.24	-3.93462e+07	Atg18a
Dmel-CG1982	0.0402408	0.999798	4.21027	1	4279.24	0.434404	Sodh-1
Dmel-CG1250	0.0403047	0.999798	4.20757	1	4279.24	-1.31154e+07	Sec23
Dmel-CG2519	0.0404386	0.999798	4.20194	1	4279.24	-5.24616e+07	CG2519
Dmel-CG17180	0.0405367	0.999798	4.19783	1	4279.24	-2.62308e+07	CG17180
Dmel-CG4069	0.0405374	0.999798	4.1978	1	4279.24	-7.86925e+07	CG4069
Dmel-CG8978	0.0405925	0.999798	4.19549	1	4279.24	-0.371024	Arpc1
Dmel-CG3033	0.0406848	0.999798	4.19164	1	4279.24	-2.62308e+07	GAA1
Dmel-CG8790	0.0408426	0.999798	4.18507	1	4279.24	-1.31154e+07	Dic1
Dmel-CG2061	0.0409194	0.999798	4.18188	1	4279.24	-6.5577e+07	CG2061
Dmel-CR32636	0.0411644	0.999798	4.17176	1	4279.24	0.618045	lncRNA:CR32636
Dmel-CG2381	0.0411693	0.999798	4.17155	1	4279.24	-1.31154e+07	Syt7
Dmel-CG7558	0.041216	0.999798	4.16963	1	4279.24	-2.62308e+07	Arp3
Dmel-CG3582	0.0412831	0.999798	4.16687	1	4279.24	-1.31154e+07	U2af38
Dmel-CG30116	0.0413929	0.999798	4.16237	1	4279.24	-3.93462e+07	CG30116
Dmel-CG5287	0.0414967	0.999798	4.15812	1	4279.24	-6.5577e+07	CG5287
Dmel-CG12021	0.0416559	0.999798	4.15163	1	4279.24	-6.5577e+07	Patj
Dmel-CG4170	0.0421498	0.999798	4.13166	1	4279.24	-0.356784	vig
Dmel-CG7563	0.042206	0.999798	4.1294	1	4279.24	-5.24616e+07	CalpA
Dmel-CG9643	0.0422447	0.999798	4.12785	1	4279.24	-5.24616e+07	CG9643
Dmel-CG11137	0.0423864	0.999798	4.12217	1	4279.24	-0.283605	CG11137
Dmel-CG3696	0.0424433	0.999798	4.1199	1	4279.24	-2.62308e+07	kis
Dmel-CG3420	0.0425465	0.999798	4.11579	1	4279.24	-1.31154e+07	CG3420
Dmel-CG7961	0.0426719	0.999798	4.11081	1	4279.24	-3.93462e+07	alphaCOP
Dmel-CG2980	0.0427222	0.999798	4.10881	1	4279.24	-5.24616e+07	thoc5
Dmel-CG31109	0.0427333	0.999798	4.10837	1	4279.24	-5.24616e+07	CG31109
Dmel-CG7176	0.0427718	0.999798	4.10685	1	4279.24	0.282029	Idh
Dmel-CG3715	0.042926	0.999798	4.10076	1	4279.24	-3.93462e+07	Shc
Dmel-CG4656	0.0430379	0.999798	4.09635	1	4279.24	-6.5577e+07	Rassf
Dmel-CG3107	0.0431375	0.999798	4.09244	1	4279.24	0.558299	CG3107
Dmel-CG3633	0.0432096	0.999798	4.08961	1	4279.24	-3.93462e+07	mRpS29
Dmel-CG42872	0.0432244	0.999798	4.08903	1	4279.24	0.53308	MtnE
Dmel-CG1847	0.0433627	0.999798	4.08363	1	4279.24	-2.62308e+07	CG1847
Dmel-CG2218	0.0435073	0.999798	4.078	1	4279.24	-5.24616e+07	CG2218
Dmel-CG15693	0.043752	0.999798	4.06851	1	4279.24	0.0824659	RpS20
Dmel-CG1902	0.0439581	0.999798	4.06057	1	4279.24	-1.31154e+07	CG1902
Dmel-CG1317	0.0440556	0.999798	4.05683	1	4279.24	-5.24616e+07	CG1317
Dmel-CG16896	0.0440721	0.999798	4.05619	1	4279.24	-7.86925e+07	CG16896
Dmel-CG12093	0.0441199	0.999798	4.05436	1	4279.24	-3.93462e+07	CG12093
Dmel-CG14887	0.0441655	0.999798	4.05261	1	4279.24	-6.5577e+07	Dhfr
Dmel-CG42668	0.0441803	0.999798	4.05205	1	4279.24	0.376656	CG42668
Dmel-CG5627	0.0442979	0.999798	4.04756	1	4279.24	-3.93462e+07	Rab3-GEF
Dmel-CG4153	0.0443437	0.999798	4.04581	1	4279.24	0.22034	eIF2beta
Dmel-CG6707	0.0443888	0.999798	4.04409	1	4279.24	-2.62308e+07	CG6707
Dmel-CG1447	0.0446357	0.999798	4.03472	1	4279.24	-0.309396	Ptx1
Dmel-CG1303	0.0446928	0.999798	4.03257	1	4279.24	-3.93462e+07	agt
Dmel-CG5919	0.0447397	0.999798	4.03079	1	4279.24	-3.93462e+07	Idi
Dmel-CG11453	0.0448137	0.999798	4.028	1	4279.24	-3.93462e+07	CG11453
Dmel-CG6492	0.0448252	0.999798	4.02757	1	4279.24	-3.93462e+07	Ucp4A
Dmel-CG7789	0.0448566	0.999798	4.02639	1	4279.24	-5.24616e+07	CG7789
Dmel-CG1671	0.0450119	0.999798	4.02055	1	4279.24	-7.86925e+07	CG1671
Dmel-CG6575	0.0450756	0.999798	4.01816	1	4279.24	-1.31154e+07	glec
Dmel-CG3139	0.0454181	0.999798	4.00539	1	4279.24	0.248184	Syt1
Dmel-CG8933	0.0454363	0.999798	4.00471	1	4279.24	-1.31154e+07	exd
Dmel-CG34360	0.0454373	0.999798	4.00468	1	4279.24	0.264036	Glut4EF
Dmel-CG8815	0.0454709	0.999798	4.00343	1	4279.24	-2.62308e+07	Sin3A
Dmel-CG10830	0.0454762	0.999798	4.00323	1	4279.24	-7.86925e+07	Ktl
Dmel-CG18081	0.045481	0.999798	4.00305	1	4279.24	-1.31154e+07	CG18081
Dmel-CG6801	0.0455061	0.999798	4.00212	1	4279.24	-3.93462e+07	vers
Dmel-CG9951	0.0455644	0.999798	3.99996	1	4279.24	-3.93462e+07	CG9951
Dmel-CG10230	0.0456289	0.999798	3.99757	1	4279.24	0.498526	Rpn9
Dmel-CG31247	0.045965	0.999798	3.9852	1	4279.24	-2.62308e+07	tinc
Dmel-CG5805	0.0460485	0.999798	3.98213	1	4279.24	-5.24616e+07	CG5805
Dmel-CG9218	0.0460746	0.999798	3.98118	1	4279.24	-0.288853	sm
Dmel-CG2212	0.0463028	0.999798	3.97285	1	4279.24	-5.24616e+07	sws
Dmel-CG5525	0.0463785	0.999798	3.9701	1	4279.24	-0.390541	CCT4
Dmel-CG10279	0.0464893	0.999798	3.96608	1	4279.24	-0.258901	Rm62
Dmel-CG5502	0.0465925	0.999798	3.96234	1	4279.24	-0.162063	RpL4
Dmel-CR31400	0.0471092	0.999798	3.94376	1	4279.24	-0.188753	lncRNA:Hsromega
Dmel-CG15738	0.0471591	0.999798	3.94198	1	4279.24	-5.24616e+07	sicily
Dmel-CG4741	0.0471736	0.999798	3.94146	1	4279.24	0.346954	CG4741
Dmel-CG42701	0.0472491	0.999798	3.93877	1	4279.24	0.476371	CngA
Dmel-CG3353	0.0474372	0.999798	3.93208	1	4279.24	-3.93462e+07	Smyd5
Dmel-CG3351	0.0475118	0.999798	3.92943	1	4279.24	-3.93462e+07	mRpL11
Dmel-CG8542	0.0475521	0.999798	3.92801	1	4279.24	-1.31154e+07	Hsc70-5
Dmel-CG15081	0.0476266	0.999798	3.92537	1	4279.24	-1.31154e+07	Phb2
Dmel-CG8290	0.0476506	0.999798	3.92452	1	4279.24	-5.24616e+07	ADD1
Dmel-CG5519	0.0481505	0.999798	3.90696	1	4279.24	-3.93462e+07	Prp19
Dmel-CG33170	0.0481653	0.999798	3.90645	1	4279.24	-2.62308e+07	CG33170
Dmel-CG18426	0.048264	0.999798	3.903	1	4279.24	-2.62308e+07	ytr
Dmel-CG8657	0.0483166	0.999798	3.90117	1	4279.24	-2.62308e+07	Dgkepsilon
Dmel-CG4330	0.0483491	0.999798	3.90004	1	4279.24	-5.24616e+07	MFS10
Dmel-CG5300	0.0485204	0.999798	3.89409	1	4279.24	-5.24616e+07	Klp31E
Dmel-CG2849	0.0486778	0.999798	3.88865	1	4279.24	0.628112	Rala
Dmel-CG6218	0.0487084	0.999798	3.88759	1	4279.24	-1.31154e+07	CG6218
Dmel-CG8580	0.0487167	0.999798	3.88731	1	4279.24	-0.313629	akirin
Dmel-CG33695	0.0487949	0.999798	3.88461	1	4279.24	-7.86925e+07	CG33695
Dmel-CG6923	0.0487965	0.999798	3.88456	1	4279.24	-9.18079e+07	CG6923
Dmel-CG2746	0.0490708	0.999798	3.87514	1	4279.24	0.109737	RpL19
Dmel-CG9945	0.0491049	0.999798	3.87397	1	4279.24	-6.5577e+07	CG9945
Dmel-CG7148	0.0491447	0.999798	3.87261	1	4279.24	-5.24616e+07	CG7148
Dmel-CG5057	0.0494035	0.999798	3.86378	1	4279.24	-1.31154e+07	MED10
Dmel-CG7773	0.0494046	0.999798	3.86375	1	4279.24	-7.86925e+07	fidipidine
Dmel-CG15514	0.0497021	0.999798	3.85367	1	4279.24	-3.93462e+07	CG15514
Dmel-CG10354	0.0498409	0.999798	3.84898	1	4279.24	-5.24616e+07	Rat1
Dmel-CG9936	0.0501029	0.999798	3.84018	1	4279.24	-0.350742	skd
Dmel-CG3609	0.0501067	0.999798	3.84006	1	4279.24	-1.31154e+07	CG3609
Dmel-CG2146	0.0501967	0.999798	3.83704	1	4279.24	-6.5577e+07	didum
Dmel-CG31366	0.05028	0.999798	3.83426	1	4279.24	-2.62308e+07	Hsp70Aa
Dmel-CG8108	0.0503115	0.999798	3.83321	1	4279.24	0.500047	CG8108
Dmel-CG8432	0.0503743	0.999798	3.83112	1	4279.24	-6.5577e+07	Rep
Dmel-CG4756	0.0504271	0.999798	3.82936	1	4279.24	-3.93462e+07	Sap30
Dmel-CG2182	0.0505147	0.999798	3.82645	1	4279.24	-1.31154e+07	CG2182
Dmel-CG10602	0.050661	0.999798	3.8216	1	4279.24	-0.417924	CG10602
Dmel-CG7580	0.0508761	0.999798	3.81449	1	4279.24	0.154864	UQCR-Q
Dmel-CG17665	0.0508942	0.999798	3.81389	1	4279.24	-6.5577e+07	IntS3
Dmel-CG12304	0.0509123	0.999798	3.8133	1	4279.24	0.548443	AIMP2
Dmel-CG4913	0.0511615	0.999798	3.80511	1	4279.24	-6.5577e+07	ear
Dmel-CG5190	0.0511919	0.999798	3.80412	1	4279.24	-5.24616e+07	rswl
Dmel-CG10286	0.0512626	0.999798	3.80181	1	4279.24	-3.93462e+07	CG10286
Dmel-CG13384	0.0514069	0.999798	3.79709	1	4279.24	1.31154e+07	CG13384
Dmel-CG4924	0.0514325	0.999798	3.79626	1	4279.24	-2.62308e+07	icln
Dmel-CG5727	0.0515781	0.999798	3.79152	1	4279.24	-3.93462e+07	CG5727
Dmel-CG8209	0.0516442	0.999798	3.78938	1	4279.24	-1.31154e+07	CG8209
Dmel-CG8863	0.0517126	0.999798	3.78716	1	4279.24	-0.338658	Droj2
Dmel-CG17437	0.0517209	0.999798	3.78689	1	4279.24	-3.93462e+07	wds
Dmel-CG6990	0.0518221	0.999798	3.78362	1	4279.24	-1.31154e+07	HP1c
Dmel-CG5725	0.051873	0.999798	3.78197	1	4279.24	-3.93462e+07	fbl
Dmel-CG6757	0.0518935	0.999798	3.78131	1	4279.24	-2.62308e+07	SH3PX1
Dmel-CG11388	0.0519318	0.999798	3.78007	1	4279.24	-5.24616e+07	Xxylt
Dmel-CG32772	0.0519435	0.999798	3.7797	1	4279.24	-2.62308e+07	CG32772
Dmel-CG6439	0.0519573	0.999798	3.77925	1	4279.24	-5.24616e+07	Idh3b
Dmel-CG3838	0.0519839	0.999798	3.7784	1	4279.24	-2.62308e+07	brwl
Dmel-CG6984	0.0520511	0.999798	3.77623	1	4279.24	-5.24616e+07	CG6984
Dmel-CG4758	0.0521745	0.999798	3.77227	1	4279.24	-0.361495	Trp1
Dmel-CG12030	0.052215	0.999798	3.77097	1	4279.24	-0.299365	Gale
Dmel-CG5110	0.0522735	0.999798	3.76909	1	4279.24	-2.62308e+07	CG5110
Dmel-CG2453	0.0523115	0.999798	3.76788	1	4279.24	-3.93462e+07	Coq5
Dmel-CG32575	0.0524502	0.999798	3.76344	1	4279.24	-5.24616e+07	hang
Dmel-CG2161	0.0526252	0.999798	3.75787	1	4279.24	-2.62308e+07	Rga
Dmel-CG6064	0.0526346	0.999798	3.75757	1	4279.24	0.38894	Crtc
Dmel-CG14996	0.0528034	0.999798	3.75221	1	4279.24	0.508653	Chd64
Dmel-CG12034	0.0529867	0.999798	3.74641	1	4279.24	-2.62308e+07	nSMase
Dmel-CG7956	0.0530353	0.999798	3.74488	1	4279.24	-6.5577e+07	CG7956
Dmel-CG12055	0.0532742	0.999798	3.73736	1	4279.24	-0.210132	Gapdh1
Dmel-CG17332	0.0533782	0.999798	3.7341	1	4279.24	-0.41441	VhaSFD
Dmel-CG7832	0.0534257	0.999798	3.73261	1	4279.24	0.38419	l(3)L1231
Dmel-CG30342	0.0534264	0.999798	3.7326	1	4279.24	-3.93462e+07	Prp38
Dmel-CG1345	0.0535111	0.999798	3.72995	1	4279.24	-2.62308e+07	Gfat2
Dmel-CG5262	0.0535559	0.999798	3.72855	1	4279.24	-7.86925e+07	CG5262
Dmel-CG42250	0.0536003	0.999798	3.72716	1	4279.24	-5.24616e+07	lqfR
Dmel-CG2258	0.0536141	0.999798	3.72673	1	4279.24	-5.24616e+07	CG2258
Dmel-CG14641	0.0539112	0.999798	3.71749	1	4279.24	-1.31154e+07	CG14641
Dmel-CG1966	0.0540397	0.999798	3.71352	1	4279.24	0.782381	Acf
Dmel-CG43348	0.0540505	0.999798	3.71318	1	4279.24	0.65624	CG43348
Dmel-CG7847	0.0541779	0.999798	3.70925	1	4279.24	-2.62308e+07	sr
Dmel-CG9884	0.0544564	0.999798	3.70068	1	4279.24	-7.86925e+07	oaf
Dmel-CG45049	0.0545141	0.999798	3.69892	1	4279.24	-2.62308e+07	CG45049
Dmel-CG13610	0.0545635	0.999798	3.69741	1	4279.24	-2.62308e+07	Orct2
Dmel-CG9160	0.0545786	0.999798	3.69694	1	4279.24	-0.277003	ND-ACP
Dmel-CG4448	0.0546576	0.999798	3.69453	1	4279.24	-7.86925e+07	wda
Dmel-CG11064	0.0550832	0.999798	3.68158	1	4279.24	0.516046	apolpp
Dmel-CG15119	0.0551364	0.999798	3.67997	1	4279.24	-5.24616e+07	mip40
Dmel-CG5968	0.0554101	0.999798	3.6717	1	4279.24	-3.93462e+07	CG5968
Dmel-CG5986	0.0556003	0.999798	3.66599	1	4279.24	-1.31154e+07	CG5986
Dmel-CG11456	0.0557641	0.999798	3.66108	1	4279.24	-7.86925e+07	CG11456
Dmel-CG4400	0.0558823	0.999798	3.65755	1	4279.24	-2.62308e+07	Brms1
Dmel-CG9779	0.0558896	0.999798	3.65733	1	4279.24	-1.31154e+07	Vps24
Dmel-CG10506	0.055902	0.999798	3.65696	1	4279.24	-5.24616e+07	GlnRS
Dmel-CG4326	0.0559832	0.999798	3.65454	1	4279.24	-1.31154e+07	mRpS17
Dmel-CG9933	0.0560186	0.999798	3.65349	1	4279.24	-5.24616e+07	A16
Dmel-CG1200	0.0561373	0.999798	3.64996	1	4279.24	-6.5577e+07	Aplip1
Dmel-CG5912	0.0562829	0.999798	3.64564	1	4279.24	-6.5577e+07	arr
Dmel-CG8500	0.0563168	0.999798	3.64464	1	4279.24	-5.24616e+07	CG8500
Dmel-CG43343	0.0566723	0.999798	3.63415	1	4279.24	-1.04923e+08	Gpdh3
Dmel-CG14734	0.0568011	0.999798	3.63037	1	4279.24	0.473162	Tk
Dmel-CG4694	0.0569412	0.999798	3.62627	1	4279.24	-9.18079e+07	her
Dmel-CG1743	0.0571534	0.999798	3.62007	1	4279.24	0.696557	Gs2
Dmel-CG9762	0.0571706	0.999798	3.61957	1	4279.24	0.221888	ND-SGDH
Dmel-CG4596	0.0572299	0.999798	3.61785	1	4279.24	-5.24616e+07	CG4596
Dmel-CG4236	0.0574039	0.999798	3.61279	1	4279.24	-3.93462e+07	Caf1-55
Dmel-CG9383	0.0575456	0.999798	3.60869	1	4279.24	-3.93462e+07	asf1
Dmel-CG40305	0.0576524	0.999798	3.6056	1	4279.24	-2.62308e+07	FucTC
Dmel-CG11271	0.0577818	0.999798	3.60187	1	4279.24	0.0934381	RpS12
Dmel-CG1128	0.057864	0.999798	3.5995	1	4279.24	-3.93462e+07	alpha-Est9
Dmel-CG5068	0.0580515	0.999798	3.59412	1	4279.24	-3.93462e+07	CG5068
Dmel-CG10098	0.0582349	0.999798	3.58888	1	4279.24	-0.463301	CG10098
Dmel-CG12242	0.0582495	0.999798	3.58846	1	4279.24	1.0051	GstD5
Dmel-CG17227	0.0582788	0.999798	3.58762	1	4279.24	-2.62308e+07	DNAlig3
Dmel-CG4951	0.058338	0.999798	3.58594	1	4279.24	-3.93462e+07	CG4951
Dmel-CG17765	0.0584443	0.999798	3.58291	1	4279.24	-1.31154e+07	CG17765
Dmel-CG11138	0.0586679	0.999798	3.57656	1	4279.24	-0.251138	Pits
Dmel-CG11842	0.0586899	0.999798	3.57593	1	4279.24	2.62308e+07	CG11842
Dmel-CG8332	0.0587161	0.999798	3.57519	1	4279.24	0.0771298	RpS15
Dmel-CG12876	0.0588443	0.999798	3.57157	1	4279.24	-1.31154e+07	ALiX
Dmel-CG2050	0.0590081	0.999798	3.56695	1	4279.24	-1.31154e+07	mod
Dmel-CG11956	0.059121	0.999798	3.56377	1	4279.24	2.62308e+07	SP1029
Dmel-CG1088	0.0591606	0.999798	3.56266	1	4279.24	-0.251846	Vha26
Dmel-CG32742	0.0593782	0.999798	3.55656	1	4279.24	-5.24616e+07	Cdc7
Dmel-CG11188	0.0595568	0.999798	3.55157	1	4279.24	-5.24616e+07	Aatf
Dmel-CG6231	0.059615	0.999798	3.54995	1	4279.24	-3.93462e+07	CG6231
Dmel-CG11993	0.0597124	0.999798	3.54724	1	4279.24	-5.24616e+07	Mst85C
Dmel-CG3208	0.0598987	0.999798	3.54206	1	4279.24	-6.5577e+07	RhoGAP5A
Dmel-CG4016	0.0600468	0.999798	3.53797	1	4279.24	-0.324226	Spt-I
Dmel-CG1829	0.0606816	0.999798	3.52051	1	4279.24	-2.62308e+07	Cyp6v1
Dmel-CG13298	0.0608179	0.999798	3.51679	1	4279.24	-1.31154e+07	Sf3b6
Dmel-CG2865	0.060885	0.999798	3.51497	1	4279.24	0.309724	CG2865
Dmel-CG10009	0.0610421	0.999798	3.51069	1	4279.24	-5.24616e+07	Noa36
Dmel-CG11110	0.0610788	0.999798	3.50969	1	4279.24	-3.93462e+07	CG11110
Dmel-CG13957	0.0610885	0.999798	3.50943	1	4279.24	-5.24616e+07	SWIP
Dmel-CG9968	0.0614174	0.999798	3.50053	1	4279.24	-1.31154e+07	AnxB11
Dmel-CG32147	0.0616455	0.999798	3.49439	1	4279.24	1.31154e+07	CG32147
Dmel-CG14312	0.0616845	0.999798	3.49334	1	4279.24	-1.31154e+07	CG14312
Dmel-CG6773	0.0621465	0.999798	3.48098	1	4279.24	-0.372253	Sec13
Dmel-CG8412	0.0622679	0.999798	3.47774	1	4279.24	-6.5577e+07	CG8412
Dmel-CG11679	0.0624024	0.999798	3.47417	1	4279.24	-5.24616e+07	CG11679
Dmel-CG32280	0.0624902	0.999798	3.47184	1	4279.24	-1.31154e+07	CG32280
Dmel-CG4877	0.0625025	0.999798	3.47152	1	4279.24	-7.86925e+07	RAF2
Dmel-CG31938	0.0625521	0.999798	3.4702	1	4279.24	-2.62308e+07	Rrp40
Dmel-CG18617	0.0626449	0.999798	3.46775	1	4279.24	-5.24616e+07	Vha100-2
Dmel-CG7115	0.0627864	0.999798	3.46401	1	4279.24	-2.62308e+07	CG7115
Dmel-CG6693	0.0631668	0.999798	3.45402	1	4279.24	-3.93462e+07	CG6693
Dmel-CG17059	0.0632065	0.999798	3.45298	1	4279.24	0.18843	CG17059
Dmel-CG11802	0.0632201	0.999798	3.45262	1	4279.24	-3.93462e+07	CG11802
Dmel-CG5730	0.0633697	0.999798	3.44871	1	4279.24	-1.31154e+07	AnxB9
Dmel-CG13533	0.0633952	0.999798	3.44805	1	4279.24	-1.31154e+07	asrij
Dmel-CG7265	0.0634168	0.999798	3.44748	1	4279.24	-1.31154e+07	CG7265
Dmel-CG10221	0.0634595	0.999798	3.44637	1	4279.24	-5.24616e+07	Hrd3
Dmel-CG14616	0.06359	0.999798	3.44297	1	4279.24	-2.62308e+07	l(1)G0196
Dmel-CG7925	0.0636898	0.999798	3.44038	1	4279.24	-1.31154e+07	tko
Dmel-CG43729	0.0637372	0.999798	3.43915	1	4279.24	0.47134	Stacl
Dmel-CG42595	0.0637514	0.999798	3.43878	1	4279.24	-0.222777	uex
Dmel-CG7382	0.0637764	0.999798	3.43813	1	4279.24	-2.62308e+07	CG7382
Dmel-CG5003	0.0637804	0.999798	3.43803	1	4279.24	-3.93462e+07	CG5003
Dmel-CG17888	0.0638023	0.999798	3.43746	1	4279.24	-0.24785	Pdp1
Dmel-CG4963	0.0639098	0.999798	3.43468	1	4279.24	-5.24616e+07	mfrn
Dmel-CG2818	0.0640669	0.999798	3.43062	1	4279.24	-5.24616e+07	CG2818
Dmel-CG11886	0.0643014	0.999798	3.42458	1	4279.24	-3.93462e+07	Slbp
Dmel-CG8390	0.0644511	0.999798	3.42074	1	4279.24	-6.5577e+07	vlc
Dmel-CG10120	0.064533	0.999798	3.41864	1	4279.24	-1.31154e+07	Men
Dmel-CG9813	0.0645358	0.999798	3.41857	1	4279.24	-5.24616e+07	CG9813
Dmel-CG6178	0.0647755	0.999798	3.41244	1	4279.24	-3.93462e+07	CG6178
Dmel-CG4905	0.0648382	0.999798	3.41085	1	4279.24	-3.93462e+07	Syn2
Dmel-CG4063	0.0648645	0.999798	3.41018	1	4279.24	-5.24616e+07	ebi
Dmel-CG6013	0.0650364	0.999798	3.40581	1	4279.24	-3.93462e+07	CG6013
Dmel-CG3371	0.0652541	0.999798	3.40029	1	4279.24	-7.86925e+07	ebd1
Dmel-CG7622	0.0653209	0.999798	3.3986	1	4279.24	0.0849473	RpL36
Dmel-CG9181	0.0653216	0.999798	3.39858	1	4279.24	-3.93462e+07	Ptp61F
Dmel-CG6584	0.0653303	0.999798	3.39836	1	4279.24	0.505479	SelR
Dmel-CG4593	0.0654017	0.999798	3.39656	1	4279.24	-2.62308e+07	CG4593
Dmel-CG15211	0.0655128	0.999798	3.39376	1	4279.24	0.406382	CG15211
Dmel-CG10504	0.0655155	0.999798	3.39369	1	4279.24	-2.62308e+07	Ilk
Dmel-CG2116	0.0657475	0.999798	3.38785	1	4279.24	-5.24616e+07	CG2116
Dmel-CG2118	0.065819	0.999798	3.38606	1	4279.24	-7.86925e+07	Mccc1
Dmel-CG3832	0.0660005	0.999798	3.38152	1	4279.24	-0.103415	Phm
Dmel-CG7378	0.0661694	0.999798	3.3773	1	4279.24	-2.62308e+07	CG7378
Dmel-CG4143	0.0664433	0.999798	3.37049	1	4279.24	-2.62308e+07	mbf1
Dmel-CG6049	0.0666172	0.999798	3.36618	1	4279.24	-3.93462e+07	barc
Dmel-CG14815	0.0666848	0.999798	3.36451	1	4279.24	-3.93462e+07	Pex5
Dmel-CG7839	0.0668296	0.999798	3.36094	1	4279.24	-6.5577e+07	CG7839
Dmel-CG11419	0.0668308	0.999798	3.36091	1	4279.24	-2.62308e+07	APC10
Dmel-CG34403	0.0668842	0.999798	3.35959	1	4279.24	-2.62308e+07	pan
Dmel-CG7456	0.0669506	0.999798	3.35795	1	4279.24	-5.24616e+07	CG7456
Dmel-CG14788	0.0669711	0.999798	3.35745	1	4279.24	-3.93462e+07	Ns3
Dmel-CG8544	0.0670219	0.999798	3.3562	1	4279.24	-2.62308e+07	sd
Dmel-CG5175	0.0670583	0.999798	3.3553	1	4279.24	-2.62308e+07	kuk
Dmel-CG13319	0.0671589	0.999798	3.35283	1	4279.24	-2.62308e+07	CG13319
Dmel-CG13902	0.0671624	0.999798	3.35275	1	4279.24	-6.5577e+07	JMJD5
Dmel-CG1943	0.0674968	0.999798	3.34457	1	4279.24	-1.31154e+07	CG1943
Dmel-CG10383	0.0675164	0.999798	3.34409	1	4279.24	-6.5577e+07	CG10383
Dmel-CG17565	0.0675959	0.999798	3.34215	1	4279.24	-1.31154e+07	CG17565
Dmel-CG4659	0.0677136	0.999798	3.33929	1	4279.24	-2.62308e+07	Srp54k
Dmel-CG4609	0.0677823	0.999798	3.33762	1	4279.24	-2.62308e+07	fax
Dmel-CG42714	0.0677959	0.999798	3.33728	1	4279.24	0.957804	CG42714
Dmel-CG4186	0.0678064	0.999798	3.33703	1	4279.24	-5.24616e+07	CG4186
Dmel-CG31713	0.0679844	0.999798	3.33271	1	4279.24	-3.93462e+07
Dmel-CG5510	0.068063	0.999798	3.33081	1	4279.24	-2.62308e+07	CG5510
Dmel-CG10564	0.0683448	0.999798	3.32401	1	4279.24	0.442644	Ac78C
Dmel-CG1216	0.0684544	0.999798	3.32137	1	4279.24	-1.31154e+07	mri
Dmel-CG9591	0.0686238	0.999798	3.31731	1	4279.24	-7.86925e+07	omd
Dmel-CG16916	0.0687077	0.999798	3.3153	1	4279.24	-0.390618	Rpt3
Dmel-CG9376	0.0687077	0.999798	3.3153	1	4279.24	-5.24616e+07	PIG-F
Dmel-CG11377	0.068741	0.999798	3.3145	1	4279.24	-5.24616e+07	CG11377
Dmel-CG12824	0.0687775	0.999798	3.31363	1	4279.24	0.219984	CG12824
Dmel-CG17712	0.0688139	0.999798	3.31276	1	4279.24	-3.93462e+07	CG17712
Dmel-CG17333	0.0691484	0.999798	3.30478	1	4279.24	-2.62308e+07	CG17333
Dmel-CG15715	0.0695387	0.999798	3.29553	1	4279.24	-1.31154e+07	CG15715
Dmel-CG1906	0.0695911	0.999798	3.29429	1	4279.24	0.273727	alph
Dmel-CG9470	0.0696722	0.999798	3.29238	1	4279.24	1.31154e+07	MtnA
Dmel-CG8010	0.069707	0.999798	3.29156	1	4279.24	-5.24616e+07	CG8010
Dmel-CG7785	0.0697377	0.999798	3.29083	1	4279.24	-1.31154e+07	CG7785
Dmel-CG12316	0.0698348	0.999798	3.28855	1	4279.24	-6.5577e+07	CG12316
Dmel-CG7641	0.0699363	0.999798	3.28616	1	4279.24	-2.62308e+07	Nca
Dmel-CG42676	0.070391	0.999798	3.27552	1	4279.24	-3.93462e+07	CG42676
Dmel-CG12131	0.0705691	0.999798	3.27137	1	4279.24	-2.62308e+07	eIF3j
Dmel-CG11562	0.0705939	0.999798	3.27079	1	4279.24	0.470332	CG11562
Dmel-CG8233	0.0706825	0.999798	3.26873	1	4279.24	-3.93462e+07	Rcd1
Dmel-CG9695	0.0708682	0.999798	3.26442	1	4279.24	-6.5577e+07	Dab
Dmel-CG3647	0.0709414	0.999798	3.26273	1	4279.24	-5.24616e+07	stc
Dmel-CG30152	0.0709529	0.999798	3.26246	1	4279.24	-1.31154e+07	galla-1
Dmel-CG7845	0.071024	0.999798	3.26082	1	4279.24	1.31154e+07	l(2)k09848
Dmel-CG5849	0.0710925	0.999798	3.25923	1	4279.24	-2.62308e+07	CG5849
Dmel-CG12908	0.0711323	0.999798	3.25832	1	4279.24	-5.24616e+07	Ndg
Dmel-CG40045	0.0712806	0.999798	3.2549	1	4279.24	-0.204355	CG40045
Dmel-CG32278	0.0712826	0.999798	3.25485	1	4279.24	-0.339214	CG32278
Dmel-CG1403	0.0714283	0.999798	3.2515	1	4279.24	-2.62308e+07	Sep1
Dmel-CG12295	0.071503	0.999798	3.24979	1	4279.24	-3.93462e+07	stj
Dmel-CG34246	0.0715475	0.999798	3.24877	1	4279.24	-6.5577e+07	Hsc20
Dmel-CG17454	0.0717865	0.999798	3.2433	1	4279.24	-2.62308e+07	CG17454
Dmel-CG8073	0.0717992	0.999798	3.24301	1	4279.24	-3.93462e+07	Pgm2a
Dmel-CG18740	0.0718567	0.999798	3.2417	1	4279.24	-5.24616e+07	mor
Dmel-CG2976	0.0720452	0.999798	3.2374	1	4279.24	-1.31154e+07	Fnta
Dmel-CG14716	0.0720821	0.999798	3.23656	1	4279.24	-3.93462e+07	Ho
Dmel-CG14805	0.0724894	0.999798	3.22732	1	4279.24	-5.24616e+07	CG14805
Dmel-CG6236	0.072515	0.999798	3.22675	1	4279.24	-2.62308e+07	CG6236
Dmel-CG12012	0.0725611	0.999798	3.22571	1	4279.24	-1.31154e+07	CG12012
Dmel-CG12107	0.072578	0.999798	3.22532	1	4279.24	-2.62308e+07	CG12107
Dmel-CG7979	0.0726401	0.999798	3.22392	1	4279.24	-6.5577e+07	Uxs
Dmel-CG16952	0.0727275	0.999798	3.22195	1	4279.24	-6.5577e+07	CG16952
Dmel-CG8156	0.0727301	0.999798	3.22189	1	4279.24	-2.62308e+07	Arf51F
Dmel-CG4287	0.0727336	0.999798	3.22181	1	4279.24	-1.31154e+07	CG4287
Dmel-CG32099	0.072803	0.999798	3.22025	1	4279.24	-5.24616e+07	CG32099
Dmel-CG15561	0.0728153	0.999798	3.21998	1	4279.24	-6.5577e+07	CG15561
Dmel-CG2903	0.0729701	0.999798	3.2165	1	4279.24	-3.93462e+07	Hrs
Dmel-CG44240	0.0731352	0.999798	3.21279	1	4279.24	-2.62308e+07	Trpm
Dmel-CG11279	0.0733481	0.999798	3.20803	1	4279.24	-2.62308e+07	CG11279
Dmel-CR43459	0.0734598	0.999798	3.20554	1	4279.24	-5.24616e+07	lncRNA:CR43459
Dmel-CG43065	0.0735625	0.999798	3.20326	1	4279.24	0.200931	bru2
Dmel-CG8583	0.0738477	0.999798	3.19692	1	4279.24	-2.62308e+07	Sec63
Dmel-CG12811	0.0741317	0.999798	3.19064	1	4279.24	-6.5577e+07	CG12811
Dmel-CG7364	0.0743258	0.999798	3.18636	1	4279.24	-2.62308e+07	TM9SF4
Dmel-CG7424	0.0744281	0.999798	3.18411	1	4279.24	0.0964261	RpL36A
Dmel-CG18009	0.0744452	0.999798	3.18374	1	4279.24	0.348518	Trf2
Dmel-CG8525	0.0748711	0.999798	3.17441	1	4279.24	-6.5577e+07	Dera
Dmel-CG7101	0.0748749	0.999798	3.17433	1	4279.24	-7.86925e+07	CG7101
Dmel-CG11990	0.0749065	0.999798	3.17364	1	4279.24	-7.86925e+07	hyx
Dmel-CG1873	0.0749956	0.999798	3.17169	1	4279.24	-3.93462e+07	eEF1alpha2
Dmel-CG7149	0.0751109	0.999798	3.16918	1	4279.24	-7.86925e+07	CG7149
Dmel-CG2685	0.0752329	0.999798	3.16653	1	4279.24	1.31154e+07	CG2685
Dmel-CG9436	0.0754056	0.999798	3.16278	1	4279.24	-3.93462e+07	CG9436
Dmel-CG34125	0.0755058	0.999798	3.16061	1	4279.24	-1.31154e+07	CG34125
Dmel-CG4608	0.0755866	0.999798	3.15887	1	4279.24	-2.62308e+07	bnl
Dmel-CG18124	0.0756364	0.999798	3.15779	1	4279.24	-6.5577e+07	mTTF
Dmel-CG6005	0.0758671	0.999798	3.15282	1	4279.24	-3.93462e+07	CG6005
Dmel-CG6179	0.0759237	0.999798	3.1516	1	4279.24	-5.24616e+07	CG6179
Dmel-CR45596	0.0760076	0.999798	3.14979	1	4279.24	-7.86925e+07	lncRNA:CR45596
Dmel-CG8415	0.0761494	0.999798	3.14675	1	4279.24	0.0994147	RpS23
Dmel-CG4166	0.0763409	0.999798	3.14265	1	4279.24	-6.5577e+07	not
Dmel-CG18619	0.0764067	0.999798	3.14124	1	4279.24	0.233083	REPTOR-BP
Dmel-CG12532	0.0765142	0.999798	3.13895	1	4279.24	-2.62308e+07	AP-1-2beta
Dmel-CG5789	0.0765888	0.999798	3.13736	1	4279.24	-7.86925e+07	CG5789
Dmel-CG9446	0.0766836	0.999798	3.13534	1	4279.24	-3.93462e+07	coro
Dmel-CG42687	0.0768434	0.999798	3.13194	1	4279.24	1.31154e+07	CoRest
Dmel-CG5721	0.0769079	0.999798	3.13057	1	4279.24	-2.62308e+07	CG5721
Dmel-CG16724	0.0770478	0.999798	3.12761	1	4279.24	-3.93462e+07	tra
Dmel-CG31811	0.0770659	0.999798	3.12723	1	4279.24	-6.5577e+07	CenG1A
Dmel-CG14100	0.0770864	0.999798	3.12679	1	4279.24	-6.5577e+07	CG14100
Dmel-CG32179	0.0774087	0.999798	3.11999	1	4279.24	-2.62308e+07	Krn
Dmel-CG12006	0.0774945	0.999798	3.11818	1	4279.24	-6.5577e+07	PIG-B
Dmel-CG3373	0.0777062	0.999798	3.11373	1	4279.24	-2.62308e+07	Hmu
Dmel-CG13784	0.077713	0.999798	3.11359	1	4279.24	-2.62308e+07	CG13784
Dmel-CG6017	0.0780051	0.999798	3.10747	1	4279.24	-3.93462e+07	Hip14
Dmel-CG3724	0.0781005	0.999798	3.10548	1	4279.24	-5.24616e+07	Pgd
Dmel-CG42555	0.078177	0.999798	3.10389	1	4279.24	-6.5577e+07	tweek
Dmel-CG7393	0.0782358	0.999798	3.10266	1	4279.24	-1.31154e+07	p38b
Dmel-CG10466	0.078262	0.999798	3.10212	1	4279.24	-5.24616e+07	CG10466
Dmel-CG31158	0.0783205	0.999798	3.1009	1	4279.24	-5.24616e+07	Efa6
Dmel-CG9066	0.0784446	0.999798	3.09832	1	4279.24	-0.271535	MSBP
Dmel-CG7074	0.0785226	0.999798	3.0967	1	4279.24	-6.5577e+07	mio
Dmel-CG42236	0.0785504	0.999798	3.09612	1	4279.24	0.603911	RanBPM
Dmel-CG9828	0.0787678	0.999798	3.09162	1	4279.24	-2.62308e+07	DnaJ-H
Dmel-CG6234	0.0792155	0.999798	3.08239	1	4279.24	-7.86925e+07	Dtg
Dmel-CG4258	0.0792389	0.999798	3.08191	1	4279.24	-5.24616e+07	dbe
Dmel-CG1692	0.0795124	0.999798	3.07631	1	4279.24	-3.93462e+07	mal
Dmel-CG44239	0.0795529	0.999798	3.07548	1	4279.24	-6.5577e+07	PIG-V
Dmel-CG15889	0.0795754	0.999798	3.07502	1	4279.24	-5.24616e+07	Ravus
Dmel-CR46064	0.0797947	0.999798	3.07054	1	4279.24	-3.93462e+07	lncRNA:CR46064
Dmel-CG2947	0.079884	0.999798	3.06872	1	4279.24	-1.31154e+07	HIP-R
Dmel-CG15891	0.0799265	0.999798	3.06785	1	4279.24	0.319006	CG15891
Dmel-CG13320	0.0800038	0.999798	3.06628	1	4279.24	-1.04923e+08	Sans
Dmel-CG8363	0.0800054	0.999798	3.06625	1	4279.24	-3.93462e+07	Papss
Dmel-CG1440	0.0802488	0.999798	3.06131	1	4279.24	-0.429294	CG1440
Dmel-CG9253	0.0803697	0.999798	3.05886	1	4279.24	-5.24616e+07	CG9253
Dmel-CG3671	0.0804905	0.999798	3.05642	1	4279.24	-3.93462e+07	Mvl
Dmel-CG5942	0.0806525	0.999798	3.05315	1	4279.24	0.628803	brm
Dmel-CG7413	0.0807199	0.999798	3.05179	1	4279.24	-6.5577e+07	Rbf
Dmel-CG8372	0.0807612	0.999798	3.05096	1	4279.24	-0.281659	CG8372
Dmel-CG17260	0.0808668	0.999798	3.04884	1	4279.24	-6.5577e+07	CG17260
Dmel-CG4760	0.0808912	0.999798	3.04835	1	4279.24	0.344835	bol
Dmel-CG46146	0.0809968	0.999798	3.04622	1	4279.24	-5.24616e+07	PRAS40
Dmel-CR32172	0.0817215	0.999798	3.03175	1	4279.24	-1.31154e+07	lncRNA:noe
Dmel-CG15160	0.0817278	0.999798	3.03163	1	4279.24	-6.5577e+07	CG15160
Dmel-CG8674	0.0817547	0.999798	3.0311	1	4279.24	-0.467197	l(2)k14505
Dmel-CG8814	0.0820168	0.999798	3.0259	1	4279.24	1.31154e+07	CG8814
Dmel-CG6094	0.0821226	0.999798	3.02381	1	4279.24	-2.62308e+07	CG6094
Dmel-CG10376	0.0821919	0.999798	3.02244	1	4279.24	-3.93462e+07	CG10376
Dmel-CG8524	0.0822247	0.999798	3.02179	1	4279.24	-3.93462e+07	NK7.1
Dmel-CG9272	0.0822775	0.999798	3.02075	1	4279.24	-3.93462e+07	CG9272
Dmel-CG12740	0.0823216	0.999798	3.01988	1	4279.24	0.0744607	RpL28
Dmel-CG7962	0.0824398	0.999798	3.01755	1	4279.24	-2.62308e+07	Cds
Dmel-CG5861	0.082468	0.999798	3.01699	1	4279.24	0.444738	CG5861
Dmel-CG6523	0.0825758	0.999798	3.01488	1	4279.24	-0.398568	CG6523
Dmel-CG4237	0.0826967	0.999798	3.0125	1	4279.24	-2.62308e+07	ArfGAP1
Dmel-CG8238	0.0829106	0.999798	3.00831	1	4279.24	-5.24616e+07	Buffy
Dmel-CG10417	0.0830391	0.999798	3.0058	1	4279.24	-2.62308e+07	CG10417
Dmel-CG5004	0.0830448	0.999798	3.00569	1	4279.24	-5.24616e+07	CG5004
Dmel-CG40041	0.0835966	0.999798	2.99495	1	4279.24	-1.31154e+07	Gpb5
Dmel-CG17912	0.0836535	0.999798	2.99385	1	4279.24	-2.62308e+07	BuGZ
Dmel-CG12135	0.083836	0.999798	2.99031	1	4279.24	-1.31154e+07	c12.1
Dmel-CG4453	0.0841316	0.999798	2.98461	1	4279.24	-3.93462e+07	Nup153
Dmel-CG10632	0.0841568	0.999798	2.98413	1	4279.24	-3.93462e+07	sowah
Dmel-CG7598	0.0842655	0.999798	2.98203	1	4279.24	-3.93462e+07	CIA30
Dmel-CG10139	0.0842744	0.999798	2.98186	1	4279.24	-2.62308e+07	CG10139
Dmel-CG33956	0.0842844	0.999798	2.98167	1	4279.24	-2.62308e+07	kay
Dmel-CG3291	0.0843519	0.999798	2.98037	1	4279.24	-6.5577e+07	pcm
Dmel-CG17785	0.0843674	0.999798	2.98008	1	4279.24	-6.5577e+07	Golgin84
Dmel-CG3028	0.0845316	0.999798	2.97693	1	4279.24	-1.31154e+07	Ipp
Dmel-CG14408	0.0845588	0.999798	2.97641	1	4279.24	-2.62308e+07	CG14408
Dmel-CG12756	0.0845655	0.999798	2.97628	1	4279.24	-3.93462e+07	Eaf6
Dmel-CG12324	0.0845879	0.999798	2.97585	1	4279.24	-2.62308e+07	RpS15Ab
Dmel-CG11367	0.0846208	0.999798	2.97522	1	4279.24	-3.93462e+07	CG11367
Dmel-CG10833	0.084796	0.999798	2.97187	1	4279.24	0.4699	Cyp28d1
Dmel-CG42616	0.0849507	0.999798	2.96892	1	4279.24	-3.93462e+07	Cul3
Dmel-CG5166	0.0850244	0.999798	2.96752	1	4279.24	0.335484	Atx2
Dmel-CG1524	0.085032	0.999798	2.96737	1	4279.24	0.109079	RpS14a
Dmel-CG11583	0.0851091	0.999798	2.96591	1	4279.24	-3.93462e+07	CG11583
Dmel-CG5481	0.0852303	0.999798	2.9636	1	4279.24	-2.62308e+07	robo2
Dmel-CG13760	0.0853372	0.999798	2.96157	1	4279.24	-6.5577e+07	CG13760
Dmel-CG11412	0.0856248	0.999798	2.95613	1	4279.24	-3.93462e+07	Naa30A
Dmel-CG9947	0.0858116	0.999798	2.9526	1	4279.24	-1.31154e+07	CDC50
Dmel-CG7664	0.0858133	0.999798	2.95257	1	4279.24	-1.31154e+07	crp
Dmel-CG7849	0.0858398	0.999798	2.95207	1	4279.24	-5.24616e+07	CG7849
Dmel-CG5746	0.0860756	0.999798	2.94764	1	4279.24	-2.62308e+07	CG5746
Dmel-CG16986	0.0863785	0.999798	2.94196	1	4279.24	-3.93462e+07	CG16986
Dmel-CG17556	0.0864951	0.999798	2.93978	1	4279.24	-2.62308e+07	CG17556
Dmel-CG4780	0.0867025	0.999798	2.93591	1	4279.24	-3.93462e+07	Membrin
Dmel-CG6422	0.0867194	0.999798	2.93559	1	4279.24	-2.62308e+07	Ythdf
Dmel-CG13349	0.0867242	0.999798	2.9355	1	4279.24	-1.31154e+07	Rpn13
Dmel-CG17358	0.0867848	0.999798	2.93437	1	4279.24	-1.31154e+07	Taf12
Dmel-CG6038	0.0868728	0.999798	2.93273	1	4279.24	-5.24616e+07	crim
Dmel-CG10576	0.0870772	0.999798	2.92894	1	4279.24	-1.31154e+07	CG10576
Dmel-CG6169	0.0870961	0.999798	2.92859	1	4279.24	-1.31154e+07	DCP2
Dmel-CG12121	0.0871617	0.999798	2.92737	1	4279.24	-3.93462e+07	CG12121
Dmel-CG4291	0.0872072	0.999798	2.92653	1	4279.24	-5.24616e+07	CG4291
Dmel-CG14514	0.0874402	0.999798	2.92222	1	4279.24	-7.86925e+07	Brd8
Dmel-CG5497	0.0875721	0.999798	2.91978	1	4279.24	-2.62308e+07	mRpS28
Dmel-CG10262	0.0875867	0.999798	2.91951	1	4279.24	-5.24616e+07	PCNA2
Dmel-CG14441	0.0878318	0.999798	2.915	1	4279.24	-3.93462e+07	CG14441
Dmel-CG17875	0.0879307	0.999798	2.91319	1	4279.24	-3.93462e+07	Cyp9f3
Dmel-CG9244	0.088105	0.999798	2.90999	1	4279.24	-5.24616e+07	mAcon1
Dmel-CG14043	0.0881436	0.999798	2.90928	1	4279.24	-3.93462e+07	CG14043
Dmel-CG12156	0.0881869	0.999798	2.90849	1	4279.24	-2.62308e+07	Rab39
Dmel-CG12008	0.0882965	0.999798	2.90649	1	4279.24	0.377391	kst
Dmel-CG31937	0.0883259	0.999798	2.90595	1	4279.24	0.371038	CG31937
Dmel-CG5682	0.0883552	0.999798	2.90541	1	4279.24	-5.24616e+07	Edem2
Dmel-CG32138	0.0883904	0.999798	2.90477	1	4279.24	-1.31154e+07	Frl
Dmel-CG8146	0.0884446	0.999798	2.90378	1	4279.24	-2.62308e+07	Socs16D
Dmel-CG3691	0.0884703	0.999798	2.90331	1	4279.24	-6.5577e+07	Pof
Dmel-CG3157	0.0884992	0.999798	2.90279	1	4279.24	-3.93462e+07	gammaTub23C
Dmel-CG15141	0.0885551	0.999798	2.90177	1	4279.24	-5.24616e+07	CG15141
Dmel-CG10267	0.0888898	0.999798	2.89568	1	4279.24	-3.93462e+07	Zif
Dmel-CG43388	0.0889334	0.999798	2.89489	1	4279.24	0.425836	Hk
Dmel-CG9771	0.0889998	0.999798	2.89369	1	4279.24	-3.93462e+07	Dlip2
Dmel-CG14542	0.0890552	0.999798	2.89268	1	4279.24	-2.62308e+07	Vps2
Dmel-CG12090	0.0891773	0.999798	2.89048	1	4279.24	-6.5577e+07	Iml1
Dmel-CG34407	0.0892707	0.999798	2.88879	1	4279.24	0.219805	Not1
Dmel-CG2827	0.0893368	0.999798	2.88759	1	4279.24	-1.31154e+07	Taldo
Dmel-CG4084	0.0895055	0.999798	2.88455	1	4279.24	-2.62308e+07	Alg3
Dmel-CG32491	0.0895318	0.999798	2.88408	1	4279.24	-3.93462e+07	mod(mdg4)
Dmel-CG2540	0.0898858	0.999798	2.87772	1	4279.24	-3.93462e+07	CG2540
Dmel-CG8946	0.0899117	0.999798	2.87726	1	4279.24	-3.93462e+07	Sply
Dmel-CG12744	0.0899514	0.999798	2.87655	1	4279.24	-9.18079e+07	CG12744
Dmel-CG1587	0.0899558	0.999798	2.87647	1	4279.24	-0.354217	Crk
Dmel-CG6995	0.0900639	0.999798	2.87453	1	4279.24	-1.31154e+07	Saf-B
Dmel-CG5203	0.0900809	0.999798	2.87423	1	4279.24	-2.62308e+07	STUB1
Dmel-CR45018	0.09015	0.999798	2.87299	1	4279.24	-1.31154e+07	lncRNA:CR45018
Dmel-CG5495	0.090352	0.999798	2.86939	1	4279.24	-1.31154e+07	Txl
Dmel-CG10574	0.0904314	0.999798	2.86797	1	4279.24	-2.62308e+07	I-2
Dmel-CG11882	0.0904561	0.999798	2.86753	1	4279.24	-7.86925e+07	CG11882
Dmel-CG11523	0.0908689	0.999798	2.8602	1	4279.24	-2.62308e+07	CG11523
Dmel-CG2009	0.0908871	0.999798	2.85988	1	4279.24	-0.24214	bip2
Dmel-CG8885	0.0909038	0.999798	2.85958	1	4279.24	0.379759	Scox
Dmel-CG4109	0.0910072	0.999798	2.85775	1	4279.24	-3.93462e+07	Syx8
Dmel-CR32582	0.0910073	0.999798	2.85775	1	4279.24	-5.24616e+07	lncRNA:CR32582
Dmel-CG2135	0.091015	0.999798	2.85762	1	4279.24	-3.93462e+07	betaGlu
Dmel-CG10435	0.0912571	0.999798	2.85334	1	4279.24	-6.5577e+07	CG10435
Dmel-CG8079	0.0913295	0.999798	2.85207	1	4279.24	-6.5577e+07	CG8079
Dmel-CG7830	0.0913346	0.999798	2.85198	1	4279.24	-0.229134	Ostgamma
Dmel-CG10601	0.0917285	0.999798	2.84505	1	4279.24	0.37904	mirr
Dmel-CG10153	0.0917641	0.999798	2.84443	1	4279.24	-3.93462e+07	Trs31
Dmel-CG32544	0.0918739	0.999798	2.8425	1	4279.24	-1.31154e+07	CG32544
Dmel-CG18405	0.0920988	0.999798	2.83857	1	4279.24	-1.31154e+07	Sema1a
Dmel-CG13472	0.0921728	0.999798	2.83728	1	4279.24	-5.24616e+07	Tdrd3
Dmel-CG5694	0.0922035	0.999798	2.83675	1	4279.24	-3.93462e+07	CG5694
Dmel-CG1659	0.0923886	0.999798	2.83352	1	4279.24	-2.62308e+07	unc-119
Dmel-CG6133	0.0925142	0.999798	2.83134	1	4279.24	-5.24616e+07	Nsun2
Dmel-CG9862	0.0926442	0.999798	2.82908	1	4279.24	-5.24616e+07	Rae1
Dmel-CG3265	0.0926703	0.999798	2.82863	1	4279.24	-1.31154e+07	Eb1
Dmel-CG3268	0.0927021	0.999798	2.82808	1	4279.24	-3.93462e+07	phtf
Dmel-CG13919	0.0927199	0.999798	2.82777	1	4279.24	-3.93462e+07	CG13919
Dmel-CG18000	0.0928277	0.999798	2.8259	1	4279.24	-7.86925e+07	sw
Dmel-CG14966	0.092888	0.999798	2.82486	1	4279.24	-5.24616e+07	CG14966
Dmel-CG3165	0.0929987	0.999798	2.82295	1	4279.24	-5.24616e+07	CG3165
Dmel-CG12703	0.0935899	0.999798	2.81277	1	4279.24	-2.62308e+07	Pmp70
Dmel-CG10270	0.0936356	0.999798	2.81198	1	4279.24	-3.93462e+07	D19B
Dmel-CG11427	0.0936721	0.999798	2.81136	1	4279.24	-5.24616e+07	rb
Dmel-CG3060	0.0937827	0.999798	2.80946	1	4279.24	-7.86925e+07	mr
Dmel-CG18643	0.0938327	0.999798	2.80861	1	4279.24	-5.24616e+07	Dtd
Dmel-CG4043	0.0938456	0.999798	2.80839	1	4279.24	-5.24616e+07	Rrp46
Dmel-CG1407	0.0938692	0.999798	2.80798	1	4279.24	-5.24616e+07	CG1407
Dmel-CG7713	0.0939154	0.999798	2.8072	1	4279.24	-5.24616e+07	pasi1
Dmel-CG17161	0.0941073	0.999798	2.80392	1	4279.24	-5.24616e+07	grp
Dmel-CG1142	0.0942118	0.999798	2.80214	1	4279.24	-3.93462e+07	CG1142
Dmel-CG10159	0.0944167	0.999798	2.79865	1	4279.24	-2.62308e+07	BEAF-32
Dmel-CG1422	0.0945285	0.999798	2.79675	1	4279.24	-3.93462e+07	p115
Dmel-CG1981	0.0945552	0.999798	2.7963	1	4279.24	-2.62308e+07	Thd1
Dmel-CG7206	0.0945999	0.999798	2.79554	1	4279.24	-2.62308e+07	CG7206
Dmel-CG4162	0.09476	0.999798	2.79283	1	4279.24	-1.31154e+07	lace
Dmel-CG10042	0.0947648	0.999798	2.79275	1	4279.24	-3.93462e+07	MBD-R2
Dmel-CG11761	0.0947651	0.999798	2.79274	1	4279.24	-2.62308e+07	trsn
Dmel-CG33547	0.0949115	0.999798	2.79027	1	4279.24	-0.188576	Rim
Dmel-CG5124	0.095059	0.999798	2.78778	1	4279.24	-6.5577e+07	adp
Dmel-CG1976	0.095283	0.999798	2.784	1	4279.24	-1.31154e+07	RhoGAP100F
Dmel-CG6187	0.0956012	0.999798	2.77866	1	4279.24	-6.5577e+07	RluA-2
Dmel-CG3077	0.0957741	0.999798	2.77576	1	4279.24	-3.93462e+07	CG3077
Dmel-CG4851	0.0957793	0.999798	2.77568	1	4279.24	-6.5577e+07	Ppt2
Dmel-CG4026	0.0959019	0.999798	2.77363	1	4279.24	-6.5577e+07	IP3K1
Dmel-CG13375	0.0959938	0.999798	2.77209	1	4279.24	-5.24616e+07	CG13375
Dmel-CG8725	0.0960771	0.999798	2.7707	1	4279.24	-2.62308e+07	CSN4
Dmel-CG14358	0.0963666	0.999798	2.76589	1	4279.24	1.30273	CCHa1
Dmel-CG14985	0.0967514	0.999798	2.75951	1	4279.24	-5.24616e+07	CG14985
Dmel-CG5263	0.0968662	0.999798	2.75761	1	4279.24	-5.24616e+07	smg
Dmel-CG13016	0.0969148	0.999798	2.7568	1	4279.24	-6.5577e+07	CG13016
Dmel-CG12396	0.0969254	0.999798	2.75663	1	4279.24	-3.93462e+07	Nnp-1
Dmel-CG6549	0.0970011	0.999798	2.75538	1	4279.24	-3.93462e+07	fws
Dmel-CG5931	0.0970086	0.999798	2.75526	1	4279.24	-5.24616e+07	l(3)72Ab
Dmel-CG9528	0.0970891	0.999798	2.75393	1	4279.24	-3.93462e+07	retm
Dmel-CG8651	0.0973249	0.999798	2.75005	1	4279.24	0.264828	trx
Dmel-CG4584	0.097427	0.999798	2.74837	1	4279.24	-1.31154e+07	dUTPase
Dmel-CG14442	0.0975735	0.999798	2.74596	1	4279.24	0.417289	CG14442
Dmel-CG6959	0.0975803	0.999798	2.74585	1	4279.24	-6.5577e+07	CG6959
Dmel-CG9401	0.0976944	0.999798	2.74398	1	4279.24	-1.31154e+07	mago
Dmel-CG13398	0.0977257	0.999798	2.74347	1	4279.24	-5.24616e+07	CG13398
Dmel-CG5872	0.0979499	0.999798	2.73981	1	4279.24	-6.5577e+07	CtIP
Dmel-CG8994	0.0981122	0.999798	2.73716	1	4279.24	-5.24616e+07	exu
Dmel-CG5643	0.0981658	0.999798	2.73629	1	4279.24	-0.294866	wdb
Dmel-CG1463	0.09817	0.999798	2.73622	1	4279.24	-5.24616e+07	CG1463
Dmel-CG6171	0.0986678	0.999798	2.72813	1	4279.24	-2.62308e+07	CG6171
Dmel-CR45409	0.0987092	0.999798	2.72746	1	4279.24	-6.5577e+07	lncRNA:CR45409
Dmel-CG6845	0.0987329	0.999798	2.72708	1	4279.24	-7.86925e+07	CG6845
Dmel-CG1021	0.0988531	0.999798	2.72514	1	4279.24	-5.24616e+07	Dmtn
Dmel-CG10728	0.0988533	0.999798	2.72513	1	4279.24	-5.24616e+07	vls
Dmel-CG42632	0.0991379	0.999798	2.72054	1	4279.24	-3.93462e+07	mRpL37
Dmel-CG2202	0.0991415	0.999798	2.72048	1	4279.24	-6.5577e+07	CG2202
Dmel-CG30467	0.0992408	0.999798	2.71888	1	4279.24	-6.5577e+07	CG30467
Dmel-CG3021	0.0992929	0.999798	2.71804	1	4279.24	-6.5577e+07	CG3021
Dmel-CG1550	0.0992952	0.999798	2.71801	1	4279.24	-3.93462e+07	TTLL12
Dmel-CG12926	0.0994194	0.999798	2.71601	1	4279.24	-0.211958	CG12926
Dmel-CG2701	0.0994806	0.999798	2.71503	1	4279.24	-2.62308e+07	CG2701
Dmel-CG44154	0.0995865	0.999798	2.71333	1	4279.24	-3.93462e+07	koi
Dmel-CG13248	0.0996343	0.999798	2.71256	1	4279.24	-0.207932	CG13248
Dmel-CG17492	0.0996703	0.999798	2.71199	1	4279.24	-5.24616e+07	mib2
Dmel-CG8258	0.0999062	0.999798	2.70821	1	4279.24	-1.31154e+07	CCT8
Dmel-CG1507	0.10001	0.999798	2.70655	1	4279.24	-2.62308e+07	Pur-alpha
Dmel-CG3814	0.100048	0.999798	2.70595	1	4279.24	0.136024	Lfg
Dmel-CG9730	0.100184	0.999798	2.70378	1	4279.24	-2.62308e+07	mRpL21
Dmel-CG4364	0.100225	0.999798	2.70313	1	4279.24	0.246197	CG4364
Dmel-CG17592	0.100496	0.999798	2.69882	1	4279.24	-3.93462e+07	Usf
Dmel-CG12284	0.100642	0.999798	2.6965	1	4279.24	-1.31154e+07	Diap1
Dmel-CG30000	0.100689	0.999798	2.69576	1	4279.24	-2.62308e+07	GstT1
Dmel-CG12292	0.100904	0.999798	2.69235	1	4279.24	-2.62308e+07	spict
Dmel-CG7725	0.10106	0.999798	2.6899	1	4279.24	-3.93462e+07	rogdi
Dmel-CG6322	0.101065	0.999798	2.68981	1	4279.24	-6.5577e+07	U4-U6-60K
Dmel-CG9537	0.101085	0.999798	2.6895	1	4279.24	-6.5577e+07	Daxx
Dmel-CG17715	0.101126	0.999798	2.68885	1	4279.24	-2.62308e+07	CG17715
Dmel-CG30476	0.101201	0.999798	2.68767	1	4279.24	-6.5577e+07	ave
Dmel-CG5576	0.101265	0.999798	2.68667	1	4279.24	-3.93462e+07	imd
Dmel-CG10467	0.101322	0.999798	2.68577	1	4279.24	0.425942	CG10467
Dmel-CG10305	0.101334	0.999798	2.68557	1	4279.24	0.0710944	RpS26
Dmel-CG4539	0.10175	0.999798	2.67905	1	4279.24	-3.93462e+07	Bka
Dmel-CG1098	0.101774	0.999798	2.67867	1	4279.24	-3.93462e+07	Madm
Dmel-CG14149	0.101818	0.999798	2.67799	1	4279.24	-2.62308e+07	Blos4
Dmel-CG18285	0.102204	0.999798	2.67195	1	4279.24	-2.62308e+07	igl
Dmel-CG13387	0.102248	0.999798	2.67127	1	4279.24	-1.31154e+07	emb
Dmel-CG15101	0.102314	0.999798	2.67024	1	4279.24	-3.93462e+07	Jheh1
Dmel-CR31451	0.102516	0.999798	2.66711	1	4279.24	-1.31154e+07	lncRNA:CR31451
Dmel-CG6018	0.102891	0.999798	2.66129	1	4279.24	-0.205853	gas
Dmel-CG12253	0.103016	0.999798	2.65936	1	4279.24	-5.24616e+07	CG12253
Dmel-CG1307	0.103136	0.999798	2.6575	1	4279.24	-3.93462e+07	CG1307
Dmel-CG33967	0.103168	0.999798	2.65701	1	4279.24	-3.93462e+07	kibra
Dmel-CG13663	0.103243	0.999798	2.65586	1	4279.24	-2.62308e+07	CG13663
Dmel-CG1662	0.103325	0.999798	2.65458	1	4279.24	-5.24616e+07	CG1662
Dmel-CG10520	0.103626	0.999798	2.64997	1	4279.24	-3.93462e+07	tub
Dmel-CG8282	0.103684	0.999798	2.64907	1	4279.24	-2.62308e+07	Snx6
Dmel-CG3187	0.103833	0.999798	2.64679	1	4279.24	-5.24616e+07	Sirt4
Dmel-CG11807	0.103858	0.999798	2.64641	1	4279.24	-3.93462e+07	CG11807
Dmel-CG10880	0.103919	0.999798	2.64547	1	4279.24	-3.93462e+07	CG10880
Dmel-CG7619	0.103951	0.999798	2.64499	1	4279.24	-0.317003	Rpn10
Dmel-CG9104	0.1041	0.999798	2.64271	1	4279.24	-3.93462e+07	Nprl2
Dmel-CG13072	0.104268	0.999798	2.64014	1	4279.24	0.387537	PDCD-5
Dmel-CG5640	0.10456	0.999798	2.6357	1	4279.24	-5.24616e+07	Utx
Dmel-CG12081	0.105093	0.999798	2.62761	1	4279.24	-5.24616e+07	CG12081
Dmel-CG4887	0.105094	0.999798	2.62759	1	4279.24	-3.93462e+07	CG4887
Dmel-CG9209	0.10516	0.999798	2.6266	1	4279.24	-2.62308e+07	vap
Dmel-CG9921	0.105198	0.999798	2.62603	1	4279.24	-3.93462e+07	CG9921
Dmel-CG9415	0.10549	0.999798	2.62162	1	4279.24	-0.158405	Xbp1
Dmel-CG17762	0.1057	0.999798	2.61846	1	4279.24	-3.93462e+07	Tomosyn
Dmel-CG15797	0.105713	0.999798	2.61828	1	4279.24	-3.93462e+07	ric8a
Dmel-CG1548	0.105747	0.999798	2.61776	1	4279.24	0.126031	cathD
Dmel-CG12792	0.105856	0.999798	2.61613	1	4279.24	-3.93462e+07	l(2)09851
Dmel-CG10155	0.105919	0.999798	2.61518	1	4279.24	-2.62308e+07	Spred
Dmel-CG18332	0.105982	0.999798	2.61424	1	4279.24	-3.93462e+07	CSN3
Dmel-CG5352	0.10613	0.999798	2.61203	1	4279.24	-1.31154e+07	SmB
Dmel-CR44127	0.106145	0.999798	2.6118	1	4279.24	-5.24616e+07	lncRNA:CR44127
Dmel-CG10295	0.106163	0.999798	2.61153	1	4279.24	-3.93462e+07	Pak
Dmel-CG6621	0.106174	0.999798	2.61137	1	4279.24	-6.5577e+07	CG6621
Dmel-CG32758	0.106237	0.999798	2.61042	1	4279.24	-5.24616e+07	CG32758
Dmel-CG8567	0.106274	0.999798	2.60987	1	4279.24	-1.31154e+07	Deaf1
Dmel-CG8939	0.106276	0.999798	2.60984	1	4279.24	-5.24616e+07	CG8939
Dmel-CG10069	0.10665	0.999798	2.60427	1	4279.24	-2.62308e+07	MFS16
Dmel-CG9952	0.106723	0.999798	2.60319	1	4279.24	-2.62308e+07	Ppa
Dmel-CG2945	0.10702	0.999798	2.59878	1	4279.24	-2.62308e+07	cin
Dmel-CG5271	0.107083	0.999798	2.59785	1	4279.24	0.0753809	RpS27A
Dmel-CG11092	0.107145	0.999798	2.59692	1	4279.24	-6.5577e+07	Nup93-1
Dmel-CG5641	0.107153	0.999798	2.5968	1	4279.24	-2.62308e+07	CG5641
Dmel-CG4552	0.107269	0.999798	2.59509	1	4279.24	-2.62308e+07	CG4552
Dmel-CG1967	0.107659	0.999798	2.58934	1	4279.24	-0.231619	p24-1
Dmel-CG34242	0.107689	0.999798	2.5889	1	4279.24	-2.62308e+07	CG34242
Dmel-CG8327	0.107718	0.999798	2.58847	1	4279.24	-2.62308e+07	SpdS
Dmel-CG11897	0.107778	0.999798	2.58759	1	4279.24	-2.62308e+07	rdog
Dmel-CG31873	0.107815	0.999798	2.58704	1	4279.24	-2.62308e+07	Mulk
Dmel-CG8729	0.108148	0.999798	2.58216	1	4279.24	-3.93462e+07	rnh1
Dmel-CG4065	0.108189	0.999798	2.58156	1	4279.24	-3.93462e+07	Naa35
Dmel-CG7292	0.108288	0.999798	2.58011	1	4279.24	-6.5577e+07	Rrp6
Dmel-CG7085	0.108513	0.999798	2.57682	1	4279.24	-0.381247	sau
Dmel-CG2974	0.108519	0.999798	2.57674	1	4279.24	-5.24616e+07	Naxe
Dmel-CG3661	0.108598	0.999798	2.57559	1	4279.24	0.06817	RpL23
Dmel-CG12717	0.108638	0.999798	2.57499	1	4279.24	-7.86925e+07	CG12717
Dmel-CG9662	0.10866	0.999798	2.57468	1	4279.24	-1.31154e+07	CG9662
Dmel-CG12938	0.108866	0.999798	2.57168	1	4279.24	-5.24616e+07	Lsm10
Dmel-CG14220	0.108894	0.999798	2.57128	1	4279.24	-5.24616e+07	CG14220
Dmel-CG34424	0.109015	0.999798	2.56952	1	4279.24	-3.93462e+07	Mthfs
Dmel-CG13204	0.109043	0.999798	2.5691	1	4279.24	-5.24616e+07	CG13204
Dmel-CG12134	0.109498	0.999798	2.56252	1	4279.24	-5.24616e+07	CG12134
Dmel-CG42341	0.109705	0.999798	2.55953	1	4279.24	-2.62308e+07	Pka-R1
Dmel-CG5733	0.109798	0.999798	2.55819	1	4279.24	-5.24616e+07	Nup75
Dmel-CG17985	0.110267	0.999798	2.55145	1	4279.24	-6.5577e+07	CG17985
Dmel-CG8434	0.110287	0.999798	2.55116	1	4279.24	0.312021	lbk
Dmel-CG1091	0.110306	0.999798	2.5509	1	4279.24	-5.24616e+07	Tailor
Dmel-CG1599	0.110456	0.999798	2.54874	1	4279.24	0.421405	Vamp7
Dmel-CG13343	0.110774	0.999798	2.5442	1	4279.24	-3.93462e+07	Uba3
Dmel-CG12140	0.11083	0.999798	2.5434	1	4279.24	-3.93462e+07	Etf-QO
Dmel-CG7993	0.110878	0.999798	2.54272	1	4279.24	-3.93462e+07	Non3
Dmel-CG10516	0.111123	0.999798	2.53923	1	4279.24	-5.24616e+07	CG10516
Dmel-CG7637	0.111141	0.999798	2.53897	1	4279.24	0.286146	CG7637
Dmel-CG8203	0.111304	0.999798	2.53665	1	4279.24	-2.62308e+07	Cdk5
Dmel-CG1882	0.111444	0.999798	2.53467	1	4279.24	-2.62308e+07	CG1882
Dmel-CG6627	0.111506	0.999798	2.53379	1	4279.24	-3.93462e+07	Dnz1
Dmel-CG10473	0.111516	0.999798	2.53366	1	4279.24	-2.62308e+07	Acn
Dmel-CG6843	0.111525	0.999798	2.53352	1	4279.24	-2.62308e+07	CG6843
Dmel-CG15602	0.11202	0.999798	2.52653	1	4279.24	-5.24616e+07	CG15602
Dmel-CG5034	0.1122	0.999798	2.52399	1	4279.24	-3.93462e+07	GATAd
Dmel-CG34404	0.112233	0.999798	2.52353	1	4279.24	-6.5577e+07	CG34404
Dmel-CG16717	0.112292	0.999798	2.5227	1	4279.24	-5.24616e+07	CG16717
Dmel-CG6235	0.112295	0.999798	2.52266	1	4279.24	0.275763	tws
Dmel-CG7556	0.112401	0.999798	2.52117	1	4279.24	0.491676	CG7556
Dmel-CG14647	0.112403	0.999798	2.52114	1	4279.24	-3.93462e+07	CG14647
Dmel-CG14802	0.112457	0.999798	2.52039	1	4279.24	-1.31154e+07	MED18
Dmel-CG11614	0.11247	0.999798	2.5202	1	4279.24	1.31154e+07	nkd
Dmel-CG4825	0.112497	0.999798	2.51983	1	4279.24	-9.18079e+07	CG4825
Dmel-CG43782	0.11273	0.999798	2.51657	1	4279.24	-3.93462e+07	orb2
Dmel-CG4589	0.112795	0.999798	2.51565	1	4279.24	-3.93462e+07	Letm1
Dmel-CG7734	0.112811	0.999798	2.51543	1	4279.24	0.361887	shn
Dmel-CG30466	0.112852	0.999798	2.51485	1	4279.24	-7.86925e+07	CG30466
Dmel-CR32873	0.112872	0.999798	2.51458	1	4279.24	-5.24616e+07	Uhg2
Dmel-CG9984	0.112904	0.999798	2.51413	1	4279.24	1.31154e+07	TH1
Dmel-CG5333	0.113005	0.999798	2.51272	1	4279.24	-5.24616e+07	trus
Dmel-CG11035	0.113011	0.999798	2.51264	1	4279.24	-5.24616e+07	CG11035
Dmel-CG18259	0.113122	0.999798	2.51109	1	4279.24	-3.93462e+07	CG18259
Dmel-CG3903	0.113177	0.999798	2.51032	1	4279.24	0.443373	Gli
Dmel-CG13439	0.113278	0.999798	2.50892	1	4279.24	-2.62308e+07	dpr1
Dmel-CG11486	0.113394	0.999798	2.5073	1	4279.24	-0.223737	CG11486
Dmel-CG5742	0.113489	0.999798	2.50598	1	4279.24	-5.24616e+07	CG5742
Dmel-CG10847	0.113524	0.999798	2.50549	1	4279.24	-2.62308e+07	enc
Dmel-CG43207	0.113775	0.999798	2.50201	1	4279.24	-1.31154e+07	CG43207
Dmel-CG7851	0.113978	0.999798	2.4992	1	4279.24	-5.24616e+07	Scgalpha
Dmel-CG18780	0.114084	0.999798	2.49773	1	4279.24	-3.93462e+07	MED20
Dmel-CG8042	0.114115	0.999798	2.49731	1	4279.24	-3.93462e+07	CG8042
Dmel-CG5014	0.114248	0.999798	2.49547	1	4279.24	0.172347	Vap33
Dmel-CG1523	0.114275	0.999798	2.4951	1	4279.24	-5.24616e+07	CG1523
Dmel-CG17233	0.11429	0.999798	2.4949	1	4279.24	-5.24616e+07	CG17233
Dmel-CG16725	0.114411	0.999798	2.49323	1	4279.24	-3.93462e+07	Smn
Dmel-CG7269	0.114838	0.999798	2.48737	1	4279.24	-1.31154e+07	Hel25E
Dmel-CG4647	0.11486	0.999798	2.48706	1	4279.24	-1.31154e+07	mRpL49
Dmel-CG10460	0.11495	0.999798	2.48582	1	4279.24	-1.31154e+07	cer
Dmel-CG7450	0.115431	0.999798	2.47926	1	4279.24	-1.31154e+07	CrebA
Dmel-CG3587	0.115566	0.999798	2.47741	1	4279.24	-5.24616e+07	CG3587
Dmel-CG10681	0.115575	0.999798	2.47729	1	4279.24	-3.93462e+07	CG10681
Dmel-CG42665	0.115689	0.999798	2.47574	1	4279.24	-5.24616e+07	Exn
Dmel-CG11168	0.115827	0.999798	2.47386	1	4279.24	-6.5577e+07	CG11168
Dmel-CG3025	0.115885	0.999798	2.47308	1	4279.24	-6.5577e+07	mof
Dmel-CG8256	0.115924	0.999798	2.47255	1	4279.24	-3.93462e+07	Gpo1
Dmel-CR43242	0.116023	0.999798	2.4712	1	4279.24	-3.93462e+07	lncRNA:CR43242
Dmel-CG8481	0.116045	0.999798	2.4709	1	4279.24	-2.62308e+07	Naa80
Dmel-CG8936	0.116084	0.999798	2.47038	1	4279.24	-1.31154e+07	Arpc3B
Dmel-CG3704	0.116252	0.999798	2.4681	1	4279.24	-5.24616e+07	CG3704
Dmel-CG1783	0.116552	0.999798	2.46405	1	4279.24	-2.62308e+07	Slip1
Dmel-CG16973	0.11658	0.999798	2.46367	1	4279.24	-2.62308e+07	msn
Dmel-CG32475	0.116619	0.999798	2.46315	1	4279.24	-3.93462e+07	mthl8
Dmel-CG4882	0.116628	0.999798	2.46302	1	4279.24	-2.62308e+07	CG4882
Dmel-CG3143	0.117056	0.999798	2.45727	1	4279.24	-1.31154e+07	foxo
Dmel-CG30388	0.117154	0.999798	2.45595	1	4279.24	-5.24616e+07	Magi
Dmel-CG31184	0.117234	0.999798	2.45488	1	4279.24	-1.31154e+07	LSm3
Dmel-CG3136	0.117495	0.999798	2.45139	1	4279.24	-1.31154e+07	Atf6
Dmel-CG17932	0.1176	0.999798	2.44999	1	4279.24	0.422511	Ugt37D1
Dmel-CG12223	0.117713	0.999798	2.44848	1	4279.24	-1.31154e+07	Dsp1
Dmel-CG8615	0.11797	0.999798	2.44505	1	4279.24	0.0910196	RpL18
Dmel-CG15863	0.117971	0.999798	2.44504	1	4279.24	-3.93462e+07	Pdrg1
Dmel-CG4211	0.118259	0.999798	2.44121	1	4279.24	-2.62308e+07	nonA
Dmel-CG4078	0.118315	0.999798	2.44047	1	4279.24	-7.86925e+07	CG4078
Dmel-CG6877	0.118326	0.999798	2.44032	1	4279.24	-1.31154e+07	Atg3
Dmel-CG45782	0.118545	0.999798	2.43742	1	4279.24	-5.24616e+07	CG45782
Dmel-CG10251	0.118655	0.999798	2.43596	1	4279.24	-0.340939	prt
Dmel-CG4685	0.118732	0.999798	2.43494	1	4279.24	-1.31154e+07	Ssadh
Dmel-CG13277	0.118747	0.999798	2.43474	1	4279.24	-1.31154e+07	LSm7
Dmel-CG18135	0.118812	0.999798	2.43388	1	4279.24	-3.93462e+07	CG18135
Dmel-CG32296	0.118894	0.999798	2.4328	1	4279.24	-5.24616e+07	Mrtf
Dmel-CG8677	0.119202	0.999798	2.42875	1	4279.24	-2.62308e+07	CG8677
Dmel-CG17249	0.119208	0.999798	2.42867	1	4279.24	-5.24616e+07	CG17249
Dmel-CG6456	0.119308	0.999798	2.42736	1	4279.24	-2.62308e+07	Mip
Dmel-CG9791	0.119361	0.999798	2.42666	1	4279.24	-7.86925e+07	Suv3
Dmel-CG9740	0.119383	0.999798	2.42637	1	4279.24	-3.93462e+07	Ibf2
Dmel-CG33101	0.119454	0.999798	2.42543	1	4279.24	-2.62308e+07	Nsf2
Dmel-CG12340	0.119666	0.999798	2.42265	1	4279.24	-3.93462e+07	wde
Dmel-CG10419	0.11976	0.999798	2.42142	1	4279.24	-5.24616e+07	Gem2
Dmel-CG40080	0.119823	0.999798	2.42061	1	4279.24	-2.62308e+07	Haspin
Dmel-CG32149	0.119854	0.999798	2.42019	1	4279.24	0.35665	RhoGAP71E
Dmel-CG10846	0.120037	0.999798	2.4178	1	4279.24	-2.62308e+07
Dmel-CG42524	0.120073	0.999798	2.41733	1	4279.24	-6.5577e+07	CG42524
Dmel-CG9590	0.120077	0.999798	2.41727	1	4279.24	-3.93462e+07	CG9590
Dmel-CG3981	0.120189	0.999798	2.41582	1	4279.24	-5.24616e+07	Unc-76
Dmel-CG6866	0.120258	0.999798	2.41492	1	4279.24	-2.62308e+07	loqs
Dmel-CG5991	0.120268	0.999798	2.41479	1	4279.24	-2.62308e+07	Pisd
Dmel-CG9065	0.120458	0.999798	2.41231	1	4279.24	-1.31154e+07	CG9065
Dmel-CG18265	0.120539	0.999798	2.41126	1	4279.24	0.264103	CG18265
Dmel-CG2207	0.120541	0.999798	2.41124	1	4279.24	-0.159991	Df31
Dmel-CG4621	0.120681	0.999798	2.40942	1	4279.24	-3.93462e+07	YL-1
Dmel-CG5753	0.120769	0.999798	2.40827	1	4279.24	0.457338	stau
Dmel-CG8134	0.12102	0.999798	2.40503	1	4279.24	-3.93462e+07	CG8134
Dmel-CG8556	0.121031	0.999798	2.40488	1	4279.24	-1.31154e+07	Rac2
Dmel-CG10898	0.12107	0.999798	2.40439	1	4279.24	-5.24616e+07	CG10898
Dmel-CG9373	0.121578	0.999798	2.39782	1	4279.24	-1.31154e+07	rump
Dmel-CG7872	0.121592	0.999798	2.39764	1	4279.24	-2.62308e+07	CG7872
Dmel-CG15083	0.121935	0.999798	2.39324	1	4279.24	-1.31154e+07	CG15083
Dmel-CG10254	0.12199	0.999798	2.39254	1	4279.24	-5.24616e+07	CG10254
Dmel-CG6454	0.122123	0.999798	2.39083	1	4279.24	-5.24616e+07	CG6454
Dmel-CG9388	0.122225	0.999798	2.38951	1	4279.24	-1.31154e+07	AP-1mu
Dmel-CG2101	0.122348	0.999798	2.38795	1	4279.24	-3.93462e+07	mRpS35
Dmel-CG3567	0.122361	0.999798	2.38778	1	4279.24	-2.62308e+07	Cyp6u1
Dmel-CG7757	0.12241	0.999798	2.38715	1	4279.24	-3.93462e+07	Prp3
Dmel-CG7911	0.122461	0.999798	2.3865	1	4279.24	-1.31154e+07	Nph
Dmel-CG17686	0.122493	0.999798	2.38609	1	4279.24	-2.62308e+07	DIP1
Dmel-CG5179	0.122545	0.999798	2.38543	1	4279.24	-5.24616e+07	Cdk9
Dmel-CG15270	0.122586	0.999798	2.38491	1	4279.24	-6.5577e+07	CG15270
Dmel-CG32137	0.122597	0.999798	2.38477	1	4279.24	-2.62308e+07	CG32137
Dmel-CG5826	0.122749	0.999798	2.38283	1	4279.24	-1.31154e+07	Prx3
Dmel-CG9282	0.122887	0.999798	2.38108	1	4279.24	0.0786862	RpL24
Dmel-CG9515	0.12293	0.999798	2.38053	1	4279.24	-5.24616e+07	CG9515
Dmel-CG14229	0.123007	0.999798	2.37955	1	4279.24	-1.31154e+07	CG14229
Dmel-CG4083	0.123117	0.999798	2.37815	1	4279.24	-1.31154e+07	Mo25
Dmel-CG7834	0.123167	0.999798	2.37752	1	4279.24	-0.250635	CG7834
Dmel-CG9609	0.123373	0.999798	2.3749	1	4279.24	-5.24616e+07	CG9609
Dmel-CG5474	0.123625	0.999798	2.37172	1	4279.24	-1.31154e+07	SsRbeta
Dmel-CG6677	0.123739	0.999798	2.37028	1	4279.24	-3.93462e+07	ash2
Dmel-CG5198	0.123805	0.999798	2.36945	1	4279.24	-5.24616e+07	holn1
Dmel-CG5903	0.123809	0.999798	2.36939	1	4279.24	-0.29559	CG5903
Dmel-CG1539	0.124029	0.999798	2.36662	1	4279.24	-1.31154e+07	tmod
Dmel-CG1134	0.124058	0.999798	2.36626	1	4279.24	-6.5577e+07	Mul1
Dmel-CG4338	0.12406	0.999798	2.36623	1	4279.24	-3.93462e+07	CG4338
Dmel-CG34413	0.124061	0.999798	2.36622	1	4279.24	1.31154e+07	NKAIN
Dmel-CG1938	0.124237	0.999798	2.36401	1	4279.24	1.31154e+07	Dlic
Dmel-CG34455	0.124817	0.999798	2.35673	1	4279.24	-2.62308e+07	Pdxk
Dmel-CG6776	0.124865	0.999798	2.35614	1	4279.24	0.170797	GstO3
Dmel-CG3983	0.125076	0.999798	2.3535	1	4279.24	-3.93462e+07	Ns1
Dmel-CG3434	0.12518	0.999798	2.35221	1	4279.24	-6.5577e+07	CG3434
Dmel-CG6506	0.125214	0.999798	2.35178	1	4279.24	-5.24616e+07	Spt7
Dmel-CG9423	0.125261	0.999798	2.3512	1	4279.24	-1.31154e+07	Kap-alpha3
Dmel-CG7770	0.125331	0.999798	2.35033	1	4279.24	-0.156174	Pfdn6
Dmel-CG7737	0.125359	0.999798	2.34997	1	4279.24	-6.5577e+07	CG7737
Dmel-CG31692	0.125383	0.999798	2.34968	1	4279.24	-2.62308e+07	fbp
Dmel-CG8055	0.125388	0.999798	2.34961	1	4279.24	-1.31154e+07	shrb
Dmel-CG10798	0.125413	0.999798	2.34931	1	4279.24	0.394283	Myc
Dmel-CG2922	0.125437	0.999798	2.349	1	4279.24	-0.200099	kra
Dmel-CG5885	0.125445	0.999798	2.3489	1	4279.24	-0.281468	CG5885
Dmel-CG44774	0.125509	0.999798	2.34811	1	4279.24	0.225636	CG44774
Dmel-CG42283	0.125547	0.999798	2.34764	1	4279.24	-3.93462e+07	5PtaseI
Dmel-CG6699	0.125569	0.999798	2.34736	1	4279.24	-1.31154e+07	beta'COP
Dmel-CG8128	0.125627	0.999798	2.34664	1	4279.24	0.302469	CG8128
Dmel-CG32381	0.125689	0.999798	2.34587	1	4279.24	0.214545	unc-13-4A
Dmel-CG9852	0.125816	0.999798	2.3443	1	4279.24	-3.93462e+07	140up
Dmel-CG4212	0.125829	0.999798	2.34414	1	4279.24	-1.31154e+07	Rab14
Dmel-CG5514	0.126018	0.999798	2.3418	1	4279.24	-6.5577e+07	BOD1
Dmel-CG3959	0.126047	0.999798	2.34144	1	4279.24	-2.62308e+07	pelo
Dmel-CG7239	0.12605	0.999798	2.34141	1	4279.24	-3.93462e+07	CG7239
Dmel-CG5215	0.126109	0.999798	2.34067	1	4279.24	-3.93462e+07	Zn72D
Dmel-CG7890	0.126293	0.999798	2.33839	1	4279.24	-6.5577e+07	Hs3st-B
Dmel-CG1893	0.127061	0.999798	2.32895	1	4279.24	-1.31154e+07	scramb2
Dmel-CG42389	0.127354	0.999798	2.32537	1	4279.24	0.107734	mtgo
Dmel-CG9748	0.127534	0.999798	2.32318	1	4279.24	-1.31154e+07	bel
Dmel-CG33180	0.12775	0.999798	2.32053	1	4279.24	-6.5577e+07	Ranbp16
Dmel-CG41623	0.127767	0.999798	2.32032	1	4279.24	-0.104953	UQCR-11
Dmel-CG13252	0.12798	0.999798	2.31773	1	4279.24	-3.93462e+07	CG13252
Dmel-CG5989	0.128148	0.999798	2.31569	1	4279.24	-3.93462e+07	CG5989
Dmel-CG3104	0.128235	0.999798	2.31464	1	4279.24	-5.24616e+07	CG3104
Dmel-CG1856	0.128427	0.999798	2.31231	1	4279.24	-2.62308e+07	ttk
Dmel-CG3358	0.128605	0.999798	2.31016	1	4279.24	-3.93462e+07	CG3358
Dmel-CG13993	0.128845	0.999798	2.30725	1	4279.24	-1.31154e+07	Pfdn1
Dmel-CG1453	0.128899	0.999798	2.3066	1	4279.24	-3.93462e+07	Klp10A
Dmel-CG5654	0.12891	0.999798	2.30648	1	4279.24	-1.31154e+07	yps
Dmel-CG18178	0.129056	0.999798	2.30471	1	4279.24	-3.93462e+07	CG18178
Dmel-CG12084	0.129414	0.999798	2.30041	1	4279.24	-5.24616e+07	CG12084
Dmel-CG32505	0.129851	0.999798	2.29517	1	4279.24	-3.93462e+07	Pp4-19C
Dmel-CG32464	0.130189	0.999798	2.29113	1	4279.24	0.225833	mtd
Dmel-CG14798	0.130285	0.999798	2.28999	1	4279.24	-7.86925e+07	CG14798
Dmel-CG2991	0.130543	0.999798	2.28691	1	4279.24	-3.93462e+07	CG2991
Dmel-CG3071	0.130577	0.999798	2.28651	1	4279.24	-6.5577e+07	CG3071
Dmel-CG7055	0.130619	0.999798	2.28601	1	4279.24	-3.93462e+07	Bap111
Dmel-CG4572	0.130703	0.999798	2.28501	1	4279.24	-3.93462e+07	CG4572
Dmel-CG1474	0.130714	0.999798	2.28489	1	4279.24	-5.24616e+07	Es2
Dmel-CG3680	0.130968	0.999798	2.28186	1	4279.24	-2.62308e+07	HIPP1
Dmel-CG42382	0.131009	0.999798	2.28138	1	4279.24	-2.62308e+07	CG42382
Dmel-CG9213	0.131158	0.999798	2.27962	1	4279.24	-6.5577e+07	CG9213
Dmel-CG16833	0.131161	0.999798	2.27958	1	4279.24	-5.24616e+07	TTLL4A
Dmel-CG10077	0.131394	0.999798	2.27683	1	4279.24	-0.165675	CG10077
Dmel-CG40129	0.131521	0.999798	2.27533	1	4279.24	-0.293781	Gprk1
Dmel-CG9949	0.13157	0.999798	2.27475	1	4279.24	-1.31154e+07	sina
Dmel-CG33126	0.13166	0.999798	2.2737	1	4279.24	-0.165217	NLaz
Dmel-CG45070	0.131712	0.999798	2.27308	1	4279.24	-3.93462e+07	CTPsyn
Dmel-CG9712	0.131739	0.999798	2.27276	1	4279.24	-2.62308e+07	TSG101
Dmel-CG16944	0.13176	0.999798	2.27251	1	4279.24	-0.119107	sesB
Dmel-CG11115	0.131906	0.999798	2.27079	1	4279.24	-5.24616e+07	Ssl1
Dmel-CG3040	0.131971	0.999798	2.27003	1	4279.24	-2.62308e+07	CG3040
Dmel-CG31694	0.132063	0.999798	2.26895	1	4279.24	-2.62308e+07	CG31694
Dmel-CG8707	0.13224	0.999798	2.26688	1	4279.24	-2.62308e+07	RagC-D
Dmel-CG8264	0.132293	0.999798	2.26626	1	4279.24	-1.31154e+07	Bx42
Dmel-CG5595	0.132514	0.999798	2.26366	1	4279.24	-3.93462e+07	Sce
Dmel-CG1963	0.132683	0.999798	2.26169	1	4279.24	-5.24616e+07	Pcd
Dmel-CG17931	0.132733	0.999798	2.26111	1	4279.24	-5.24616e+07	CG17931
Dmel-CG3333	0.132768	0.999798	2.2607	1	4279.24	-2.62308e+07	Nop60B
Dmel-CG8273	0.13279	0.999798	2.26044	1	4279.24	-5.24616e+07	Son
Dmel-CG4662	0.13287	0.999798	2.25951	1	4279.24	-3.93462e+07	CG4662
Dmel-CG15916	0.133051	0.999798	2.2574	1	4279.24	-3.93462e+07	CG15916
Dmel-CG6876	0.133058	0.999798	2.25731	1	4279.24	-2.62308e+07	Prp31
Dmel-CG13025	0.13308	0.999798	2.25706	1	4279.24	-7.86925e+07	CG13025
Dmel-CG3048	0.133096	0.999798	2.25687	1	4279.24	-1.31154e+07	Traf4
Dmel-CG5608	0.133145	0.999798	2.25631	1	4279.24	-3.93462e+07	CG5608
Dmel-CG3402	0.133234	0.999798	2.25527	1	4279.24	-2.62308e+07	CG3402
Dmel-CG3719	0.133235	0.999798	2.25525	1	4279.24	0.397131	CG3719
Dmel-CG12149	0.133523	0.999798	2.25192	1	4279.24	-5.24616e+07	c12.2
Dmel-CG13772	0.133542	0.999798	2.25169	1	4279.24	-6.5577e+07	Nlg2
Dmel-CG9650	0.133691	0.999798	2.24996	1	4279.24	-0.308883	CG9650
Dmel-CG9773	0.13395	0.999798	2.24697	1	4279.24	0.476346	CG9773
Dmel-CG10849	0.13406	0.999798	2.2457	1	4279.24	-1.31154e+07	Sc2
Dmel-CG7586	0.134194	0.999798	2.24415	1	4279.24	-9.18079e+07	Mcr
Dmel-CG8878	0.134263	0.999798	2.24336	1	4279.24	-5.24616e+07	CG8878
Dmel-CG13322	0.134593	0.999798	2.23956	1	4279.24	-3.93462e+07	SCCRO3
Dmel-CG6072	0.13519	0.999798	2.23271	1	4279.24	-2.62308e+07	sra
Dmel-CG10701	0.135279	0.999798	2.2317	1	4279.24	0.216411	Moe
Dmel-CG1818	0.135319	0.999798	2.23123	1	4279.24	-2.62308e+07	Updo
Dmel-CG7098	0.135364	0.999798	2.23073	1	4279.24	-5.24616e+07	Ada3
Dmel-CG5823	0.135487	0.999798	2.22932	1	4279.24	-1.31154e+07	CG5823
Dmel-CG4968	0.135589	0.999798	2.22816	1	4279.24	-2.62308e+07	CG4968
Dmel-CG3318	0.13601	0.999798	2.22337	1	4279.24	0.420185	AANAT1
Dmel-CG8487	0.136177	0.999798	2.22147	1	4279.24	-3.93462e+07	garz
Dmel-CG4006	0.136226	0.999798	2.22091	1	4279.24	-2.62308e+07	Akt1
Dmel-CG1101	0.136293	0.999798	2.22016	1	4279.24	-1.31154e+07	Ref1
Dmel-CG14196	0.136316	0.999798	2.21989	1	4279.24	-2.62308e+07	CG14196
Dmel-CG8251	0.136332	0.999798	2.21971	1	4279.24	-1.31154e+07	Pgi
Dmel-CG9911	0.136446	0.999798	2.21843	1	4279.24	0.314287	CG9911
Dmel-CG2158	0.136494	0.999798	2.21788	1	4279.24	-5.24616e+07	Nup50
Dmel-CG6678	0.136502	0.999798	2.21779	1	4279.24	-9.18079e+07	CG6678
Dmel-CG3752	0.136658	0.999798	2.21602	1	4279.24	0.323659	Aldh
Dmel-CG13893	0.136773	0.999798	2.21473	1	4279.24	-5.24616e+07	CG13893
Dmel-CG9953	0.136789	0.999798	2.21455	1	4279.24	-2.62308e+07	CG9953
Dmel-CG5037	0.137012	0.999798	2.21204	1	4279.24	-5.24616e+07	CG5037
Dmel-CG31729	0.137104	0.999798	2.21099	1	4279.24	-2.62308e+07	CG31729
Dmel-CG6568	0.137159	0.999798	2.21038	1	4279.24	-5.24616e+07	Camp
Dmel-CG18811	0.1372	0.999798	2.20992	1	4279.24	-1.31154e+07	Capr
Dmel-CG14039	0.137349	0.999798	2.20824	1	4279.24	0.49337	qtc
Dmel-CG2086	0.137398	0.999798	2.20768	1	4279.24	-6.5577e+07	drpr
Dmel-CG1749	0.137723	0.999798	2.20404	1	4279.24	-3.93462e+07	Uba5
Dmel-CG4447	0.137792	0.999798	2.20327	1	4279.24	-6.5577e+07	mRRF1
Dmel-CG43369	0.137871	0.999798	2.20238	1	4279.24	-1.31154e+07	Mitf
Dmel-CG1071	0.137948	0.999798	2.20152	1	4279.24	-3.93462e+07	E2f2
Dmel-CG11417	0.137954	0.999798	2.20146	1	4279.24	-3.93462e+07	CG11417
Dmel-CG15793	0.138024	0.999798	2.20067	1	4279.24	-3.93462e+07	Dsor1
Dmel-CG7728	0.138106	0.999798	2.19976	1	4279.24	-6.5577e+07	CG7728
Dmel-CG6659	0.138127	0.999798	2.19953	1	4279.24	-3.93462e+07	CG6659
Dmel-CG8892	0.138273	0.999798	2.19789	1	4279.24	-5.24616e+07	CG8892
Dmel-CG12443	0.138353	0.999798	2.197	1	4279.24	-1.04923e+08	ths
Dmel-CG8322	0.138475	0.999798	2.19565	1	4279.24	-1.31154e+07	ATPCL
Dmel-CR45126	0.138517	0.999798	2.19517	1	4279.24	-7.86925e+07	asRNA:CR45126
Dmel-CG12775	0.138519	0.999798	2.19516	1	4279.24	0.076898	RpL21
Dmel-CG32221	0.138594	0.999798	2.19432	1	4279.24	-6.5577e+07	CG32221
Dmel-CG6480	0.138601	0.999798	2.19424	1	4279.24	-2.62308e+07	FRG1
Dmel-CG17347	0.138654	0.999798	2.19365	1	4279.24	0.44013	DCTN6-p27
Dmel-CG3234	0.138932	0.999798	2.19056	1	4279.24	-2.62308e+07	tim
Dmel-CG16757	0.138944	0.999798	2.19043	1	4279.24	0.221652	Spn
Dmel-CG7600	0.139223	0.999798	2.18734	1	4279.24	0.505393	CG7600
Dmel-CG32264	0.139225	0.999798	2.18732	1	4279.24	-2.62308e+07	CG32264
Dmel-CG18402	0.139247	0.999798	2.18707	1	4279.24	-1.31154e+07	InR
Dmel-CG7745	0.139348	0.999798	2.18595	1	4279.24	-5.24616e+07	CG7745
Dmel-CG14622	0.139508	0.999798	2.18419	1	4279.24	-3.93462e+07	DAAM
Dmel-CG9248	0.139604	0.999798	2.18313	1	4279.24	-2.62308e+07	CG9248
Dmel-CG3954	0.139813	0.999798	2.18082	1	4279.24	-1.31154e+07	csw
Dmel-CG10395	0.140107	0.999798	2.17759	1	4279.24	-1.31154e+07	CG10395
Dmel-CG12736	0.140321	0.999798	2.17524	1	4279.24	-5.24616e+07	mEFTu2
Dmel-CG2556	0.140356	0.999798	2.17486	1	4279.24	0.157918	CG2556
Dmel-CG2238	0.140412	0.999798	2.17425	1	4279.24	0.121004	eEF2
Dmel-CG3458	0.140422	0.999798	2.17414	1	4279.24	-3.93462e+07	Top3beta
Dmel-CG3651	0.140469	0.999798	2.17362	1	4279.24	-2.62308e+07	CG3651
Dmel-CG11198	0.140473	0.999798	2.17357	1	4279.24	-5.24616e+07	ACC
Dmel-CG4098	0.140478	0.999798	2.17352	1	4279.24	-3.93462e+07	CG4098
Dmel-CG7110	0.140573	0.999798	2.17249	1	4279.24	-6.5577e+07	CG7110
Dmel-CG7913	0.140577	0.999798	2.17243	1	4279.24	-2.62308e+07	wrd
Dmel-CG13565	0.140698	0.999798	2.17111	1	4279.24	0.293038	Orcokinin
Dmel-CG44007	0.140799	0.999798	2.17001	1	4279.24	-5.24616e+07	Pde1c
Dmel-CG6058	0.140944	0.999798	2.16843	1	4279.24	-0.146683	Ald1
Dmel-CG5063	0.141049	0.999798	2.16728	1	4279.24	-2.62308e+07	Trax
Dmel-CG4879	0.141144	0.999798	2.16625	1	4279.24	-6.5577e+07	RecQ5
Dmel-CG1715	0.141274	0.999798	2.16483	1	4279.24	-1.31154e+07	Chchd3
Dmel-CG18319	0.1415	0.999798	2.16237	1	4279.24	-0.168612	ben
Dmel-CG7623	0.141712	0.999798	2.16007	1	4279.24	-5.24616e+07	sll
Dmel-CG6560	0.141836	0.999798	2.15873	1	4279.24	-5.24616e+07	dnd
Dmel-CG3689	0.142096	0.999798	2.15591	1	4279.24	-2.62308e+07	Cpsf5
Dmel-CG2272	0.142131	0.999798	2.15553	1	4279.24	-1.31154e+07	slpr
Dmel-CG42610	0.142239	0.999798	2.15436	1	4279.24	-6.5577e+07	Fhos
Dmel-CG10023	0.142776	0.999798	2.14857	1	4279.24	-2.62308e+07	Fak
Dmel-CG5219	0.142814	0.999798	2.14817	1	4279.24	-2.62308e+07	mRpL15
Dmel-CG6700	0.142949	0.999798	2.14671	1	4279.24	0.348118	CG6700
Dmel-CG4300	0.14298	0.999798	2.14637	1	4279.24	-1.31154e+07	Sms
Dmel-CG7671	0.14312	0.999798	2.14488	1	4279.24	-5.24616e+07	Nup43
Dmel-CG15614	0.143236	0.999798	2.14364	1	4279.24	0.41125	CG15614
Dmel-CG9250	0.14324	0.999798	2.14359	1	4279.24	-5.24616e+07	Mpp6
Dmel-CG33162	0.143264	0.999798	2.14333	1	4279.24	-2.62308e+07	SrpRbeta
Dmel-CG1710	0.14335	0.999798	2.14241	1	4279.24	-5.24616e+07	Hcf
Dmel-CG3584	0.14361	0.999798	2.13963	1	4279.24	0.359138	qkr58E-3
Dmel-CG6420	0.143629	0.999798	2.13942	1	4279.24	-5.24616e+07	CG6420
Dmel-CG11062	0.143878	0.999798	2.13677	1	4279.24	0.342857	Actbeta
Dmel-CG17153	0.1439	0.999798	2.13653	1	4279.24	-6.5577e+07	ssp
Dmel-CG1490	0.144042	0.999798	2.13502	1	4279.24	-1.31154e+07	Usp7
Dmel-CG11309	0.144148	0.999798	2.13389	1	4279.24	-1.31154e+07	CG11309
Dmel-CG10375	0.144156	0.999798	2.13381	1	4279.24	-1.31154e+07	CG10375
Dmel-CG6054	0.144264	0.999798	2.13266	1	4279.24	-3.93462e+07	Su(fu)
Dmel-CG32676	0.144299	0.999798	2.13229	1	4279.24	-2.62308e+07	stx
Dmel-CG34401	0.144469	0.999798	2.13048	1	4279.24	0.435419	CG34401
Dmel-CG32711	0.144574	0.999798	2.12937	1	4279.24	-1.31154e+07	lawc
Dmel-CG9983	0.144665	0.999798	2.1284	1	4279.24	-0.243864	Hrb98DE
Dmel-CG5261	0.145809	0.999798	2.11633	1	4279.24	-3.93462e+07	muc
Dmel-CG7936	0.145811	0.999798	2.11631	1	4279.24	0.149104	mex1
Dmel-CG33130	0.145844	0.999798	2.11596	1	4279.24	-2.62308e+07	Patronin
Dmel-CG6605	0.14596	0.999798	2.11474	1	4279.24	0.357831	BicD
Dmel-CG32666	0.145982	0.999798	2.11451	1	4279.24	0.373478	Drak
Dmel-CG11151	0.146026	0.999798	2.11405	1	4279.24	0.202865	CG11151
Dmel-CG4625	0.146208	0.999798	2.11214	1	4279.24	-6.5577e+07	Dhap-at
Dmel-CG6147	0.146295	0.999798	2.11123	1	4279.24	-6.5577e+07	Tsc1
Dmel-CG7415	0.146584	0.999798	2.10821	1	4279.24	-2.62308e+07	DppIII
Dmel-CG8001	0.146608	0.999798	2.10796	1	4279.24	-6.5577e+07	CG8001
Dmel-CG10203	0.146628	0.999798	2.10775	1	4279.24	-3.93462e+07	x16
Dmel-CG9086	0.146679	0.999798	2.10721	1	4279.24	-2.62308e+07	Ubr1
Dmel-CG1817	0.14671	0.999798	2.10689	1	4279.24	-5.24616e+07	Ptp10D
Dmel-CG7739	0.146841	0.999798	2.10553	1	4279.24	-1.31154e+07	CG7739
Dmel-CG18731	0.147101	0.999798	2.10282	1	4279.24	-1.31154e+07	CG18731
Dmel-CG11059	0.147276	0.999798	2.101	1	4279.24	-0.284256	Cals
Dmel-CG13163	0.147488	0.999798	2.0988	1	4279.24	-5.24616e+07	mIF3
Dmel-CG1851	0.147605	0.999798	2.09758	1	4279.24	-3.93462e+07	Ady43A
Dmel-CG12338	0.147645	0.999798	2.09718	1	4279.24	-5.24616e+07	CG12338
Dmel-CG6632	0.148112	0.999798	2.09235	1	4279.24	-5.24616e+07	Ing3
Dmel-CG31908	0.148223	0.999798	2.0912	1	4279.24	-2.62308e+07	CG31908
Dmel-CG17743	0.148266	0.999798	2.09075	1	4279.24	-2.62308e+07	pho
Dmel-CG8607	0.148475	0.999798	2.08861	1	4279.24	-5.24616e+07	CG8607
Dmel-CG17678	0.148551	0.999798	2.08782	1	4279.24	-2.62308e+07	cta
Dmel-CG11242	0.148635	0.999798	2.08696	1	4279.24	-2.62308e+07	TBCB
Dmel-CG11173	0.148878	0.999798	2.08446	1	4279.24	-2.62308e+07	Snap29
Dmel-CG17816	0.149264	0.999798	2.08051	1	4279.24	-2.62308e+07	CG17816
Dmel-CG2051	0.149314	0.999798	2.07999	1	4279.24	-2.62308e+07	Hat1
Dmel-CG5274	0.149523	0.999798	2.07786	1	4279.24	-5.24616e+07	CG5274
Dmel-CG11267	0.149535	0.999798	2.07773	1	4279.24	-0.220955	CG11267
Dmel-CG31142	0.149536	0.999798	2.07772	1	4279.24	-3.93462e+07	CG31142
Dmel-CG18028	0.149617	0.999798	2.0769	1	4279.24	-5.24616e+07	lt
Dmel-CG4195	0.149732	0.999798	2.07572	1	4279.24	-1.31154e+07	l(3)73Ah
Dmel-CG6686	0.150405	0.999798	2.06888	1	4279.24	-3.93462e+07	CG6686
Dmel-CG10480	0.150778	0.999798	2.0651	1	4279.24	-3.93462e+07	Rcc1
Dmel-CG4294	0.150803	0.999798	2.06485	1	4279.24	-3.93462e+07	CG4294
Dmel-CG14577	0.15083	0.999798	2.06458	1	4279.24	-1.31154e+07	ORMDL
Dmel-CG13096	0.150908	0.999798	2.06379	1	4279.24	-2.62308e+07	CG13096
Dmel-CG4781	0.151511	0.999798	2.05771	1	4279.24	-0.106105	CG4781
Dmel-CG11276	0.151576	0.999798	2.05705	1	4279.24	-0.083861	RpS4
Dmel-CG3894	0.151738	0.999798	2.05542	1	4279.24	-3.93462e+07	CG3894
Dmel-CG8152	0.151894	0.999798	2.05386	1	4279.24	-7.86925e+07	CG8152
Dmel-CG42666	0.15192	0.999798	2.0536	1	4279.24	-2.62308e+07	prage
Dmel-CG33108	0.152128	0.999798	2.05152	1	4279.24	-5.24616e+07	CG33108
Dmel-CG17295	0.152217	0.999798	2.05062	1	4279.24	0.470234	Rcd4
Dmel-CG2107	0.152225	0.999798	2.05055	1	4279.24	-6.5577e+07	CPT2
Dmel-CG8988	0.152226	0.999798	2.05053	1	4279.24	-3.93462e+07	S2P
Dmel-CG5339	0.152286	0.999798	2.04994	1	4279.24	-1.31154e+07	CG5339
Dmel-CG9900	0.152343	0.999798	2.04936	1	4279.24	-3.93462e+07	Zw10
Dmel-CR45009	0.152457	0.999798	2.04823	1	4279.24	-5.24616e+07	asRNA:CR45009
Dmel-CG11857	0.152715	0.999798	2.04565	1	4279.24	-0.281964	CG11857
Dmel-CG6136	0.152737	0.999798	2.04543	1	4279.24	-5.24616e+07	CG6136
Dmel-CG11306	0.152988	0.999798	2.04293	1	4279.24	-0.346737	Alg11
Dmel-CG18492	0.153011	0.999798	2.0427	1	4279.24	-5.24616e+07	Tak1
Dmel-CG11964	0.153029	0.999798	2.04252	1	4279.24	-3.93462e+07	CG11964
Dmel-CG6364	0.153159	0.999798	2.04123	1	4279.24	-2.62308e+07	Uck
Dmel-CG8118	0.153539	0.999798	2.03746	1	4279.24	1.31154e+07	mam
Dmel-CG8430	0.153637	0.999798	2.03648	1	4279.24	-0.260301	Got1
Dmel-CG4463	0.153722	0.999798	2.03564	1	4279.24	-0.280427	Hsp23
Dmel-CG18622	0.154121	0.999798	2.0317	1	4279.24	-2.62308e+07	CG18622
Dmel-CG9413	0.154292	0.999798	2.03001	1	4279.24	-2.62308e+07	sbm
Dmel-CG5429	0.154451	0.999798	2.02845	1	4279.24	-3.93462e+07	Atg6
Dmel-CG3476	0.154739	0.999798	2.02562	1	4279.24	-5.24616e+07	MME1
Dmel-CG17453	0.154801	0.999798	2.02501	1	4279.24	-7.86925e+07	Cyp317a1
Dmel-CG5395	0.154809	0.999798	2.02493	1	4279.24	-1.31154e+07	nmd
Dmel-CG31549	0.154824	0.999798	2.02479	1	4279.24	-2.62308e+07	CG31549
Dmel-CG10166	0.154915	0.999798	2.02389	1	4279.24	-2.62308e+07	CG10166
Dmel-CG11447	0.154994	0.999798	2.02312	1	4279.24	-3.93462e+07	CG11447
Dmel-CG9855	0.155089	0.999798	2.02219	1	4279.24	-2.62308e+07	CG9855
Dmel-CG9635	0.155112	0.999798	2.02195	1	4279.24	-2.62308e+07	RhoGEF2
Dmel-CG14821	0.155156	0.999798	2.02153	1	4279.24	-3.93462e+07	tow
Dmel-CG9577	0.155474	0.999798	2.01842	1	4279.24	-1.31154e+07	CG9577
Dmel-CG10584	0.155553	0.999798	2.01764	1	4279.24	-5.24616e+07	CG10584
Dmel-CG8593	0.155594	0.999798	2.01725	1	4279.24	-2.62308e+07	qm
Dmel-CG3437	0.155625	0.999798	2.01694	1	4279.24	-5.24616e+07	CG3437
Dmel-CG15456	0.155779	0.999798	2.01544	1	4279.24	-3.93462e+07	CG15456
Dmel-CG4581	0.155891	0.999798	2.01435	1	4279.24	0.338108	Thiolase
Dmel-CG17136	0.155907	0.999798	2.01419	1	4279.24	-1.31154e+07	Rbp1
Dmel-CG11984	0.155915	0.999798	2.01411	1	4279.24	-3.93462e+07
Dmel-CG10618	0.155963	0.999798	2.01365	1	4279.24	0.355854
Dmel-CG7702	0.156629	0.999798	2.00718	1	4279.24	-0.202122	CG7702
Dmel-CG8366	0.156631	0.999798	2.00716	1	4279.24	-6.5577e+07	CG8366
Dmel-CG10055	0.156766	0.999798	2.00586	1	4279.24	-3.93462e+07	CG10055
Dmel-CG6964	0.156815	0.999798	2.00537	1	4279.24	-0.271155	Gug
Dmel-CG10341	0.15725	0.999798	2.00118	1	4279.24	-5.24616e+07	CG10341
Dmel-CG42678	0.157257	0.999798	2.00111	1	4279.24	-5.24616e+07	ReepA
Dmel-CR44517	0.15766	0.999798	1.99723	1	4279.24	-3.93462e+07	lncRNA:CR44517
Dmel-CG5603	0.15767	0.999798	1.99713	1	4279.24	-3.93462e+07
Dmel-CG15319	0.157676	0.999798	1.99707	1	4279.24	0.320746	nej
Dmel-CG2259	0.157704	0.999798	1.99681	1	4279.24	-3.93462e+07	Gclc
Dmel-CG12104	0.157831	0.999798	1.99559	1	4279.24	-3.93462e+07	CG12104
Dmel-CG7184	0.157868	0.999798	1.99523	1	4279.24	-2.62308e+07	Mkrn1
Dmel-CG10498	0.15796	0.999798	1.99434	1	4279.24	-6.5577e+07	Cdk2
Dmel-CG12974	0.15803	0.999798	1.99368	1	4279.24	-1.31154e+07	CG12974
Dmel-CG2747	0.158226	0.999798	1.9918	1	4279.24	-5.24616e+07	CG2747
Dmel-CG11779	0.158299	0.999798	1.9911	1	4279.24	-5.24616e+07	CG11779
Dmel-CG31637	0.158322	0.999798	1.99087	1	4279.24	-7.86925e+07	CG31637
Dmel-CG12230	0.158583	0.999798	1.98838	1	4279.24	-2.62308e+07	car
Dmel-CG10281	0.158692	0.999798	1.98734	1	4279.24	-2.62308e+07	TfIIFalpha
Dmel-CG9391	0.158704	0.999798	1.98722	1	4279.24	-0.251979	CG9391
Dmel-CG10585	0.158797	0.999798	1.98634	1	4279.24	-5.24616e+07	Pdss2
Dmel-CG9034	0.158936	0.999798	1.98501	1	4279.24	-1.31154e+07	CG9034
Dmel-CG15894	0.158946	0.999798	1.98492	1	4279.24	-5.24616e+07	CG15894
Dmel-CG3083	0.158972	0.999798	1.98467	1	4279.24	-2.62308e+07	Prx6005
Dmel-CG3911	0.159038	0.999798	1.98404	1	4279.24	-3.93462e+07	Bet3
Dmel-CG16989	0.159115	0.999798	1.9833	1	4279.24	-2.62308e+07	CG16989
Dmel-CG11563	0.159118	0.999798	1.98328	1	4279.24	-2.62308e+07	CG11563
Dmel-CG5802	0.159215	0.999798	1.98235	1	4279.24	-2.62308e+07	meigo
Dmel-CG11839	0.159256	0.999798	1.98197	1	4279.24	-6.5577e+07
Dmel-CG7262	0.159779	0.999798	1.977	1	4279.24	-6.5577e+07	Nup93-2
Dmel-CG3618	0.159905	0.999798	1.97581	1	4279.24	-2.62308e+07	CG3618
Dmel-CG5445	0.160242	0.999798	1.97262	1	4279.24	-6.5577e+07	CG5445
Dmel-CG6712	0.160535	0.999798	1.96986	1	4279.24	-2.62308e+07	CG6712
Dmel-CG6084	0.160539	0.999798	1.96982	1	4279.24	-0.229446	CG6084
Dmel-CG5214	0.160542	0.999798	1.9698	1	4279.24	-2.62308e+07	CG5214
Dmel-CG1742	0.160548	0.999798	1.96974	1	4279.24	-2.62308e+07	Mgstl
Dmel-CG7971	0.160708	0.999798	1.96823	1	4279.24	-1.31154e+07	CG7971
Dmel-CG3408	0.160768	0.999798	1.96767	1	4279.24	-3.93462e+07	CG3408
Dmel-CG40196	0.160839	0.999798	1.967	1	4279.24	-1.31154e+07	Maf1
Dmel-CG8912	0.161156	0.999798	1.96402	1	4279.24	-1.31154e+07	Psi
Dmel-CG14670	0.161193	0.999798	1.96368	1	4279.24	-6.5577e+07	Hcs
Dmel-CG6498	0.161217	0.999798	1.96345	1	4279.24	-5.24616e+07	dop
Dmel-CG11284	0.161299	0.999798	1.96269	1	4279.24	-5.24616e+07	CAH3
Dmel-CG17904	0.161319	0.999798	1.9625	1	4279.24	-2.62308e+07	CG17904
Dmel-CG1968	0.161407	0.999798	1.96168	1	4279.24	-2.62308e+07	CG1968
Dmel-CG2864	0.161514	0.999798	1.96067	1	4279.24	-6.5577e+07	Parg
Dmel-CG10315	0.161797	0.999798	1.95803	1	4279.24	-2.62308e+07	eIF2Bdelta
Dmel-CG8451	0.16193	0.999798	1.95679	1	4279.24	-3.93462e+07	SLC5A11
Dmel-CG11254	0.161973	0.999798	1.95638	1	4279.24	-5.24616e+07	mael
Dmel-CG1768	0.161982	0.999798	1.9563	1	4279.24	-2.62308e+07	dia
Dmel-CG10353	0.162014	0.999798	1.956	1	4279.24	-3.93462e+07	CG10353
Dmel-CG9496	0.162119	0.999798	1.95503	1	4279.24	0.0740468	Tsp29Fb
Dmel-CG31363	0.162163	0.999798	1.95461	1	4279.24	-0.234278	Jupiter
Dmel-CG10470	0.162189	0.999798	1.95437	1	4279.24	-1.31154e+07	CG10470
Dmel-CG7425	0.162194	0.999798	1.95432	1	4279.24	-0.109628	eff
Dmel-CG15772	0.162288	0.999798	1.95345	1	4279.24	0.393727	CG15772
Dmel-CG40218	0.162674	0.999798	1.94986	1	4279.24	0.151145	Yeti
Dmel-CG12357	0.162734	0.999798	1.94931	1	4279.24	0.376057	Cbp20
Dmel-CR42875	0.16277	0.999798	1.94897	1	4279.24	-6.5577e+07	lncRNA:CR42875
Dmel-CG9384	0.162825	0.999798	1.94846	1	4279.24	-2.62308e+07	CG9384
Dmel-CG8844	0.162928	0.999798	1.94751	1	4279.24	0.156562	ND-PDSW
Dmel-CG11084	0.162937	0.999798	1.94742	1	4279.24	-5.24616e+07	pk
Dmel-CG7899	0.162939	0.999798	1.94741	1	4279.24	-0.393099	Acph-1
Dmel-CG12333	0.163143	0.999798	1.94552	1	4279.24	-3.93462e+07	CG12333
Dmel-CG10198	0.16379	0.999798	1.93955	1	4279.24	-6.5577e+07	Nup98-96
Dmel-CG16787	0.163806	0.999798	1.9394	1	4279.24	-2.62308e+07	CG16787
Dmel-CG8980	0.164068	0.999798	1.93699	1	4279.24	-5.24616e+07	NiPp1
Dmel-CG16700	0.164265	0.999798	1.93518	1	4279.24	-3.93462e+07	CG16700
Dmel-CG43140	0.164555	0.999798	1.93252	1	4279.24	0.442509	pyd
Dmel-CG6695	0.164878	0.999798	1.92956	1	4279.24	-6.5577e+07	CG6695
Dmel-CG5953	0.164936	0.999798	1.92904	1	4279.24	-5.24616e+07	CG5953
Dmel-CG10483	0.165003	0.999798	1.92843	1	4279.24	-1.31154e+07	CG10483
Dmel-CG4119	0.16524	0.999798	1.92626	1	4279.24	-5.24616e+07	CG4119
Dmel-CG17524	0.165269	0.999798	1.926	1	4279.24	-2.62308e+07	GstE3
Dmel-CG11444	0.165482	0.999798	1.92406	1	4279.24	-0.295033	CG11444
Dmel-CG2681	0.165524	0.999798	1.92368	1	4279.24	-5.24616e+07	CG2681
Dmel-CG10340	0.16563	0.999798	1.92271	1	4279.24	-1.31154e+07	CG10340
Dmel-CG13126	0.165939	0.999798	1.91991	1	4279.24	-6.5577e+07	CG13126
Dmel-CR18854	0.166212	0.999798	1.91743	1	4279.24	-2.62308e+07	hpRNA:CR18854
Dmel-CG5045	0.166423	0.999798	1.91552	1	4279.24	-1.31154e+07	CG5045
Dmel-CG11158	0.166435	0.999798	1.91541	1	4279.24	-7.86925e+07	CG11158
Dmel-CG14026	0.166648	0.999798	1.91349	1	4279.24	-2.62308e+07	tkv
Dmel-CG14216	0.16683	0.999798	1.91185	1	4279.24	-3.93462e+07	Ssu72
Dmel-CG5521	0.166852	0.999798	1.91166	1	4279.24	-3.93462e+07	CG5521
Dmel-CG11111	0.166868	0.999798	1.91151	1	4279.24	-2.62308e+07	rdgB
Dmel-CG2615	0.167033	0.999798	1.91002	1	4279.24	-6.5577e+07	IKKepsilon
Dmel-CG5844	0.167078	0.999798	1.90962	1	4279.24	-2.62308e+07	CG5844
Dmel-CG32576	0.167103	0.999798	1.9094	1	4279.24	-2.62308e+07	CG32576
Dmel-CG13484	0.167239	0.999798	1.90817	1	4279.24	-3.93462e+07	CG13484
Dmel-CG10130	0.167659	0.999798	1.9044	1	4279.24	-0.154119	Sec61beta
Dmel-CG8383	0.167721	0.999798	1.90384	1	4279.24	-3.93462e+07	Pnn
Dmel-CG33156	0.167729	0.999798	1.90377	1	4279.24	-6.5577e+07	CG33156
Dmel-CG11471	0.167852	0.999798	1.90267	1	4279.24	-2.62308e+07	IleRS
Dmel-CG3433	0.167856	0.999798	1.90263	1	4279.24	-1.31154e+07	Coprox
Dmel-CG1057	0.168033	0.999798	1.90105	1	4279.24	-2.62308e+07	MED31
Dmel-CG7889	0.168081	0.999798	1.90062	1	4279.24	-2.62308e+07	CG7889
Dmel-CG4032	0.168238	0.999798	1.89921	1	4279.24	-2.62308e+07	Abl
Dmel-CG40228	0.168332	0.999798	1.89838	1	4279.24	-1.31154e+07	CG40228
Dmel-CG16901	0.168654	0.999798	1.89551	1	4279.24	0.124005	sqd
Dmel-CG9723	0.168798	0.999798	1.89422	1	4279.24	-5.24616e+07	CG9723
Dmel-CG7057	0.168997	0.999798	1.89246	1	4279.24	0.468262	AP-2mu
Dmel-CG5216	0.169041	0.999798	1.89207	1	4279.24	-1.31154e+07	Sirt1
Dmel-CG9215	0.169046	0.999798	1.89202	1	4279.24	-5.24616e+07	CG9215
Dmel-CG12895	0.169135	0.999798	1.89123	1	4279.24	-1.31154e+07	CG12895
Dmel-CG8573	0.169416	0.999798	1.88874	1	4279.24	-5.24616e+07	su(Hw)
Dmel-CG34232	0.169432	0.999798	1.8886	1	4279.24	-0.129068	CG34232
Dmel-CG8435	0.169982	0.999798	1.88373	1	4279.24	-3.93462e+07	CG8435
Dmel-CG5094	0.170091	0.999798	1.88278	1	4279.24	-1.31154e+07	Sgt
Dmel-CG8585	0.170155	0.999798	1.88221	1	4279.24	0.234096	Ih
Dmel-CG5163	0.170354	0.999798	1.88046	1	4279.24	-0.186115	TfIIA-S
Dmel-CG13951	0.170666	0.999798	1.87772	1	4279.24	-5.24616e+07	l(2)k10201
Dmel-CG14482	0.171186	0.999798	1.87316	1	4279.24	0.135482	UQCR-6.4
Dmel-CG8155	0.171405	0.999798	1.87124	1	4279.24	-5.24616e+07	CG8155
Dmel-CG9804	0.171693	0.999798	1.86873	1	4279.24	-2.62308e+07	CG9804
Dmel-CG2503	0.17186	0.999798	1.86727	1	4279.24	-3.93462e+07	atms
Dmel-CG2611	0.171949	0.999798	1.8665	1	4279.24	-2.62308e+07	CG2611
Dmel-CG8891	0.171967	0.999798	1.86633	1	4279.24	-2.62308e+07	CG8891
Dmel-CG7166	0.171992	0.999798	1.86612	1	4279.24	-1.31154e+07	CG7166
Dmel-CG31450	0.172055	0.999798	1.86557	1	4279.24	-1.31154e+07	mRpS18A
Dmel-CG9277	0.172146	0.999798	1.86478	1	4279.24	-0.131936	betaTub56D
Dmel-CG10175	0.172338	0.999798	1.86311	1	4279.24	-5.24616e+07	CG10175
Dmel-CG32528	0.172465	0.999798	1.86201	1	4279.24	1.31154e+07	parvin
Dmel-CG11556	0.17251	0.999798	1.86162	1	4279.24	-0.316632	Rph
Dmel-CG6180	0.172559	0.999798	1.86119	1	4279.24	-1.31154e+07	CG6180
Dmel-CG13323	0.1726	0.999798	1.86083	1	4279.24	-5.24616e+07	CG13323
Dmel-CG3035	0.172856	0.999798	1.85862	1	4279.24	-1.31154e+07	cm
Dmel-CG10653	0.173475	0.999798	1.85328	1	4279.24	-2.62308e+07	hook
Dmel-CG3493	0.173492	0.999798	1.85313	1	4279.24	-2.62308e+07	Golgin245
Dmel-CG33960	0.173526	0.999798	1.85283	1	4279.24	-6.5577e+07	Sema2b
Dmel-CG4108	0.173675	0.999798	1.85155	1	4279.24	-0.287375	Chmp1
Dmel-CG1597	0.173733	0.999798	1.85105	1	4279.24	-3.93462e+07	GCS1
Dmel-CG12845	0.173828	0.999798	1.85023	1	4279.24	-1.31154e+07	Tsp42Ef
Dmel-CG2918	0.174218	0.999798	1.84688	1	4279.24	-0.188823	CG2918
Dmel-CG15427	0.174296	0.999798	1.84621	1	4279.24	-1.31154e+07	tutl
Dmel-CG15845	0.17449	0.999798	1.84455	1	4279.24	-2.62308e+07	Adf1
Dmel-CG7289	0.174855	0.999798	1.84143	1	4279.24	-3.93462e+07	CG7289
Dmel-CG1234	0.174886	0.999798	1.84116	1	4279.24	-3.93462e+07	CG1234
Dmel-CG4542	0.175202	0.999798	1.83847	1	4279.24	-3.93462e+07	xit
Dmel-CG18766	0.175235	0.999798	1.83819	1	4279.24	-1.31154e+07	CG18766
Dmel-CG15365	0.175406	0.999798	1.83674	1	4279.24	-6.5577e+07	CG15365
Dmel-CG6057	0.175522	0.999798	1.83574	1	4279.24	-2.62308e+07	SMC1
Dmel-CG11980	0.175534	0.999798	1.83565	1	4279.24	-2.62308e+07	CG11980
Dmel-CG7700	0.175603	0.999798	1.83506	1	4279.24	-2.62308e+07	Gos28
Dmel-CG6538	0.175819	0.999798	1.83322	1	4279.24	-5.24616e+07	TfIIFbeta
Dmel-CG6673	0.175875	0.999798	1.83275	1	4279.24	-1.31154e+07	GstO2
Dmel-CG10581	0.175916	0.999798	1.83239	1	4279.24	-3.93462e+07	CG10581
Dmel-CG9849	0.176055	0.999798	1.83122	1	4279.24	-3.93462e+07	CG9849
Dmel-CG13601	0.176205	0.999798	1.82995	1	4279.24	-2.62308e+07	CG13601
Dmel-CG10616	0.176306	0.999798	1.82909	1	4279.24	-3.93462e+07	CG10616
Dmel-CG1598	0.176541	0.999798	1.82711	1	4279.24	-2.62308e+07	CG1598
Dmel-CG12108	0.176588	0.999798	1.82671	1	4279.24	-3.93462e+07	Ppt1
Dmel-CG9901	0.176807	0.999798	1.82486	1	4279.24	-0.345691	Arp2
Dmel-CG1691	0.176832	0.999798	1.82465	1	4279.24	0.171132	Imp
Dmel-CG5044	0.176909	0.999798	1.824	1	4279.24	-3.93462e+07	CG5044
Dmel-CG8182	0.176937	0.999798	1.82377	1	4279.24	-5.24616e+07	Pgant1
Dmel-CG12567	0.176943	0.999798	1.82372	1	4279.24	-1.31154e+07	CG12567
Dmel-CG15016	0.176979	0.999798	1.82341	1	4279.24	0.342543	mRpS6
Dmel-CG12547	0.176996	0.999798	1.82327	1	4279.24	-1.31154e+07	CG12547
Dmel-CG10621	0.177004	0.999798	1.8232	1	4279.24	0.542963	CG10621
Dmel-CG15829	0.177035	0.999798	1.82294	1	4279.24	0.549714	Acbp6
Dmel-CG9894	0.177042	0.999798	1.82288	1	4279.24	-0.0985623	Bacc
Dmel-CG15218	0.177199	0.999798	1.82156	1	4279.24	-1.31154e+07	CycK
Dmel-CG9267	0.1772	0.999798	1.82155	1	4279.24	-1.31154e+07	Hacd2
Dmel-CG6207	0.177218	0.999798	1.8214	1	4279.24	0.385814	GlcAT-P
Dmel-CG5433	0.177556	0.999798	1.81856	1	4279.24	-1.31154e+07	Klc
Dmel-CG12025	0.177795	0.999798	1.81656	1	4279.24	-2.62308e+07	CG12025
Dmel-CG15673	0.177856	0.999798	1.81605	1	4279.24	-5.24616e+07	CG15673
Dmel-CG6674	0.177903	0.999798	1.81565	1	4279.24	-5.24616e+07	CG6674
Dmel-CG3320	0.178075	0.999798	1.81421	1	4279.24	-0.149778	Rab1
Dmel-CG31126	0.178126	0.999798	1.81379	1	4279.24	0.39978	CG31126
Dmel-CG4045	0.178402	0.999798	1.81148	1	4279.24	-3.93462e+07	CG4045
Dmel-CG9291	0.178412	0.999798	1.8114	1	4279.24	-0.258203	EloC
Dmel-CG17259	0.178678	0.999798	1.80918	1	4279.24	-0.277283	SerRS
Dmel-CG5937	0.1787	0.999798	1.809	1	4279.24	-2.62308e+07	CG5937
Dmel-CG11180	0.178761	0.999798	1.80848	1	4279.24	-3.93462e+07	CG11180
Dmel-CG8351	0.178925	0.999798	1.80712	1	4279.24	-1.31154e+07	CCT7
Dmel-CG7946	0.179087	0.999798	1.80578	1	4279.24	-1.31154e+07	CG7946
Dmel-CG10990	0.179165	0.999798	1.80513	1	4279.24	0.240105	Pdcd4
Dmel-CG8714	0.179278	0.999798	1.80419	1	4279.24	-3.93462e+07	sut1
Dmel-CG1140	0.179322	0.999798	1.80383	1	4279.24	-5.24616e+07	SCOT
Dmel-CG17370	0.17976	0.999798	1.8002	1	4279.24	-2.62308e+07	SppL
Dmel-CG9172	0.17988	0.999798	1.7992	1	4279.24	-0.298608	ND-20
Dmel-CG7949	0.179969	0.999798	1.79847	1	4279.24	-2.62308e+07	galla-2
Dmel-CG3423	0.180008	0.999798	1.79814	1	4279.24	-5.24616e+07	SA
Dmel-CG18616	0.180102	0.999798	1.79737	1	4279.24	-5.24616e+07	Not10
Dmel-CG11887	0.180185	0.999798	1.79668	1	4279.24	-6.5577e+07	Elp2
Dmel-CG34183	0.180346	0.999798	1.79536	1	4279.24	-3.93462e+07	CG34183
Dmel-CR43256	0.180412	0.999798	1.79481	1	4279.24	-3.93462e+07	lncRNA:CR43256
Dmel-CG42332	0.180518	0.999798	1.79394	1	4279.24	-3.93462e+07	Camta
Dmel-CG12141	0.180656	0.999798	1.79281	1	4279.24	-2.62308e+07	LysRS
Dmel-CG1511	0.180884	0.999798	1.79093	1	4279.24	-1.31154e+07	Eph
Dmel-CG5515	0.181131	0.999798	1.7889	1	4279.24	-2.62308e+07	CG5515
Dmel-CG5475	0.181217	0.999798	1.7882	1	4279.24	-3.93462e+07	p38a
Dmel-CG14214	0.181271	0.999798	1.78776	1	4279.24	-0.175041	Sec61gamma
Dmel-CG9449	0.181387	0.999798	1.7868	1	4279.24	-7.86925e+07	CG9449
Dmel-CG45110	0.181495	0.999798	1.78592	1	4279.24	-1.31154e+07	tau
Dmel-CG10195	0.181525	0.999798	1.78568	1	4279.24	-3.93462e+07
Dmel-CG5121	0.181548	0.999798	1.78548	1	4279.24	-3.93462e+07	MED28
Dmel-CG12015	0.182046	0.999798	1.78142	1	4279.24	-6.5577e+07	RabX6
Dmel-CG42672	0.182125	0.999798	1.78077	1	4279.24	0.327742	CG42672
Dmel-CG2520	0.182133	0.999798	1.78071	1	4279.24	0.36402	lap
Dmel-CG6249	0.182199	0.999798	1.78017	1	4279.24	-2.62308e+07	Csl4
Dmel-CG7955	0.18247	0.999798	1.77797	1	4279.24	-2.62308e+07	ABCB7
Dmel-CG14228	0.182479	0.999798	1.77789	1	4279.24	-6.5577e+07	Mer
Dmel-CG8309	0.182545	0.999798	1.77736	1	4279.24	-0.166949	eIF3m
Dmel-CG10539	0.182546	0.999798	1.77735	1	4279.24	-1.31154e+07	S6k
Dmel-CG14341	0.182662	0.999798	1.77641	1	4279.24	-2.62308e+07	CG14341
Dmel-CG1520	0.182715	0.999798	1.77598	1	4279.24	-2.62308e+07	WASp
Dmel-CG3164	0.182744	0.999798	1.77575	1	4279.24	-1.31154e+07	CG3164
Dmel-CG15667	0.18275	0.999798	1.7757	1	4279.24	-3.93462e+07	Sara
Dmel-CG1577	0.182917	0.999798	1.77434	1	4279.24	-0.328054	mRpL52
Dmel-CG18076	0.182949	0.999798	1.77408	1	4279.24	0.334191	shot
Dmel-CG11522	0.183111	0.999798	1.77277	1	4279.24	0.0681672	RpL6
Dmel-CG5864	0.183186	0.999798	1.77216	1	4279.24	-0.232868	AP-1sigma
Dmel-CG17029	0.183298	0.999798	1.77125	1	4279.24	-3.93462e+07	CG17029
Dmel-CG12118	0.183389	0.999798	1.77052	1	4279.24	-1.31154e+07	CG12118
Dmel-CG10278	0.183504	0.999798	1.76959	1	4279.24	-1.31154e+07	GATAe
Dmel-CG6834	0.183645	0.999798	1.76845	1	4279.24	-1.31154e+07	CG6834
Dmel-CG10333	0.183689	0.999798	1.7681	1	4279.24	0.463218	CG10333
Dmel-CG32701	0.183718	0.999798	1.76786	1	4279.24	0.163002	l(1)G0320
Dmel-CG4820	0.184333	0.999798	1.76291	1	4279.24	-7.86925e+07	CG4820
Dmel-CG15803	0.184344	0.999798	1.76282	1	4279.24	-6.5577e+07	CG15803
Dmel-CG7041	0.18441	0.999798	1.76229	1	4279.24	-0.334401	HP1b
Dmel-CG9300	0.184705	0.999798	1.75992	1	4279.24	-6.5577e+07	CG9300
Dmel-CG3967	0.184715	0.999798	1.75984	1	4279.24	0.423147	Tat
Dmel-CG4247	0.184947	0.999798	1.75798	1	4279.24	0.344764	mRpS10
Dmel-CG15525	0.185073	0.999798	1.75698	1	4279.24	-3.93462e+07	CG15525
Dmel-CG4618	0.185098	0.999798	1.75677	1	4279.24	-2.62308e+07	CHMP2B
Dmel-CG8727	0.185173	0.999798	1.75618	1	4279.24	-3.93462e+07	cyc
Dmel-CG3127	0.185204	0.999798	1.75593	1	4279.24	-0.195237	Pgk
Dmel-CG4233	0.185434	0.999798	1.75409	1	4279.24	0.199265	Got2
Dmel-CG12151	0.185523	0.999798	1.75338	1	4279.24	-3.93462e+07	Pdp
Dmel-CG1972	0.185561	0.999798	1.75308	1	4279.24	-3.93462e+07	IntS11
Dmel-CG12321	0.185571	0.999798	1.75299	1	4279.24	-1.31154e+07	CG12321
Dmel-CG5646	0.185674	0.999798	1.75218	1	4279.24	-3.93462e+07	CG5646
Dmel-CG2906	0.18578	0.999798	1.75133	1	4279.24	-6.5577e+07	CG2906
Dmel-CG10578	0.185809	0.999798	1.7511	1	4279.24	-0.17904	DnaJ-1
Dmel-CG12728	0.185963	0.999798	1.74988	1	4279.24	-5.24616e+07	CG12728
Dmel-CG9750	0.18605	0.999798	1.74918	1	4279.24	-3.93462e+07	rept
Dmel-CG42569	0.186078	0.999798	1.74896	1	4279.24	-5.24616e+07	Larp7
Dmel-CG44122	0.186079	0.999798	1.74896	1	4279.24	-2.62308e+07	Piezo
Dmel-CG7776	0.186098	0.999798	1.7488	1	4279.24	-5.24616e+07	E(Pc)
Dmel-CG31012	0.186455	0.999798	1.74597	1	4279.24	-1.31154e+07	cindr
Dmel-CG11155	0.186515	0.999798	1.74549	1	4279.24	0.199924	CG11155
Dmel-CG1406	0.186831	0.999798	1.74299	1	4279.24	-2.62308e+07	U2A
Dmel-CG5025	0.186886	0.999798	1.74255	1	4279.24	-2.62308e+07	Sps2
Dmel-CG12220	0.187093	0.999798	1.74092	1	4279.24	-2.62308e+07	mRpL32
Dmel-CG4036	0.18726	0.999798	1.7396	1	4279.24	-3.93462e+07	CG4036
Dmel-CG7147	0.187425	0.999798	1.7383	1	4279.24	-2.62308e+07	kuz
Dmel-CG8288	0.187675	0.999798	1.73633	1	4279.24	-2.62308e+07	mRpL3
Dmel-CG6946	0.18812	0.999798	1.73283	1	4279.24	-0.278544	glo
Dmel-CG1275	0.188137	0.999798	1.7327	1	4279.24	-0.174613	CG1275
Dmel-CG7564	0.1882	0.999798	1.7322	1	4279.24	-3.93462e+07	CG7564
Dmel-CG1838	0.188415	0.999798	1.73052	1	4279.24	-1.31154e+07	myo
Dmel-CG15440	0.188535	0.999798	1.72958	1	4279.24	-3.93462e+07	CG15440
Dmel-CG11658	0.188884	0.999798	1.72685	1	4279.24	-2.62308e+07	CG11658
Dmel-CG6811	0.189085	0.999798	1.72528	1	4279.24	-3.93462e+07	RhoGAP68F
Dmel-CG5028	0.1891	0.999798	1.72516	1	4279.24	-2.62308e+07	CG5028
Dmel-CG5382	0.189108	0.999798	1.7251	1	4279.24	-1.31154e+07	CG5382
Dmel-CG5055	0.189133	0.999798	1.72491	1	4279.24	-2.62308e+07	baz
Dmel-CG2911	0.189285	0.999798	1.72372	1	4279.24	-5.24616e+07	CG2911
Dmel-CG8145	0.189287	0.999798	1.72371	1	4279.24	-5.24616e+07	nom
Dmel-CG17077	0.189698	0.999798	1.72051	1	4279.24	-2.62308e+07	pnt
Dmel-CG9067	0.189842	0.999798	1.71939	1	4279.24	-2.62308e+07	CG9067
Dmel-CG5408	0.189981	0.999798	1.71831	1	4279.24	-6.5577e+07	trbl
Dmel-CG10253	0.190507	0.999798	1.71424	1	4279.24	-2.62308e+07	ADPS
Dmel-CG2152	0.190548	0.999798	1.71392	1	4279.24	0.293429	Pcmt
Dmel-CG6586	0.190557	0.999798	1.71385	1	4279.24	-5.24616e+07	tant
Dmel-CG6827	0.190584	0.999798	1.71364	1	4279.24	-3.93462e+07	Nrx-IV
Dmel-CG14321	0.190612	0.999798	1.71343	1	4279.24	-2.62308e+07	CG14321
Dmel-CR42254	0.191119	0.999798	1.70951	1	4279.24	-3.93462e+07	asRNA:CR42254
Dmel-CG6007	0.191223	0.999798	1.70871	1	4279.24	-5.24616e+07	GatA
Dmel-CG10033	0.191318	0.999798	1.70798	1	4279.24	0.308882	for
Dmel-CG9677	0.191509	0.999798	1.70651	1	4279.24	-1.31154e+07	eIF3e
Dmel-CG7506	0.191601	0.999798	1.70581	1	4279.24	-3.93462e+07	CG7506
Dmel-CG2095	0.191628	0.999798	1.7056	1	4279.24	-2.62308e+07	Sec8
Dmel-CG43368	0.191712	0.999798	1.70495	1	4279.24	0.231482	cac
Dmel-CG11859	0.191912	0.999798	1.70342	1	4279.24	-3.93462e+07	RIOK2
Dmel-CG7038	0.191929	0.999798	1.70328	1	4279.24	-1.31154e+07	mRpL30
Dmel-CG12000	0.191963	0.999798	1.70303	1	4279.24	-0.296847	Prosbeta7
Dmel-CG6818	0.191965	0.999798	1.70301	1	4279.24	-3.93462e+07	MESR6
Dmel-CG8461	0.192002	0.999798	1.70272	1	4279.24	-5.24616e+07	CG8461
Dmel-CG5625	0.192103	0.999798	1.70196	1	4279.24	-2.62308e+07	Vps35
Dmel-CG31015	0.192211	0.999798	1.70112	1	4279.24	-6.5577e+07	PH4alphaPV
Dmel-CG30005	0.19238	0.999798	1.69983	1	4279.24	-5.24616e+07	GstT2
Dmel-CG14476	0.192492	0.999798	1.69898	1	4279.24	-1.31154e+07	GCS2alpha
Dmel-CG17818	0.192741	0.999798	1.69707	1	4279.24	-1.31154e+07	rdgBbeta
Dmel-CG6672	0.192844	0.999798	1.69629	1	4279.24	-2.62308e+07	ZnT86D
Dmel-CG9453	0.193133	0.999798	1.69409	1	4279.24	-2.62308e+07	Spn42Da
Dmel-CG11063	0.193189	0.999798	1.69366	1	4279.24	-5.24616e+07	jub
Dmel-CG5876	0.193414	0.999798	1.69195	1	4279.24	-3.93462e+07	heix
Dmel-CG10366	0.19349	0.999798	1.69137	1	4279.24	-3.93462e+07	CG10366
Dmel-CG8739	0.193674	0.999798	1.68997	1	4279.24	-2.62308e+07	stmA
Dmel-CG12170	0.193756	0.999798	1.68936	1	4279.24	-3.93462e+07	CG12170
Dmel-CG44086	0.193808	0.999798	1.68896	1	4279.24	0.168642	RapGAP1
Dmel-CG4336	0.193813	0.999798	1.68892	1	4279.24	-3.93462e+07	rux
Dmel-CG5974	0.193936	0.999798	1.68799	1	4279.24	-5.24616e+07	pll
Dmel-CG10603	0.194154	0.999798	1.68634	1	4279.24	-2.62308e+07	mRpL13
Dmel-CG2469	0.194222	0.999798	1.68582	1	4279.24	-2.62308e+07	Ctr9
Dmel-CR33940	0.194426	0.999798	1.68428	1	4279.24	-2.62308e+07	hpRNA:CR33940
Dmel-CG5405	0.194536	0.999798	1.68346	1	4279.24	-5.24616e+07	KrT95D
Dmel-CG8617	0.19457	0.999798	1.6832	1	4279.24	-3.93462e+07	CG8617
Dmel-CG11139	0.194674	0.999798	1.68241	1	4279.24	-1.31154e+07	p47
Dmel-CG31345	0.194729	0.999798	1.682	1	4279.24	-2.62308e+07	CG31345
Dmel-CG33304	0.194753	0.999798	1.68182	1	4279.24	-3.93462e+07	rho-5
Dmel-CG10932	0.194991	0.999798	1.68003	1	4279.24	-2.62308e+07	CG10932
Dmel-CG9262	0.195004	0.999798	1.67993	1	4279.24	-1.31154e+07	Shal
Dmel-CG8857	0.195037	0.999798	1.67968	1	4279.24	0.0559452	RpS11
Dmel-CG9057	0.195241	0.999798	1.67815	1	4279.24	0.272903	Lsd-2
Dmel-CG32803	0.195333	0.999798	1.67745	1	4279.24	-2.62308e+07	CG32803
Dmel-CG1685	0.195523	0.999798	1.67603	1	4279.24	-3.93462e+07	peng
Dmel-CG13751	0.195703	0.999798	1.67468	1	4279.24	0.184029	CG13751
Dmel-CG10731	0.195841	0.999798	1.67364	1	4279.24	-5.24616e+07	CG10731
Dmel-CG3920	0.19588	0.999798	1.67335	1	4279.24	0.316739	Reph
Dmel-CG12690	0.195881	0.999798	1.67335	1	4279.24	0.404007	CHES-1-like
Dmel-CG1983	0.196364	0.999798	1.66973	1	4279.24	-3.93462e+07	CG1983
Dmel-CG3203	0.196549	0.999798	1.66835	1	4279.24	0.0839001	RpL17
Dmel-CG2103	0.196864	0.999798	1.666	1	4279.24	-3.93462e+07	Pgant6
Dmel-CG12237	0.196995	0.999798	1.66503	1	4279.24	-1.31154e+07	CG12237
Dmel-CG8728	0.197311	0.999798	1.66268	1	4279.24	-1.31154e+07	CG8728
Dmel-CG4260	0.197485	0.999798	1.6614	1	4279.24	-2.62308e+07	AP-2alpha
Dmel-CG7421	0.197592	0.999798	1.6606	1	4279.24	-2.62308e+07	Nopp140
Dmel-CG8116	0.1977	0.999798	1.6598	1	4279.24	-5.24616e+07	TMEM216
Dmel-CG6962	0.197879	0.999798	1.65847	1	4279.24	-7.86925e+07	CG6962
Dmel-CG3525	0.198104	0.999798	1.65681	1	4279.24	-2.62308e+07	eas
Dmel-CG42333	0.198163	0.999798	1.65638	1	4279.24	-0.235377	Sytbeta
Dmel-CG7326	0.198266	0.999798	1.65561	1	4279.24	-5.24616e+07	CG7326
Dmel-CG5489	0.198395	0.999798	1.65466	1	4279.24	-5.24616e+07	Atg7
Dmel-CG34341	0.198491	0.999798	1.65395	1	4279.24	0.280389	Pde11
Dmel-CR46194	0.198493	0.999798	1.65394	1	4279.24	-6.5577e+07	lncRNA:CR46194
Dmel-CG11526	0.198524	0.999798	1.65371	1	4279.24	-5.24616e+07	Strip
Dmel-CG6155	0.198705	0.999798	1.65238	1	4279.24	-1.31154e+07	Roe1
Dmel-CG3542	0.198773	0.999798	1.65188	1	4279.24	-3.93462e+07	CG3542
Dmel-CG30185	0.198972	0.999798	1.65041	1	4279.24	-0.288914	AIMP3
Dmel-CG17352	0.198977	0.999798	1.65038	1	4279.24	-6.5577e+07	Culd
Dmel-CG6697	0.199059	0.999798	1.64978	1	4279.24	-3.93462e+07	Ublcp1
Dmel-CG10978	0.199205	0.999798	1.6487	1	4279.24	-1.31154e+07	jagn
Dmel-CG4743	0.199229	0.999798	1.64853	1	4279.24	-6.5577e+07	CG4743
Dmel-CG14200	0.199253	0.999798	1.64835	1	4279.24	-3.93462e+07	CG14200
Dmel-CG4199	0.199417	0.999798	1.64715	1	4279.24	-5.24616e+07	CG4199
Dmel-CG6226	0.199579	0.999798	1.64596	1	4279.24	-1.31154e+07	Fkbp39
Dmel-CG32775	0.19967	0.999798	1.6453	1	4279.24	-2.62308e+07	GlcAT-I
Dmel-CG4159	0.199792	0.999798	1.6444	1	4279.24	-5.24616e+07	Pus1
Dmel-CG33169	0.199847	0.999798	1.644	1	4279.24	0.26815	CG33169
Dmel-CG2099	0.200045	0.999798	1.64255	1	4279.24	-0.0799504	RpL35A
Dmel-CG7037	0.200144	0.999798	1.64183	1	4279.24	-2.62308e+07	Cbl
Dmel-CG32854	0.200222	0.999798	1.64126	1	4279.24	0.251284	mRpS21
Dmel-CG14657	0.200398	0.999798	1.63998	1	4279.24	-3.93462e+07	CG14657
Dmel-CG10083	0.200451	0.999798	1.63959	1	4279.24	-2.62308e+07	Abp1
Dmel-CG1775	0.200529	0.999798	1.63903	1	4279.24	-2.62308e+07	Med
Dmel-CG9837	0.200572	0.999798	1.63871	1	4279.24	-1.31154e+07	CG9837
Dmel-CG40472	0.200916	0.999798	1.63621	1	4279.24	-5.24616e+07	CG40472
Dmel-CG8289	0.200944	0.999798	1.63601	1	4279.24	1.31154e+07	CG8289
Dmel-CG13895	0.200944	0.999798	1.636	1	4279.24	-6.5577e+07	CG13895
Dmel-CG5632	0.201448	0.999798	1.63235	1	4279.24	-3.93462e+07	thoc6
Dmel-CG13827	0.201682	0.999798	1.63066	1	4279.24	-2.62308e+07	CG13827
Dmel-CG12822	0.201769	0.999798	1.63003	1	4279.24	-2.62308e+07	CG12822
Dmel-CG1666	0.201819	0.999798	1.62966	1	4279.24	-2.62308e+07	Hlc
Dmel-CG1954	0.201819	0.999798	1.62966	1	4279.24	-1.31154e+07	Pkc98E
Dmel-CG6395	0.201925	0.999798	1.6289	1	4279.24	-1.31154e+07	Csp
Dmel-CG31195	0.201934	0.999798	1.62883	1	4279.24	-7.86925e+07	CG31195
Dmel-CG7578	0.202443	0.999798	1.62516	1	4279.24	-6.5577e+07	Sec71
Dmel-CG2931	0.202511	0.999798	1.62467	1	4279.24	-3.93462e+07	CG2931
Dmel-CG11866	0.202619	0.999798	1.62389	1	4279.24	-2.62308e+07	dmpd
Dmel-CG6622	0.202663	0.999798	1.62358	1	4279.24	1.31154e+07	Pkc53E
Dmel-CG1896	0.202736	0.999798	1.62305	1	4279.24	-3.93462e+07	CG1896
Dmel-CG4720	0.20288	0.999798	1.62202	1	4279.24	-3.93462e+07	Ask1
Dmel-CG32069	0.203012	0.999798	1.62107	1	4279.24	0.295576	CG32069
Dmel-CG4266	0.203431	0.999798	1.61806	1	4279.24	-3.93462e+07	CG4266
Dmel-CG5315	0.203972	0.999798	1.61419	1	4279.24	-1.31154e+07	AdipoR
Dmel-CG17664	0.204107	0.999798	1.61323	1	4279.24	-3.93462e+07	Eglp2
Dmel-CG13926	0.204239	0.999798	1.61229	1	4279.24	-3.93462e+07	CG13926
Dmel-CG8963	0.204356	0.999798	1.61146	1	4279.24	0.358607	CG8963
Dmel-CR43995	0.204416	0.999798	1.61103	1	4279.24	-3.93462e+07	lncRNA:CR43995
Dmel-CG9474	0.204994	0.999798	1.60692	1	4279.24	-2.62308e+07	Snap24
Dmel-CG4122	0.205175	0.999798	1.60564	1	4279.24	0.0933189	svr
Dmel-CG7337	0.205284	0.999798	1.60486	1	4279.24	0.292582	Wdr62
Dmel-CG17061	0.205369	0.999798	1.60426	1	4279.24	-1.31154e+07	mthl10
Dmel-CG43365	0.205995	0.999798	1.59984	1	4279.24	0.346188	BtbVII
Dmel-CG4598	0.206168	0.999798	1.59862	1	4279.24	0.382179	CG4598
Dmel-CG3262	0.20628	0.999798	1.59783	1	4279.24	-1.31154e+07	CG3262
Dmel-CG5541	0.206289	0.999798	1.59776	1	4279.24	-1.31154e+07	CG5541
Dmel-CG11741	0.206406	0.999798	1.59694	1	4279.24	-7.86925e+07	CG11741
Dmel-CG4742	0.206447	0.999798	1.59666	1	4279.24	0.364985	mRpL22
Dmel-CG11414	0.20649	0.999798	1.59635	1	4279.24	-1.31154e+07	CG11414
Dmel-CG4806	0.206492	0.999798	1.59634	1	4279.24	-3.93462e+07	CG4806
Dmel-CG4347	0.2068	0.999798	1.59417	1	4279.24	-2.62308e+07	UGP
Dmel-CG42450	0.207039	0.999798	1.5925	1	4279.24	0.139493	CG42450
Dmel-CG9220	0.20727	0.999798	1.59087	1	4279.24	-5.24616e+07	CG9220
Dmel-CG31137	0.207313	0.999798	1.59058	1	4279.24	-1.31154e+07	twin
Dmel-CG43443	0.207363	0.999798	1.59022	1	4279.24	-2.62308e+07	hts
Dmel-CG12413	0.207453	0.999798	1.58959	1	4279.24	-6.5577e+07	mIF2
Dmel-CG43658	0.207523	0.999798	1.5891	1	4279.24	-1.31154e+07	CG43658
Dmel-CG5053	0.207675	0.999798	1.58804	1	4279.24	-1.31154e+07	RASSF8
Dmel-CG8806	0.207865	0.999798	1.58671	1	4279.24	0.30351	prel
Dmel-CG8683	0.207991	0.999798	1.58583	1	4279.24	-5.24616e+07	mon2
Dmel-CG13001	0.20813	0.999798	1.58486	1	4279.24	-3.93462e+07	CG13001
Dmel-CG31671	0.208151	0.999798	1.58472	1	4279.24	-3.93462e+07	tho2
Dmel-CG11015	0.20828	0.999798	1.58382	1	4279.24	0.102514	COX5B
Dmel-CG1007	0.20852	0.999798	1.58215	1	4279.24	-1.31154e+07	emc
Dmel-CG9934	0.208539	0.999798	1.58202	1	4279.24	-2.62308e+07	CG9934
Dmel-CG43222	0.208567	0.999798	1.58182	1	4279.24	-6.5577e+07	CG43222
Dmel-CG8208	0.208906	0.999798	1.57947	1	4279.24	-3.93462e+07	MBD-like
Dmel-CG8989	0.208909	0.999798	1.57945	1	4279.24	0.253155	His3.3B
Dmel-CG4858	0.20896	0.999798	1.57909	1	4279.24	-3.93462e+07	CG4858
Dmel-CG3594	0.209355	0.999798	1.57635	1	4279.24	-2.62308e+07	CG3594
Dmel-CG11665	0.209371	0.999798	1.57624	1	4279.24	-2.62308e+07	hrm
Dmel-CG14617	0.209427	0.999798	1.57586	1	4279.24	-2.62308e+07	Cp110
Dmel-CG5064	0.209622	0.999798	1.57451	1	4279.24	-2.62308e+07	Srp68
Dmel-CG33144	0.209712	0.999798	1.57389	1	4279.24	-5.24616e+07	CG33144
Dmel-CG14028	0.209745	0.999798	1.57366	1	4279.24	0.0908795	cype
Dmel-CG14980	0.209903	0.999798	1.57257	1	4279.24	-3.93462e+07	Ccz1
Dmel-CG12264	0.209982	0.999798	1.57202	1	4279.24	-1.31154e+07	Nfs1
Dmel-CG4494	0.20999	0.999798	1.57197	1	4279.24	0.0887459	smt3
Dmel-CG1837	0.210165	0.999798	1.57076	1	4279.24	-0.211027	prtp
Dmel-CG5277	0.210411	0.999798	1.56907	1	4279.24	0.193602	Ip259
Dmel-CG32856	0.210464	0.999798	1.5687	1	4279.24	0.416404	CG32856
Dmel-CG2216	0.2107	0.999798	1.56708	1	4279.24	-0.0871437	Fer1HCH
Dmel-CG8643	0.210758	0.999798	1.56668	1	4279.24	-6.5577e+07	rgr
Dmel-CG32346	0.210835	0.999798	1.56615	1	4279.24	-1.31154e+07	E(bx)
Dmel-CG2852	0.210884	0.999798	1.56582	1	4279.24	-0.101264	CG2852
Dmel-CG6329	0.210985	0.999798	1.56512	1	4279.24	-1.31154e+07	CG6329
Dmel-CG15609	0.211208	0.999798	1.5636	1	4279.24	-2.62308e+07	Ehbp1
Dmel-CG3803	0.211326	0.999798	1.56279	1	4279.24	-2.62308e+07	CG3803
Dmel-CG33094	0.211344	0.999798	1.56266	1	4279.24	-1.31154e+07	Synd
Dmel-CG10753	0.211505	0.999798	1.56156	1	4279.24	-0.316023	SmD1
Dmel-CG6213	0.211552	0.999798	1.56124	1	4279.24	0.104031	Vha13
Dmel-CG7853	0.211617	0.999798	1.5608	1	4279.24	-3.93462e+07	Papst2
Dmel-CG31324	0.211754	0.999798	1.55986	1	4279.24	-3.93462e+07	CG31324
Dmel-CG5455	0.21176	0.999798	1.55982	1	4279.24	-5.24616e+07	CG5455
Dmel-CG11081	0.211937	0.999798	1.55861	1	4279.24	-2.62308e+07	PlexA
Dmel-CG30414	0.211977	0.999798	1.55834	1	4279.24	-6.5577e+07	CG30414
Dmel-CG8635	0.212049	0.999798	1.55784	1	4279.24	-1.31154e+07	CG8635
Dmel-CG2177	0.212099	0.999798	1.55751	1	4279.24	1.31154e+07	Zip102B
Dmel-CG6708	0.212159	0.999798	1.5571	1	4279.24	-5.24616e+07	Osbp
Dmel-CG31842	0.212282	0.999798	1.55626	1	4279.24	-1.31154e+07	mRpS23
Dmel-CG17841	0.2123	0.999798	1.55614	1	4279.24	-1.31154e+07	CG17841
Dmel-CG14998	0.212384	0.999798	1.55557	1	4279.24	0.273291	ens
Dmel-CG9734	0.212441	0.999798	1.55518	1	4279.24	-5.24616e+07	glob1
Dmel-CG4080	0.212493	0.999798	1.55483	1	4279.24	-2.62308e+07	CG4080
Dmel-CG11793	0.212532	0.999798	1.55456	1	4279.24	0.0893168	Sod1
Dmel-CG8972	0.212589	0.999798	1.55417	1	4279.24	-3.93462e+07	rho-7
Dmel-CG3576	0.212695	0.999798	1.55345	1	4279.24	-1.31154e+07	schlank
Dmel-CG8479	0.212941	0.999798	1.55178	1	4279.24	0.336435	Opa1
Dmel-CG14213	0.213278	0.999798	1.54949	1	4279.24	-1.31154e+07	Rcd-1
Dmel-CG5479	0.21344	0.999798	1.5484	1	4279.24	0.323418	mRpL43
Dmel-CG7879	0.213485	0.999798	1.54809	1	4279.24	-3.93462e+07	CG7879
Dmel-CG9093	0.213486	0.999798	1.54809	1	4279.24	-3.93462e+07	Tsp26A
Dmel-CG1362	0.213556	0.999798	1.54762	1	4279.24	-2.62308e+07	Cdc2rk
Dmel-CG11132	0.213823	0.999798	1.54581	1	4279.24	-3.93462e+07	DMAP1
Dmel-CG2674	0.213931	0.999798	1.54509	1	4279.24	-1.31154e+07	Sam-S
Dmel-CG9131	0.21403	0.999798	1.54441	1	4279.24	-2.62308e+07	slmo
Dmel-CG5938	0.214099	0.999798	1.54395	1	4279.24	-2.62308e+07	CG5938
Dmel-CG5444	0.21426	0.999798	1.54287	1	4279.24	-2.62308e+07	Taf4
Dmel-CG2072	0.214371	0.999798	1.54212	1	4279.24	-5.24616e+07	Mad1
Dmel-CG3379	0.214419	0.999798	1.5418	1	4279.24	-0.0639863	His4r
Dmel-CG3019	0.214557	0.999798	1.54087	1	4279.24	-1.31154e+07	su(w[a])
Dmel-CG7372	0.214698	0.999798	1.53992	1	4279.24	-5.24616e+07	CG7372
Dmel-CG40049	0.214875	0.999798	1.53873	1	4279.24	-1.31154e+07	mRpS5
Dmel-CG10664	0.215012	0.999798	1.53781	1	4279.24	-0.106377	COX4
Dmel-CG1695	0.215023	0.999798	1.53774	1	4279.24	-1.31154e+07	CG1695
Dmel-CG13933	0.215817	0.999798	1.53242	1	4279.24	-3.93462e+07	CG13933
Dmel-CG6750	0.215856	0.999798	1.53217	1	4279.24	-1.31154e+07	EMC3
Dmel-CG7970	0.215864	0.999798	1.53211	1	4279.24	-1.31154e+07	CG7970
Dmel-CG31815	0.216473	0.999798	1.52805	1	4279.24	-3.93462e+07	CG31815
Dmel-CG13197	0.216537	0.999798	1.52763	1	4279.24	-3.93462e+07	CG13197
Dmel-CG8816	0.216586	0.999798	1.5273	1	4279.24	-3.93462e+07	Ak6
Dmel-CG11811	0.216613	0.999798	1.52712	1	4279.24	-3.93462e+07	CG11811
Dmel-CG9115	0.216661	0.999798	1.5268	1	4279.24	-2.62308e+07	mtm
Dmel-CG10739	0.216789	0.999798	1.52595	1	4279.24	-3.93462e+07	pigeon
Dmel-CG3431	0.21695	0.999798	1.52488	1	4279.24	-2.62308e+07	Uch-L5
Dmel-CG18397	0.216969	0.999798	1.52476	1	4279.24	-5.24616e+07	ssp3
Dmel-CG6669	0.217218	0.999798	1.52311	1	4279.24	-9.18079e+07	klg
Dmel-CG15110	0.217518	0.999798	1.52112	1	4279.24	-5.24616e+07	botv
Dmel-CG17343	0.217993	0.999798	1.51798	1	4279.24	-2.62308e+07	CG17343
Dmel-CG30051	0.218224	0.999798	1.51646	1	4279.24	-2.62308e+07	Tmem18
Dmel-CG9484	0.218284	0.999798	1.51606	1	4279.24	-3.93462e+07	hyd
Dmel-CG1964	0.218357	0.999798	1.51558	1	4279.24	-5.24616e+07	Kul
[truncated: 15,482 more rows]

## Sheet: TV posterior EEs response
name	pval	adj_pval	f_statistic	df1	df2	lfc	symbol
Dmel-CR40469	0.0383204	0.901045	4.2934	1	4279.24	-0.513444	lncRNA:CR40469
Dmel-CG17636	0.998003	0.999809	6.26668e-06	1	4279.24	-7.21347e+07	CG17636
Dmel-CG40494	0.409749	0.999809	0.679661	1	4279.24	3.60674e+07	RhoGAP1A
Dmel-CR43552	0.999587	0.999809	2.67379e-07	1	4279.24	0	mir-4915
Dmel-CR45473	0.788416	0.999809	0.0720303	1	4279.24	3.60674e+07	lncRNA:CR45473
Dmel-CG17131	0.997547	0.999809	9.45239e-06	1	4279.24	0.0879323	tyn
Dmel-CG17707	0.999587	0.999809	2.67379e-07	1	4279.24	0	CG17707
Dmel-CR43863	0.999587	0.999809	2.67379e-07	1	4279.24	0	lncRNA:CR43863
Dmel-CG3038	0.998191	0.999809	5.14343e-06	1	4279.24	3.60674e+07	CG3038
Dmel-CG2995	0.758064	0.999809	0.0948912	1	4279.24	-0.0626673	G9a
Dmel-CG42376	0.822418	0.999809	0.0503778	1	4279.24	-0.0315297	CG42376
Dmel-CG2945	0.767347	0.999809	0.0875365	1	4279.24	0.083686	cin
Dmel-CG13377	0.998387	0.999809	4.08484e-06	1	4279.24	0	CG13377
Dmel-CR43906	0.0558093	0.999809	3.65973	1	4279.24	-1.08202e+08	asRNA:CR43906
Dmel-CG13376	0.998531	0.999809	3.39015e-06	1	4279.24	-3.60674e+07	CG13376
Dmel-CG3114	0.503428	0.999809	0.447779	1	4279.24	0.150507	ewg
Dmel-CG3777	0.999587	0.999809	2.67379e-07	1	4279.24	0	CG3777
Dmel-CR42973	0.999587	0.999809	2.67379e-07	1	4279.24	0	mir-980
Dmel-CG13375	0.00173409	0.231472	9.82406	1	4279.24	-0.589471	CG13375
Dmel-CG12470	0.998297	0.999809	4.5555e-06	1	4279.24	0.123267	CG12470
Dmel-CG17885	0.998187	0.999809	5.1653e-06	1	4279.24	0	Or1a
Dmel-CG32816	0.998682	0.999809	2.72738e-06	1	4279.24	3.60674e+07	CG32816
Dmel-CG43181	0.999587	0.999809	2.67379e-07	1	4279.24	0	CG43181
Dmel-CG43182	0.999587	0.999809	2.67379e-07	1	4279.24	0	CG43182
Dmel-CG3757	0.999587	0.999809	2.67379e-07	1	4279.24	0	y
Dmel-CR42744	0.999587	0.999809	2.67379e-07	1	4279.24	0	lncRNA:yar
Dmel-CG3796	0.999587	0.999809	2.67379e-07	1	4279.24	0	ac
Dmel-CR44751	0.999587	0.999809	2.67379e-07	1	4279.24	0	lncRNA:CR44751
Dmel-CR44752	0.999587	0.999809	2.67379e-07	1	4279.24	0	lncRNA:CR44752
Dmel-CR44753	0.999587	0.999809	2.67379e-07	1	4279.24	0	lncRNA:CR44753
Dmel-CG3827	0.999587	0.999809	2.67379e-07	1	4279.24	0	sc
Dmel-CG3839	0.999587	0.999809	2.67379e-07	1	4279.24	0	l(1)sc
Dmel-CG13374	0.997584	0.999809	9.17338e-06	1	4279.24	3.60674e+07	Pgcl
Dmel-CG3258	0.999587	0.999809	2.67379e-07	1	4279.24	0	ase
Dmel-CG3972	0.999587	0.999809	2.67379e-07	1	4279.24	0	Cyp4g1
Dmel-CG3923	0.45639	0.999809	0.554834	1	4279.24	0.418842	ebo
Dmel-CG13373	0.997611	0.999809	8.96482e-06	1	4279.24	-0.171691	CG13373
Dmel-CG32817	0.265694	0.999809	1.23917	1	4279.24	0.636096	CG32817
Dmel-CG3176	0.575371	0.999809	0.313826	1	4279.24	-0.196087	CG3176
Dmel-CG18273	0.685831	0.999809	0.163658	1	4279.24	0.334258	CG18273
Dmel-CG3156	0.129488	0.999809	2.29952	1	4279.24	3.60674e+07	CG3156
Dmel-CR45797	0.999587	0.999809	2.67379e-07	1	4279.24	0	asRNA:CR45797
Dmel-CG17896	0.00615795	0.416187	7.51095	1	4279.24	-0.215457	CG17896
Dmel-CG17778	2.64445e-05	0.0121652	17.6962	1	4279.24	0.956141	CG17778
Dmel-CG4122	0.214531	0.999809	1.54104	1	4279.24	0.0864998	svr
Dmel-CR44891	0.998048	0.999809	5.98674e-06	1	4279.24	3.60674e+07	asRNA:CR44891
Dmel-CR44892	0.543243	0.999809	0.36962	1	4279.24	-0.332728	asRNA:CR44892
Dmel-CG4262	0.122915	0.999809	2.38072	1	4279.24	0.203756	elav
Dmel-CG18104	0.0864331	0.999809	2.94094	1	4279.24	7.21347e+07	arg
Dmel-CG4293	0.937764	0.999809	0.00609722	1	4279.24	-0.0280919	CG4293
Dmel-CG7727	0.671048	0.999809	0.180404	1	4279.24	-0.0541745	Appl
Dmel-CR43519	0.999587	0.999809	2.67379e-07	1	4279.24	0	mir-4960
Dmel-CG6172	0.996793	0.999809	1.61539e-05	1	4279.24	0.251718	vnd
Dmel-CG13366	0.457884	0.999809	0.551162	1	4279.24	-0.18257	CG13366
Dmel-CR45474	0.997991	0.999809	6.34092e-06	1	4279.24	-0.100569	lncRNA:CR45474
Dmel-CG13365	0.829907	0.999809	0.0461537	1	4279.24	0.0329346	CG13365
Dmel-CG17828	0.251815	0.999809	1.31356	1	4279.24	0.206616	Vsp37A
Dmel-CG13369	0.0549918	0.999809	3.68435	1	4279.24	0.484241	CG13369
Dmel-CG13364	0.199046	0.999809	1.64987	1	4279.24	0.0749828	CG13364
Dmel-CR45475	0.999587	0.999809	2.67379e-07	1	4279.24	0	lncRNA:CR45475
Dmel-CG17829	0.123147	0.999809	2.37778	1	4279.24	-3.60674e+07	CG17829
Dmel-CG7622	0.0649722	0.999809	3.40744	1	4279.24	0.0625464	RpL36
Dmel-CG6189	0.317315	0.999809	1.00021	1	4279.24	-3.60674e+07	Mybbp1A
Dmel-CG7486	0.235593	0.999809	1.40716	1	4279.24	0.460406	Dredd
Dmel-CR46283	0.999587	0.999809	2.67379e-07	1	4279.24	0	mir-9372
Dmel-CG6222	0.454805	0.999809	0.558751	1	4279.24	0.305965	su(sable)
Dmel-CG13367	0.664878	0.999809	0.187679	1	4279.24	-0.182538	CG13367
Dmel-CG16982	0.987546	0.999809	0.000243693	1	4279.24	-0.00107714	Roc1a
Dmel-CG13363	0.147071	0.999809	2.10313	1	4279.24	-0.39932	Hmt4-20
Dmel-CG16983	4.38542e-05	0.0182527	16.7314	1	4279.24	-0.257218	SkpA
Dmel-CG5227	0.47698	0.999809	0.505849	1	4279.24	0.301808	sdk
Dmel-CG13362	0.998188	0.999809	5.15788e-06	1	4279.24	-3.60674e+07	CG13362
Dmel-CG5254	0.734291	0.999809	0.115223	1	4279.24	-3.60674e+07	CG5254
Dmel-CG13361	0.999587	0.999809	2.67379e-07	1	4279.24	0	CG13361
Dmel-CG5273	0.00965202	0.510613	6.70405	1	4279.24	-3.60674e+07	CG5273
Dmel-CR44965	0.998914	0.999809	1.85426e-06	1	4279.24	0	lncRNA:CR44965
Dmel-CG7434	0.235854	0.999809	1.4056	1	4279.24	0.0740431	RpL22
Dmel-CR42491	0.996954	0.999809	1.45744e-05	1	4279.24	3.60674e+07	lncRNA:CR42491
Dmel-CR34590	0.998185	0.999809	5.17403e-06	1	4279.24	0	snoRNA:Psi18S-531
Dmel-CR33918	0.998283	0.999809	4.63047e-06	1	4279.24	0	snoRNA:Psi28S-2179
Dmel-CR44966	0.999587	0.999809	2.67379e-07	1	4279.24	0	lncRNA:CR44966
Dmel-CG16785	0.99785	0.999809	7.26357e-06	1	4279.24	0.0466502	fz3
Dmel-CG12311	0.998722	0.999809	2.56544e-06	1	4279.24	0	tw
Dmel-CG13360	0.998412	0.999809	3.96185e-06	1	4279.24	0	CG13360
Dmel-CR44469	0.999587	0.999809	2.67379e-07	1	4279.24	0	lncRNA:CR44469
Dmel-CG16989	0.669744	0.999809	0.181927	1	4279.24	-0.126883	CG16989
Dmel-CG7413	0.239032	0.999809	1.38668	1	4279.24	0.538209	Rbf
Dmel-CG13359	0.999587	0.999809	2.67379e-07	1	4279.24	0	CG13359
Dmel-CG13358	0.999587	0.999809	2.67379e-07	1	4279.24	0	CG13358
Dmel-CG7359	0.211611	0.999809	1.56083	1	4279.24	-0.240504	Sec22
Dmel-CG43867	0.365128	0.999809	0.820353	1	4279.24	0.334326	CG43867
Dmel-CG14635	0.999587	0.999809	2.67379e-07	1	4279.24	0	CG14635
Dmel-CG3713	0.99783	0.999809	7.3986e-06	1	4279.24	0.724362	CG3713
Dmel-CG14634	0.999587	0.999809	2.67379e-07	1	4279.24	0	CG14634
Dmel-CG11664	0.999587	0.999809	2.67379e-07	1	4279.24	0	CG11664
Dmel-CG11663	0.999587	0.999809	2.67379e-07	1	4279.24	0	CG11663
Dmel-CG3711	0.0847247	0.999809	2.97323	1	4279.24	3.60674e+07	Lztr1
Dmel-CG3034	0.543594	0.999809	0.368979	1	4279.24	0.112045	MED22
Dmel-CG3708	0.998674	0.999809	2.76256e-06	1	4279.24	0	CG3708
Dmel-CG3706	0.705196	0.999809	0.143142	1	4279.24	-0.180492	CG3706
Dmel-CG32815	0.0517504	0.996309	3.78594	1	4279.24	3.60674e+07	CG32815
Dmel-CG11642	0.663691	0.999809	0.189097	1	4279.24	0.0661793	TRAM
Dmel-CG3704	0.105675	0.999809	2.61884	1	4279.24	0.60945	CG3704
Dmel-CG3026	0.997815	0.999809	7.4974e-06	1	4279.24	-3.60674e+07	mus81
Dmel-CG3703	0.45259	0.999809	0.564261	1	4279.24	-0.132292	CG3703
Dmel-CG3699	0.997586	0.999809	9.15729e-06	1	4279.24	-3.60674e+07	CG3699
Dmel-CG3690	0.999587	0.999809	2.67379e-07	1	4279.24	0	CG3690
Dmel-CR45476	0.999587	0.999809	2.67379e-07	1	4279.24	0	lncRNA:CR45476
Dmel-CG18823	0.999587	0.999809	2.67379e-07	1	4279.24	0	CG18823
Dmel-CG11639	0.0513894	0.994754	3.79766	1	4279.24	-7.21347e+07	TfIIA-S-2
Dmel-CG14631	0.999587	0.999809	2.67379e-07	1	4279.24	0	CG14631
Dmel-CG3019	0.0797585	0.999809	3.07128	1	4279.24	-0.43129	su(w[a])
Dmel-CG11638	0.0284802	0.800422	4.80201	1	4279.24	-3.60674e+07	CG11638
Dmel-CG32814	0.998298	0.999809	4.54856e-06	1	4279.24	-3.60674e+07	CG32814
Dmel-CG3021	0.568341	0.999809	0.325517	1	4279.24	0.288193	CG3021
Dmel-CG3658	0.428934	0.999809	0.625827	1	4279.24	-0.508933	CDC45L
Dmel-CG33082	0.997901	0.999809	6.9212e-06	1	4279.24	3.60674e+07	CG33082
Dmel-CG14630	0.485342	0.999809	0.486922	1	4279.24	0.440716	CG14630
Dmel-CG42259	0.245756	0.999809	1.34764	1	4279.24	0.194167	CG42259
Dmel-CR44779	0.110064	0.999809	2.55436	1	4279.24	-3.60674e+07	lncRNA:CR44779
Dmel-CG14629	0.0405905	0.91165	4.19557	1	4279.24	-3.60674e+07	CG14629
Dmel-CG3655	0.281396	0.999809	1.16063	1	4279.24	-0.161516	CG3655
Dmel-CG14628	0.999587	0.999809	2.67379e-07	1	4279.24	0	CG14628
Dmel-CG32859	0.998331	0.999809	4.37592e-06	1	4279.24	-0.599083	eIF4E7
Dmel-CG11378	0.698333	0.999809	0.150232	1	4279.24	-0.0529476	CG11378
Dmel-CG11384	0.0161637	0.646585	5.78957	1	4279.24	-7.21347e+07	CG11384
Dmel-CG11379	0.999587	0.999809	2.67379e-07	1	4279.24	0	CG11379
Dmel-CG14627	0.998039	0.999809	6.04341e-06	1	4279.24	-0.323519	CG14627
Dmel-CG14626	0.999587	0.999809	2.67379e-07	1	4279.24	0	CG14626
Dmel-CG11380	0.999587	0.999809	2.67379e-07	1	4279.24	0	CG11380
Dmel-CG14625	0.999587	0.999809	2.67379e-07	1	4279.24	0	CG14625
Dmel-CG11381	0.999587	0.999809	2.67379e-07	1	4279.24	0	CG11381
Dmel-CG14624	0.999587	0.999809	2.67379e-07	1	4279.24	0	CG14624
Dmel-CG11382	0.998612	0.999809	3.02698e-06	1	4279.24	0	CG11382
Dmel-CG11398	0.527736	0.999809	0.398814	1	4279.24	0.432828	CG11398
Dmel-CG3638	0.930584	0.999809	0.00758916	1	4279.24	-0.0237841	CG3638
Dmel-CG11403	0.997623	0.999809	8.87581e-06	1	4279.24	-0.178439	CG11403
Dmel-CG11405	0.864245	0.999809	0.0292353	1	4279.24	0.0279201	Atf3
Dmel-CG32812	0.275011	0.999809	1.19188	1	4279.24	3.60674e+07	CG32812
Dmel-CG14622	0.0600666	0.999809	3.53742	1	4279.24	-3.60674e+07	DAAM
Dmel-CG32811	0.999587	0.999809	2.67379e-07	1	4279.24	0	CG32811
Dmel-CR46248	0.999587	0.999809	2.67379e-07	1	4279.24	0	lncRNA:CR46248
Dmel-CG11411	0.999587	0.999809	2.67379e-07	1	4279.24	0	fs(1)N
Dmel-CG11409	0.999587	0.999809	2.67379e-07	1	4279.24	0	CG11409
Dmel-CG11412	0.154094	0.999809	2.03197	1	4279.24	-0.376065	Naa30A
Dmel-CG11418	0.864424	0.999809	0.0291573	1	4279.24	0.05528	MTPAP
Dmel-CG11415	1.01868e-05	0.00574435	19.5227	1	4279.24	-0.197636	Tsp2A
Dmel-CG12773	0.279865	0.999809	1.16804	1	4279.24	-0.470842	CG12773
Dmel-CG11417	0.550925	0.999809	0.35572	1	4279.24	0.232797	CG11417
Dmel-CG11420	0.998303	0.999809	4.52452e-06	1	4279.24	3.60674e+07	png
Dmel-CG14770	0.997957	0.999809	6.55388e-06	1	4279.24	-3.60674e+07	CG14770
Dmel-CG3056	0.148112	0.999809	2.09234	1	4279.24	0.370249	ssx
Dmel-CR43537	0.999587	0.999809	2.67379e-07	1	4279.24	0	mir-4961
Dmel-CG3051	0.15174	0.999809	2.05541	1	4279.24	-0.359483	AMPKalpha
Dmel-CG3719	0.216862	0.999809	1.52546	1	4279.24	-0.160223	CG3719
Dmel-CG32813	0.651416	0.999809	0.204149	1	4279.24	-0.104725	CG32813
Dmel-CG11448	0.99684	0.999809	1.56917e-05	1	4279.24	0.000458937	Rilpl
Dmel-CG34387	8.56162e-06	0.00552163	19.8564	1	4279.24	-0.594232	futsch
Dmel-CG18531	0.0195837	0.709466	5.45274	1	4279.24	-1.27393	Gr2a
Dmel-CG14785	0.998188	0.999809	5.15916e-06	1	4279.24	0.143946	CG14785
Dmel-CG14786	0.304054	0.999809	1.05658	1	4279.24	0.612761	Lrpprc2
Dmel-CG14787	0.998457	0.999809	3.74225e-06	1	4279.24	-3.60674e+07	CG14787
Dmel-CG14788	0.789731	0.999809	0.0711165	1	4279.24	-0.0731176	Ns3
Dmel-CG14789	0.406661	0.999809	0.688676	1	4279.24	-0.23139	O-fut2
Dmel-CG14777	0.321664	0.999809	0.982394	1	4279.24	-0.220395	CG14777
Dmel-CG14778	0.998387	0.999809	4.08483e-06	1	4279.24	0	CG14778
Dmel-CG32808	0.576242	0.999809	0.312398	1	4279.24	-3.60674e+07	CG32808
Dmel-CG14779	0.441781	0.999809	0.591761	1	4279.24	-0.219011	pck
Dmel-CG14780	0.997865	0.999809	7.16297e-06	1	4279.24	7.21347e+07	CG14780
Dmel-CG14791	0.997918	0.999809	6.80873e-06	1	4279.24	0.182589	Rab27
Dmel-CG14781	0.999587	0.999809	2.67379e-07	1	4279.24	0	mei-38
Dmel-CG14782	0.997622	0.999809	8.88189e-06	1	4279.24	-3.60674e+07	rush
Dmel-CG14792	0.0524327	0.999809	3.764	1	4279.24	0.067604	sta
Dmel-CR32807	0.999587	0.999809	2.67379e-07	1	4279.24	0	snoRNA:M
Dmel-CR34671	0.999587	0.999809	2.67379e-07	1	4279.24	0	snoRNA:Me28S-G980
Dmel-CG32810	0.480096	0.999809	0.498732	1	4279.24	-0.270722	inc
Dmel-CG33513	0.997998	0.999809	6.29439e-06	1	4279.24	3.60674e+07	Nmdar2
Dmel-CG14795	0.998307	0.999809	4.50269e-06	1	4279.24	-3.60674e+07	CG14795
Dmel-CG14796	0.33173	0.999809	0.942345	1	4279.24	-3.60674e+07	Mur2B
Dmel-CR33699	0.999587	0.999809	2.67379e-07	1	4279.24	0	snmRNA:400
Dmel-CG11491	0.292417	0.999809	1.10873	1	4279.24	-7.21347e+07	br
Dmel-CG3093	0.00202563	0.242534	9.53789	1	4279.24	1.2788	dor
Dmel-CG3740	0.186742	0.999809	1.74369	1	4279.24	-0.270044	CG3740
Dmel-CG3095	0.0111603	0.540423	6.44522	1	4279.24	-0.502534	hfw
Dmel-CG32809	0.0458758	0.954013	3.98847	1	4279.24	1.14765	CG32809
Dmel-CG14797	0.999587	0.999809	2.67379e-07	1	4279.24	0	CG14797
Dmel-CG3100	0.999587	0.999809	2.67379e-07	1	4279.24	0	b6
Dmel-CG14798	0.307066	0.999809	1.0435	1	4279.24	-7.21347e+07	CG14798
Dmel-CG3771	0.379678	0.999809	0.771904	1	4279.24	-0.464415	a6
Dmel-CG3795	0.999587	0.999809	2.67379e-07	1	4279.24	0	CG3795
Dmel-CG14808	0.99843	0.999809	3.87087e-06	1	4279.24	0	Scgdelta
Dmel-CG42666	0.205418	0.999809	1.60392	1	4279.24	0.305437	prage
Dmel-CG12598	0.756124	0.999809	0.0964691	1	4279.24	0.0604019	Adar
Dmel-CR42885	0.999587	0.999809	2.67379e-07	1	4279.24	0	mir-981
Dmel-CG32806	0.999587	0.999809	2.67379e-07	1	4279.24	0	CG32806
Dmel-CG14810	0.998682	0.999809	2.73096e-06	1	4279.24	-3.60674e+07	CG14810
Dmel-CG14811	0.997797	0.999809	7.62547e-06	1	4279.24	-3.60674e+07	CG14811
Dmel-CG14812	0.793852	0.999809	0.0682922	1	4279.24	0.0373015	CG14812
Dmel-CG14813	0.146137	0.999809	2.11288	1	4279.24	-0.184371	deltaCOP
Dmel-CG14814	0.997657	0.999809	8.62465e-06	1	4279.24	-3.60674e+07	CG14814
Dmel-CG14802	0.675513	0.999809	0.175245	1	4279.24	-0.0709595	MED18
Dmel-CG14815	0.451401	0.999809	0.567235	1	4279.24	-0.257279	Pex5
Dmel-CG14803	0.550638	0.999809	0.356231	1	4279.24	-3.60674e+07	CG14803
Dmel-CG14816	0.420122	0.999809	0.650099	1	4279.24	0.227366	Pgam5
Dmel-CG14804	0.630208	0.999809	0.231812	1	4279.24	-0.141951	Vps26
Dmel-CG14817	0.976453	0.999809	0.000871286	1	4279.24	-0.00310262	CG14817
Dmel-CG14805	0.90444	0.999809	0.0144148	1	4279.24	0.0515415	CG14805
Dmel-CG14818	0.879408	0.999809	0.0230215	1	4279.24	0.0147887	CG14818
Dmel-CG14806	0.687522	0.999809	0.161803	1	4279.24	0.0949456	CG14806
Dmel-CG3848	0.295653	0.999809	1.09397	1	4279.24	0.686495	trr
Dmel-CG3109	0.525967	0.999809	0.402244	1	4279.24	0.106785	mRpL16
Dmel-CG11579	0.889433	0.999809	0.0193295	1	4279.24	-0.0195574	arm
Dmel-CG32803	0.684846	0.999809	0.164744	1	4279.24	-0.0973084	CG32803
Dmel-CR45929	0.998591	0.999809	3.12098e-06	1	4279.24	0	asRNA:CR45929
Dmel-CR43864	0.998674	0.999809	2.76313e-06	1	4279.24	0	asRNA:CR43864
Dmel-CG32801	0.999587	0.999809	2.67379e-07	1	4279.24	0	CG32801
Dmel-CG3810	0.530774	0.999809	0.392973	1	4279.24	0.257861	Edem1
Dmel-CG3480	0.886954	0.999809	0.0202119	1	4279.24	0.0742814	mip130
Dmel-CG17766	0.420308	0.999809	0.64958	1	4279.24	-0.170704	Rbcn-3B
Dmel-CG3806	0.67572	0.999809	0.175008	1	4279.24	-0.159474	eIF2Bepsilon
Dmel-CG3573	0.294225	0.999809	1.10046	1	4279.24	0.303552	Ocrl
Dmel-CG11596	0.819599	0.999809	0.0520178	1	4279.24	0.0455934	CG11596
Dmel-CG3857	0.0626394	0.999809	3.46789	1	4279.24	0.744187	CG3857
Dmel-CG3587	0.50961	0.999809	0.43494	1	4279.24	-0.248722	CG3587
Dmel-CG43934	0.997576	0.999809	9.22945e-06	1	4279.24	-0.378231	Hr4
Dmel-CG4406	0.606658	0.999809	0.265109	1	4279.24	-0.0824021	PIG-K
Dmel-CR45478	0.999587	0.999809	2.67379e-07	1	4279.24	0	lncRNA:CR45478
Dmel-CR43004	0.999587	0.999809	2.67379e-07	1	4279.24	0	mir-2496
Dmel-CG4399	0.926036	0.999809	0.00861893	1	4279.24	0.0190879	east
Dmel-CG4376	0.137537	0.999809	2.20612	1	4279.24	-3.60674e+07	Actn
Dmel-CR43527	0.999587	0.999809	2.67379e-07	1	4279.24	0	mir-4954
Dmel-CG4380	0.706714	0.999809	0.1416	1	4279.24	-0.119214	usp
Dmel-CG4313	0.63134	0.999809	0.230282	1	4279.24	-0.396397	CG4313
Dmel-CG4325	0.784433	0.999809	0.0748369	1	4279.24	-0.0775708	CG4325
Dmel-CG4322	0.998693	0.999809	2.68226e-06	1	4279.24	-3.60674e+07	moody
Dmel-CG4290	0.80014	0.999809	0.0641013	1	4279.24	0.0597041	Sik2
Dmel-CR44896	0.999587	0.999809	2.67379e-07	1	4279.24	0	asRNA:CR44896
Dmel-CG4281	0.506918	0.999809	0.440498	1	4279.24	-0.338961	CG4281
Dmel-CG14054	0.999587	0.999809	2.67379e-07	1	4279.24	0	CG14054
Dmel-CR44381	0.99816	0.999809	5.31796e-06	1	4279.24	3.60674e+07	asRNA:CR44381
Dmel-CG4199	0.969491	0.999809	0.001463	1	4279.24	-0.00958264	CG4199
Dmel-CG4194	0.998259	0.999809	4.7631e-06	1	4279.24	7.21347e+07	CG4194
Dmel-CR44382	0.99862	0.999809	2.99225e-06	1	4279.24	0	asRNA:CR44382
Dmel-CG4061	0.915955	0.999809	0.011138	1	4279.24	0.0398697	Rtca
Dmel-CG4045	0.0678878	0.999809	3.33506	1	4279.24	0.492892	CG4045
Dmel-CG4025	0.58706	0.999809	0.295004	1	4279.24	-0.145715	CG4025
Dmel-CG16903	0.000775041	0.136072	11.3163	1	4279.24	-1.03108	CG16903
Dmel-CG3981	0.0703318	0.999809	3.2769	1	4279.24	1.01659	Unc-76
Dmel-CG3954	0.265822	0.999809	1.2385	1	4279.24	-0.211286	csw
Dmel-CR34672	0.999587	0.999809	2.67379e-07	1	4279.24	0	snoRNA:Me18S-C1024
Dmel-CG3895	0.0775037	0.999809	3.11799	1	4279.24	1.03658	ph-d
Dmel-CG18412	0.58991	0.999809	0.290528	1	4279.24	-0.169853	ph-p
Dmel-CG3835	0.695067	0.999809	0.153676	1	4279.24	-0.0293392	D2hgdh
Dmel-CG3724	0.297476	0.999809	1.08574	1	4279.24	-0.273294	Pgd
Dmel-CG3717	0.0433059	0.931245	4.08585	1	4279.24	0.342212	bcn92
Dmel-CG3707	0.0356954	0.891988	4.41439	1	4279.24	-3.60674e+07	wapl
Dmel-CG3656	0.0446997	0.944855	4.0323	1	4279.24	-1.43112	Cyp4d1
Dmel-CG3630	0.99846	0.999809	3.72585e-06	1	4279.24	-3.60674e+07	CG3630
Dmel-CR43520	0.999587	0.999809	2.67379e-07	1	4279.24	0	mir-3641
Dmel-CG3621	0.734307	0.999809	0.115208	1	4279.24	0.0293359	ND-B14.5A
Dmel-CG3540	0.00899555	0.494501	6.82995	1	4279.24	0.936503	Cyp4d14
Dmel-CR45479	0.998251	0.999809	4.80719e-06	1	4279.24	0	asRNA:CR45479
Dmel-CR44690	0.073272	0.999809	3.20973	1	4279.24	3.60674e+07	asRNA:CR44690
Dmel-CG3466	0.809311	0.999809	0.0582403	1	4279.24	-0.147399	Cyp4d2
Dmel-CG10755	0.350719	0.999809	0.871043	1	4279.24	3.60674e+07	Cyp4ae1
Dmel-CG3461	0.0406197	0.91165	4.19435	1	4279.24	-3.60674e+07	pn
Dmel-CG3460	0.470106	0.999809	0.52182	1	4279.24	-0.336188	Nmd3
Dmel-CG17776	0.00374951	0.326339	8.41055	1	4279.24	0.279626	CG17776
Dmel-CG17777	0.997979	0.999809	6.41419e-06	1	4279.24	0	CG17777
Dmel-CG3457	0.99794	0.999809	6.66634e-06	1	4279.24	3.60674e+07	CG3457
Dmel-CG3456	0.996675	0.999809	1.73672e-05	1	4279.24	3.60674e+07	Mct1
Dmel-CG14053	0.99713	0.999809	1.29376e-05	1	4279.24	7.21347e+07	CG14053
Dmel-CR43637	0.999587	0.999809	2.67379e-07	1	4279.24	0	asRNA:CR43637
Dmel-CG18031	0.999587	0.999809	2.67379e-07	1	4279.24	0	FarO
Dmel-CG33548	0.998067	0.999809	5.86748e-06	1	4279.24	0	SmydA-8
Dmel-CG3299	0.287429	0.999809	1.13191	1	4279.24	0.462969	Vinc
Dmel-CG14052	0.999587	0.999809	2.67379e-07	1	4279.24	0	CG14052
Dmel-CG3443	0.334999	0.999809	0.929686	1	4279.24	0.478156	pcx
Dmel-CG3228	0.997292	0.999809	1.15216e-05	1	4279.24	-3.60674e+07	kz
Dmel-CG3218	0.997559	0.999809	9.35757e-06	1	4279.24	-0.28028	fs(1)K10
Dmel-CG3206	0.998683	0.999809	2.72288e-06	1	4279.24	3.60674e+07
Dmel-CG3193	0.740466	0.999809	0.109732	1	4279.24	0.110437	crn
Dmel-CG3191	0.00180819	0.234299	9.74695	1	4279.24	3.60674e+07	CG3191
Dmel-CG3091	0.998145	0.999809	5.40509e-06	1	4279.24	0.278569	CG3091
Dmel-CG3078	0.999587	0.999809	2.67379e-07	1	4279.24	0	CG3078
Dmel-CG3073	0.611311	0.999809	0.258308	1	4279.24	-0.287952	temp
Dmel-CG3071	0.22076	0.999809	1.49986	1	4279.24	-3.60674e+07	CG3071
Dmel-CG2924	0.434646	0.999809	0.610492	1	4279.24	0.153863	CG2924
Dmel-CR45480	0.999587	0.999809	2.67379e-07	1	4279.24	0	lncRNA:CR45480
Dmel-CG2918	0.00819935	0.468408	6.99594	1	4279.24	-0.256024	CG2918
Dmel-CG34333	0.999587	0.999809	2.67379e-07	1	4279.24	0	Vml
Dmel-CG2865	0.871595	0.999809	0.0261284	1	4279.24	-0.0225169	CG2865
Dmel-CG2845	0.331213	0.999809	0.944366	1	4279.24	-0.565834	Raf
Dmel-CR34052	0.999587	0.999809	2.67379e-07	1	4279.24	0	lncRNA:CR34052
Dmel-CG14050	0.997455	0.999809	1.01751e-05	1	4279.24	3.60674e+07	CG14050
Dmel-CG2854	0.999587	0.999809	2.67379e-07	1	4279.24	0	CG2854
Dmel-CR33218	0.997785	0.999809	7.7106e-06	1	4279.24	-0.2005	lncRNA:CR33218
Dmel-CG14049	0.998437	0.999809	3.8375e-06	1	4279.24	-3.60674e+07	Ilp6
Dmel-CG14048	0.188438	0.999809	1.73034	1	4279.24	0.292381	mRpL14
Dmel-CG2841	0.0413096	0.912846	4.16578	1	4279.24	0.390717	CG2841
Dmel-CG43947	0.997022	0.999809	1.39348e-05	1	4279.24	3.60674e+07	PsGEF
Dmel-CG12496	0.999587	0.999809	2.67379e-07	1	4279.24	0	CG12496
Dmel-CG32797	0.998658	0.999809	2.8297e-06	1	4279.24	3.60674e+07	CG32797
Dmel-CG7952	0.997947	0.999809	6.62305e-06	1	4279.24	7.21347e+07	gt
Dmel-CG7925	0.897351	0.999809	0.0166451	1	4279.24	-0.0161322	tko
Dmel-CG32796	0.997685	0.999809	8.42137e-06	1	4279.24	-7.21347e+07	boi
Dmel-CG7803	0.717707	0.999809	0.130718	1	4279.24	-0.110119	z
Dmel-CG33950	0.154873	0.999809	2.0243	1	4279.24	-0.22031	trol
Dmel-CR43516	0.998448	0.999809	3.78526e-06	1	4279.24	0	mir-4955
Dmel-CG13758	0.996211	0.999809	2.25489e-05	1	4279.24	7.21347e+07	Pdfr
Dmel-CG8310	0.999587	0.999809	2.67379e-07	1	4279.24	0	Vha36-3
Dmel-CG13759	0.999587	0.999809	2.67379e-07	1	4279.24	0	AANATL7
Dmel-CG13760	0.917993	0.999809	0.0106025	1	4279.24	0.0484486	CG13760
Dmel-CG17437	0.10169	0.999809	2.67999	1	4279.24	-0.395696	wds
Dmel-CG9659	0.541848	0.999809	0.372185	1	4279.24	-0.0452462	egh
Dmel-CG8590	0.997857	0.999809	7.21399e-06	1	4279.24	-3.60674e+07	Klp3A
Dmel-CG9900	0.834437	0.999809	0.0436922	1	4279.24	0.058469	Zw10
Dmel-CG13761	0.0482322	0.974335	3.90411	1	4279.24	-3.60674e+07	Smyd3
Dmel-CG8636	0.426812	0.999809	0.631602	1	4279.24	-0.0724459	eIF3g1
Dmel-CG10742	0.596027	0.999809	0.281071	1	4279.24	0.361021	Tsp3A
Dmel-CG9904	0.0625403	0.999809	3.47052	1	4279.24	0.696052	Seipin
Dmel-CG13762	0.998218	0.999809	4.98627e-06	1	4279.24	0.0283578	brv3
Dmel-CG10260	0.174696	0.999809	1.84279	1	4279.24	0.489745	PI4KIIIalpha
Dmel-CG2621	0.28612	0.999809	1.13807	1	4279.24	0.165763	sgg
Dmel-CR45197	0.999587	0.999809	2.67379e-07	1	4279.24	0	lncRNA:CR45197
Dmel-CG2655	0.999587	0.999809	2.67379e-07	1	4279.24	0	HLH3B
Dmel-CG2652	0.99862	0.999809	2.99227e-06	1	4279.24	0	CG2652
Dmel-CR44470	0.999587	0.999809	2.67379e-07	1	4279.24	0	lncRNA:CR44470
Dmel-CG2647	0.188895	0.999809	1.72676	1	4279.24	0.724247	per
Dmel-CG2650	0.998309	0.999809	4.49141e-06	1	4279.24	3.60674e+07	CG2650
Dmel-CG2658	0.720118	0.999809	0.128397	1	4279.24	-0.142935	Spg7
Dmel-CG2662	0.11741	0.999809	2.45253	1	4279.24	3.60674e+07	CG2662
Dmel-CG2675	0.121036	0.999809	2.40482	1	4279.24	-3.60674e+07	Ugalt
Dmel-CG2677	0.837379	0.999809	0.0421314	1	4279.24	-0.0440887	eIF2Bbeta
Dmel-CG2680	0.997541	0.999809	9.50164e-06	1	4279.24	7.21347e+07	CG2680
Dmel-CG2681	0.409905	0.999809	0.679209	1	4279.24	-0.251054	CG2681
Dmel-CG2685	0.967405	0.999809	0.00166997	1	4279.24	0.0128898	CG2685
Dmel-CG2694	0.997342	0.999809	1.11009e-05	1	4279.24	-0.353912	CG2694
Dmel-CG2701	0.140515	0.999809	2.17312	1	4279.24	-0.319679	CG2701
Dmel-CG2706	0.998328	0.999809	4.39267e-06	1	4279.24	-3.60674e+07	fs(1)Yb
Dmel-CG2707	0.999587	0.999809	2.67379e-07	1	4279.24	0	fs(1)Ya
Dmel-CG2709	0.998073	0.999809	5.8347e-06	1	4279.24	0.0782354	vilya
Dmel-CG2711	0.53512	0.999809	0.384721	1	4279.24	0.293174	dwg
Dmel-CG2713	0.604803	0.999809	0.267852	1	4279.24	-0.125768	ttm50
Dmel-CG2712	0.487998	0.999809	0.481022	1	4279.24	-0.491151	CG2712
Dmel-CG2714	0.997095	0.999809	1.32599e-05	1	4279.24	-7.21347e+07	crm
Dmel-CG2715	0.44213	0.999809	0.590858	1	4279.24	-0.214716	Syx4
Dmel-CG3653	0.00674498	0.421103	7.34681	1	4279.24	-1.36618	kirre
Dmel-CR43494	0.999587	0.999809	2.67379e-07	1	4279.24	0	lncRNA:CR43494
Dmel-CG32795	0.885208	0.999809	0.0208454	1	4279.24	0.0272563	CG32795
Dmel-CG2759	0.997708	0.999809	8.25248e-06	1	4279.24	-0.427885	w
Dmel-CG12498	0.999587	0.999809	2.67379e-07	1	4279.24	0	CG12498
Dmel-CG14416	0.999587	0.999809	2.67379e-07	1	4279.24	0	CG14416
Dmel-CG14417	0.998682	0.999809	2.73099e-06	1	4279.24	-3.60674e+07	CG14417
Dmel-CG14418	0.998608	0.999809	3.04308e-06	1	4279.24	0	CG14418
Dmel-CG14419	0.998449	0.999809	3.77973e-06	1	4279.24	-7.21347e+07	CG14419
Dmel-CG3526	0.998057	0.999809	5.93126e-06	1	4279.24	-3.60674e+07	CG3526
Dmel-CG3588	0.999587	0.999809	2.67379e-07	1	4279.24	0	CG3588
Dmel-CG14424	0.998784	0.999809	2.32385e-06	1	4279.24	-3.60674e+07	CG14424
Dmel-CG32793	0.999587	0.999809	2.67379e-07	1	4279.24	0	CG32793
Dmel-CG3592	0.999587	0.999809	2.67379e-07	1	4279.24	0	CG3592
Dmel-CG3598	0.999587	0.999809	2.67379e-07	1	4279.24	0	CG3598
Dmel-CG14420	0.999587	0.999809	2.67379e-07	1	4279.24	0	CG14420
Dmel-CG14421	0.999587	0.999809	2.67379e-07	1	4279.24	0	CG14421
Dmel-CG14422	0.999587	0.999809	2.67379e-07	1	4279.24	0	CG14422
Dmel-CG14423	0.998134	0.999809	5.46819e-06	1	4279.24	7.21347e+07	CG14423
Dmel-CG17959	0.999587	0.999809	2.67379e-07	1	4279.24	0	CG17959
Dmel-CG3603	0.997635	0.999809	8.78648e-06	1	4279.24	7.21347e+07	CG3603
Dmel-CG4125	0.0169837	0.668499	5.70252	1	4279.24	-1.5162	rst
Dmel-CG4116	0.999587	0.999809	2.67379e-07	1	4279.24	0	CG4116
Dmel-CG3936	0.998274	0.999809	4.67826e-06	1	4279.24	3.60674e+07	N
Dmel-CG18508	0.993173	0.999809	7.32131e-05	1	4279.24	0.000850348	CG18508
Dmel-CG4015	0.933013	0.999809	0.00706598	1	4279.24	-0.038288	Fcp3C
Dmel-CG3939	0.382639	0.999809	0.762364	1	4279.24	0.138529	CG3939
Dmel-CG32498	0.0141718	0.6178	6.02155	1	4279.24	0.26672	dnc
Dmel-CG14265	0.999587	0.999809	2.67379e-07	1	4279.24	0	CG14265
Dmel-CG14266	0.999587	0.999809	2.67379e-07	1	4279.24	0	ng2
Dmel-CG10788	0.999587	0.999809	2.67379e-07	1	4279.24	0	ng3
Dmel-CG10781	0.999587	0.999809	2.67379e-07	1	4279.24	0	ng1
Dmel-CG10789	0.999587	0.999809	2.67379e-07	1	4279.24	0	ng4
Dmel-CG10790	0.999587	0.999809	2.67379e-07	1	4279.24	0	Pig1
Dmel-CG12181	0.998422	0.999809	3.9131e-06	1	4279.24	-3.60674e+07	Sgs4
Dmel-CR44886	0.998264	0.999809	4.73343e-06	1	4279.24	7.21347e+07	lncRNA:CR44886
Dmel-CG10793	0.999587	0.999809	2.67379e-07	1	4279.24	0	CG10793
Dmel-CR46243	0.999587	0.999809	2.67379e-07	1	4279.24	0	lncRNA:CR46243
Dmel-CR44999	0.162942	0.999809	1.94738	1	4279.24	-7.21347e+07	lncRNA:CR44999
Dmel-CG10798	0.00247717	0.262445	9.16825	1	4279.24	0.497172	Myc
Dmel-CG12535	0.0253327	0.771307	5.00451	1	4279.24	7.21347e+07	CG12535
Dmel-CR32493	0.999587	0.999809	2.67379e-07	1	4279.24	0	tRNA:Gln-TTG-2-1
Dmel-CG14269	0.998682	0.999809	2.73052e-06	1	4279.24	-3.60674e+07	CG14269
Dmel-CG16782	0.999587	0.999809	2.67379e-07	1	4279.24	0	CG16782
Dmel-CG10801	0.999587	0.999809	2.67379e-07	1	4279.24	0	CG10801
Dmel-CG16781	0.999587	0.999809	2.67379e-07	1	4279.24	0	CG16781
Dmel-CG12206	0.998579	0.999809	3.17352e-06	1	4279.24	0	CG12206
Dmel-CG10804	0.997905	0.999809	6.8918e-06	1	4279.24	0.206558	CG10804
Dmel-CG10802	0.663981	0.999809	0.18875	1	4279.24	0.113199	CG10802
Dmel-CG14270	0.72738	0.999809	0.121547	1	4279.24	0.075129	CG14270
Dmel-CG10803	0.844634	0.999809	0.0384085	1	4279.24	0.0625237	CG10803
Dmel-CG14271	0.999587	0.999809	2.67379e-07	1	4279.24	0	Gas8
Dmel-CG32791	0.997422	0.999809	1.04377e-05	1	4279.24	-3.60674e+07	DIP-alpha
Dmel-CG13021	0.998699	0.999809	2.65941e-06	1	4279.24	0	CG13021
Dmel-CR34335	1.15807e-11	3.37405e-08	46.2949	1	4279.24	-0.577171	lncRNA:CR34335
Dmel-CG32792	0.998151	0.999809	5.37209e-06	1	4279.24	0	ppk8
Dmel-CG2875	0.168856	0.999809	1.89371	1	4279.24	-7.21347e+07	CG2875
Dmel-CG2872	0.999587	0.999809	2.67379e-07	1	4279.24	0	AstA-R1
Dmel-CG13317	0.999587	0.999809	2.67379e-07	1	4279.24	0	Ilp7
Dmel-CG2864	0.895348	0.999809	0.0173047	1	4279.24	-0.0730266	Parg
Dmel-CG13316	0.328789	0.999809	0.953881	1	4279.24	-0.227765	Mnt
Dmel-CR45102	0.39069	0.999809	0.736942	1	4279.24	0.270706	lncRNA:CR45102
Dmel-CG2849	0.63163	0.999809	0.22989	1	4279.24	-0.113586	Rala
Dmel-CG34412	0.882463	0.999809	0.0218614	1	4279.24	-0.0171463	Tlk
Dmel-CR43517	0.998086	0.999809	5.75557e-06	1	4279.24	3.60674e+07	mir-4962
Dmel-CG2947	0.0781941	0.999809	3.10353	1	4279.24	-0.321946	HIP-R
Dmel-CR44117	0.999587	0.999809	2.67379e-07	1	4279.24	0	lncRNA:CR44117
Dmel-CG32788	0.999587	0.999809	2.67379e-07	1	4279.24	0	Crg-1
Dmel-CG32789	0.0254274	0.771307	4.99804	1	4279.24	-0.374959	HIP
Dmel-CR44118	0.999587	0.999809	2.67379e-07	1	4279.24	0	lncRNA:CR44118
Dmel-CG44123	0.999587	0.999809	2.67379e-07	1	4279.24	0	fd3F
Dmel-CG2904	0.999587	0.999809	2.67379e-07	1	4279.24	0	ec
Dmel-CR32785	0.999587	0.999809	2.67379e-07	1	4279.24	0	tRNA:Gln-CTG-2-1
Dmel-CR32784	0.999587	0.999809	2.67379e-07	1	4279.24	0	tRNA:Pro-CGG-3-1
Dmel-CG2901	0.999587	0.999809	2.67379e-07	1	4279.24	0	CG2901
Dmel-CR32777	0.35972	0.999809	0.83905	1	4279.24	0.59976	lncRNA:roX1
Dmel-CG44402	0.997825	0.999809	7.43089e-06	1	4279.24	-3.60674e+07	yin
Dmel-CG2930	0.971175	0.999809	0.00130589	1	4279.24	-0.00713823	CG2930
Dmel-CG2934	0.500301	0.999809	0.454376	1	4279.24	-0.0623275	VhaAC39-1
Dmel-CG15239	0.998172	0.999809	5.25085e-06	1	4279.24	0	CG15239
Dmel-CG42541	3.31224e-06	0.0027572	21.6839	1	4279.24	-0.365691	CG42541
Dmel-CG2938	0.367407	0.999809	0.812587	1	4279.24	-0.298024	CG2938
Dmel-CG2941	0.615996	0.999809	0.251572	1	4279.24	0.349197	Glos
Dmel-CG32786	0.999587	0.999809	2.67379e-07	1	4279.24	0	CG32786
Dmel-CG32783	0.999587	0.999809	2.67379e-07	1	4279.24	0	CG32783
Dmel-CG5014	0.351285	0.999809	0.869	1	4279.24	0.0683791	Vap33
Dmel-CG6450	0.658275	0.999809	0.195653	1	4279.24	0.137297	lva
Dmel-CG6428	0.997027	0.999809	1.38865e-05	1	4279.24	-3.60674e+07	CG6428
Dmel-CG6414	0.999587	0.999809	2.67379e-07	1	4279.24	0	CG6414
Dmel-CR45481	0.999587	0.999809	2.67379e-07	1	4279.24	0	asRNA:CR45481
Dmel-CR43298	0.999587	0.999809	2.67379e-07	1	4279.24	0	lncRNA:CR43298
Dmel-CR45482	0.999587	0.999809	2.67379e-07	1	4279.24	0	lncRNA:CR45482
Dmel-CR46247	0.999587	0.999809	2.67379e-07	1	4279.24	0	lncRNA:CR46247
Dmel-CR46349	0.999587	0.999809	2.67379e-07	1	4279.24	0	lncRNA:CR46349
Dmel-CG43689	0.998503	0.999809	3.5226e-06	1	4279.24	-3.60674e+07	CG43689
Dmel-CG6379	0.0444839	0.941992	4.04048	1	4279.24	-0.706029	CG6379
Dmel-CG15375	0.999587	0.999809	2.67379e-07	1	4279.24	0	CG15375
Dmel-CG6358	0.426839	0.999809	0.631528	1	4279.24	-0.310766	Xpac
Dmel-CG4934	0.825693	0.999809	0.0485065	1	4279.24	-0.0893742	brn
Dmel-CG4944	0.00410997	0.334169	8.24347	1	4279.24	-0.490941	cib
Dmel-CG6133	0.573733	0.999809	0.316524	1	4279.24	-0.208635	Nsun2
Dmel-CG4865	0.727914	0.999809	0.121052	1	4279.24	-0.249497	dgt4
Dmel-CG6121	0.596056	0.999809	0.281028	1	4279.24	-0.181871	Tip60
Dmel-CG4857	0.719813	0.999809	0.128689	1	4279.24	-0.0607445	tyf
Dmel-CG32775	0.166079	0.999809	1.91864	1	4279.24	0.342919	GlcAT-I
Dmel-CG3665	0.189689	0.999809	1.72058	1	4279.24	-0.132348	Fas2
Dmel-CG43288	0.998723	0.999809	2.56334e-06	1	4279.24	0	CG43288
Dmel-CG15571	0.999587	0.999809	2.67379e-07	1	4279.24	0	CG15571
Dmel-CG15570	0.99848	0.999809	3.63074e-06	1	4279.24	3.60674e+07	CG15570
Dmel-CG15573	0.999587	0.999809	2.67379e-07	1	4279.24	0	Femcoat
Dmel-CG32774	0.999587	0.999809	2.67379e-07	1	4279.24	0	Muc4B
Dmel-CG43134	0.998648	0.999809	2.87128e-06	1	4279.24	0	CG43134
Dmel-CG43135	0.999587	0.999809	2.67379e-07	1	4279.24	0	CG43135
Dmel-CG15576	0.999587	0.999809	2.67379e-07	1	4279.24	0	CG15576
Dmel-CG12691	0.999587	0.999809	2.67379e-07	1	4279.24	0	CG12691
Dmel-CG15572	0.999587	0.999809	2.67379e-07	1	4279.24	0	CG15572
Dmel-CR45483	0.998794	0.999809	2.28593e-06	1	4279.24	0	lncRNA:CR45483
Dmel-CG15577	0.999587	0.999809	2.67379e-07	1	4279.24	0	CG15577
Dmel-CG15578	0.999587	0.999809	2.67379e-07	1	4279.24	0	CG15578
Dmel-CG12692	0.999587	0.999809	2.67379e-07	1	4279.24	0	CG12692
Dmel-CG15579	0.998447	0.999809	3.78963e-06	1	4279.24	0	CG15579
Dmel-CR44957	0.998721	0.999809	2.57044e-06	1	4279.24	3.60674e+07	lncRNA:CR44957
Dmel-CR46156	0.999587	0.999809	2.67379e-07	1	4279.24	0	lncRNA:CR46156
Dmel-CG3697	0.88937	0.999809	0.0193516	1	4279.24	-0.0881042	mei-9
Dmel-CG2982	0.506575	0.999809	0.44121	1	4279.24	0.409697	NO66
Dmel-CG3712	0.480018	0.999809	0.49891	1	4279.24	0.0722683	mRpL33
Dmel-CG3620	0.753495	0.999809	0.0986302	1	4279.24	0.0385769	norpA
Dmel-CG12693	0.997515	0.999809	9.70433e-06	1	4279.24	7.21347e+07	CG12693
Dmel-CR43046	0.999587	0.999809	2.67379e-07	1	4279.24	0	mir-982
Dmel-CR42924	0.999587	0.999809	2.67379e-07	1	4279.24	0	mir-303
Dmel-CG3626	0.41303	0.999809	0.670192	1	4279.24	0.579379	CG3626
Dmel-CR42942	0.999587	0.999809	2.67379e-07	1	4279.24	0	mir-983-1
Dmel-CR42986	0.999587	0.999809	2.67379e-07	1	4279.24	0	mir-983-2
Dmel-CR42989	0.999587	0.999809	2.67379e-07	1	4279.24	0	mir-984
Dmel-CR43614	0.998385	0.999809	4.09965e-06	1	4279.24	0	asRNA:CR43614
Dmel-CR45484	0.999587	0.999809	2.67379e-07	1	4279.24	0	lncRNA:CR45484
Dmel-CG12688	0.999587	0.999809	2.67379e-07	1	4279.24	0	CG12688
Dmel-CR32773	0.0629438	0.999809	3.45987	1	4279.24	3.60674e+07	lncRNA:CR32773
Dmel-CG3578	0.998765	0.999809	2.39527e-06	1	4279.24	-3.60674e+07	bi
Dmel-CG3556	0.0206132	0.71496	5.36318	1	4279.24	7.21347e+07	CG3556
Dmel-CG11427	0.776333	0.999809	0.0807234	1	4279.24	-0.0955211	rb
Dmel-CG3564	0.411186	0.999809	0.675501	1	4279.24	-0.0697977	CHOp24
Dmel-CG3568	0.997313	0.999809	1.13466e-05	1	4279.24	0.0506113	CG3568
Dmel-CG17592	0.750733	0.999809	0.100929	1	4279.24	-0.074849	Usf
Dmel-CG15912	0.546375	0.999809	0.363909	1	4279.24	-0.258765	CG15912
Dmel-CG11436	0.774746	0.999809	0.0819053	1	4279.24	-0.0890768	CG11436
Dmel-CG3527	0.826487	0.999809	0.0480585	1	4279.24	-0.0589185	CG3527
Dmel-CG11444	0.0761497	0.999809	3.14674	1	4279.24	-0.229496	CG11444
Dmel-CG3546	0.999587	0.999809	2.67379e-07	1	4279.24	0	CG3546
Dmel-CG12684	0.999587	0.999809	2.67379e-07	1	4279.24	0	CG12684
Dmel-CG12212	0.758121	0.999809	0.094845	1	4279.24	0.0335382	peb
Dmel-CG12184	0.998672	0.999809	2.7691e-06	1	4279.24	-3.60674e+07	CG12184
Dmel-CG12179	0.997573	0.999809	9.25487e-06	1	4279.24	-1.08202e+08	CG12179
Dmel-CG3346	0.999587	0.999809	2.67379e-07	1	4279.24	0	pon
Dmel-CG3081	0.999587	0.999809	2.67379e-07	1	4279.24	0	CG3081
Dmel-CG3062	0.999587	0.999809	2.67379e-07	1	4279.24	0	CG3062
Dmel-CG3052	0.998682	0.999809	2.73097e-06	1	4279.24	-3.60674e+07	HLH4C
Dmel-CG7038	0.199045	0.999809	1.64988	1	4279.24	-0.201899	mRpL30
Dmel-CG3024	0.62409	0.999809	0.240196	1	4279.24	0.0663045	Torsin
Dmel-CG7035	0.246378	0.999809	1.34409	1	4279.24	-0.385804	Cbp80
Dmel-CG15473	0.99862	0.999809	2.98975e-06	1	4279.24	0	CG15473
Dmel-CG3009	0.99823	0.999809	4.92127e-06	1	4279.24	0.272473	CG3009
Dmel-CG3000	0.0276382	0.788163	4.85381	1	4279.24	-0.707718	fzr
Dmel-CG2984	0.95875	0.999809	0.00267545	1	4279.24	0.0125633	Pp2C1
Dmel-CG6998	0.135326	0.999809	2.23116	1	4279.24	-0.077144	ctp
Dmel-CG7010	0.393902	0.999809	0.727008	1	4279.24	0.165049	Pdha
Dmel-CG7024	0.998705	0.999809	2.6354e-06	1	4279.24	-3.60674e+07	CG7024
Dmel-CG6986	0.999587	0.999809	2.67379e-07	1	4279.24	0	Proc-R
Dmel-CG15472	0.999587	0.999809	2.67379e-07	1	4279.24	0	CG15472
Dmel-CG2932	0.999587	0.999809	2.67379e-07	1	4279.24	0	Klf15
Dmel-CR45515	0.999587	0.999809	2.67379e-07	1	4279.24	0	lncRNA:CR45515
Dmel-CG2871	0.999587	0.999809	2.67379e-07	1	4279.24	0	CG2871
Dmel-CG15471	0.999587	0.999809	2.67379e-07	1	4279.24	0	CG15471
Dmel-CG6978	0.999587	0.999809	2.67379e-07	1	4279.24	0	CG6978
Dmel-CG2861	0.998658	0.999809	2.82966e-06	1	4279.24	3.60674e+07	CG2861
Dmel-CR45516	0.999587	0.999809	2.67379e-07	1	4279.24	0	lncRNA:CR45516
Dmel-CG12682	0.999587	0.999809	2.67379e-07	1	4279.24	0	CG12682
Dmel-CG42594	0.103498	0.999809	2.65193	1	4279.24	-7.21347e+07	CG42594
Dmel-CR43495	0.999587	0.999809	2.67379e-07	1	4279.24	0	lncRNA:CR43495
Dmel-CG12681	0.999587	0.999809	2.67379e-07	1	4279.24	0	boil
Dmel-CG6927	0.999587	0.999809	2.67379e-07	1	4279.24	0	CG6927
Dmel-CG32772	0.628872	0.999809	0.233627	1	4279.24	-0.105489	CG32772
Dmel-CG4041	0.480426	0.999809	0.497983	1	4279.24	3.60674e+07	CG4041
Dmel-CG6903	0.73693	0.999809	0.112858	1	4279.24	0.134378	CG6903
Dmel-CR46342	0.0886403	0.999809	2.90022	1	4279.24	0.778079	hpRNA:CR46342
Dmel-CG44774	0.724137	0.999809	0.12458	1	4279.24	-0.0495291	CG44774
Dmel-CG6899	0.0243153	0.760278	5.0756	1	4279.24	0.543153	Ptp4E
Dmel-CR44833	0.999587	0.999809	2.67379e-07	1	4279.24	0	lncRNA:CR44833
Dmel-CG15468	0.999587	0.999809	2.67379e-07	1	4279.24	0	CG15468
Dmel-CR45792	0.999587	0.999809	2.67379e-07	1	4279.24	0	lncRNA:CR45792
Dmel-CG12680	0.99843	0.999809	3.87032e-06	1	4279.24	0	CG12680
Dmel-CG6824	0.999587	0.999809	2.67379e-07	1	4279.24	0	ovo
Dmel-CG32767	0.582991	0.999809	0.301469	1	4279.24	-0.0615981	CG32767
Dmel-CG15465	0.999587	0.999809	2.67379e-07	1	4279.24	0	CG15465
Dmel-CG44835	0.997665	0.999809	8.5635e-06	1	4279.24	0.619434	rg
Dmel-CG6789	0.997842	0.999809	7.31545e-06	1	4279.24	1.08202e+08	Rpn13R
Dmel-CG5062	0.999587	0.999809	2.67379e-07	1	4279.24	0	CG5062
Dmel-CR44834	0.999587	0.999809	2.67379e-07	1	4279.24	0	lncRNA:CR44834
Dmel-CG42749	0.999587	0.999809	2.67379e-07	1	4279.24	0	CG42749
Dmel-CG3323	0.999587	0.999809	2.67379e-07	1	4279.24	0	CG3323
Dmel-CG17764	0.999587	0.999809	2.67379e-07	1	4279.24	0	CG17764
Dmel-CG3319	0.406293	0.999809	0.689759	1	4279.24	0.412006	Cdk7
Dmel-CG4528	0.799733	0.999809	0.0643681	1	4279.24	0.0346461	snf
Dmel-CG3315	0.998506	0.999809	3.50552e-06	1	4279.24	3.60674e+07	TrxT
Dmel-CG4193	0.999587	0.999809	2.67379e-07	1	4279.24	0	dhd
Dmel-CG4198	0.998648	0.999809	2.87129e-06	1	4279.24	0	CG4198
Dmel-CG15930	0.999587	0.999809	2.67379e-07	1	4279.24	0	CG15930
Dmel-CG4202	0.728556	0.999809	0.120457	1	4279.24	0.160847	Sas10
Dmel-CG3312	0.463999	0.999809	0.536327	1	4279.24	0.219081	Rnp4F
Dmel-CG4206	0.997394	0.999809	1.06703e-05	1	4279.24	-3.60674e+07	Mcm3
Dmel-CG3309	0.386503	0.999809	0.750069	1	4279.24	0.766172	CG3309
Dmel-CG4208	0.266928	0.999809	1.23279	1	4279.24	0.5582	XRCC1
Dmel-CG4209	0.49711	0.999809	0.46118	1	4279.24	0.058564	CanB
Dmel-CG10706	0.755533	0.999809	0.0969524	1	4279.24	-0.0517502	SK
Dmel-CG3252	0.998421	0.999809	3.91888e-06	1	4279.24	0	NAAT1
Dmel-CG3249	0.356565	0.999809	0.850141	1	4279.24	0.18637	spoon
Dmel-CG4165	0.633645	0.999809	0.227183	1	4279.24	0.178392	Usp16-45
Dmel-CG16756	0.383474	0.999809	0.759692	1	4279.24	-3.60674e+07	CG16756
Dmel-CR45517	0.997299	0.999809	1.14569e-05	1	4279.24	-0.0151437	lncRNA:CR45517
Dmel-CG15784	0.000867073	0.145743	11.1075	1	4279.24	0.444866	CG15784
Dmel-CR44471	0.998252	0.999809	4.80125e-06	1	4279.24	0	lncRNA:CR44471
Dmel-CG16752	0.997986	0.999809	6.37424e-06	1	4279.24	-3.60674e+07	SPR
Dmel-CG3239	0.999587	0.999809	2.67379e-07	1	4279.24	0	frma
Dmel-CG32762	0.999587	0.999809	2.67379e-07	1	4279.24	0	CG32762
Dmel-CG4151	0.999587	0.999809	2.67379e-07	1	4279.24	0	CG4151
Dmel-CR45519	0.999587	0.999809	2.67379e-07	1	4279.24	0	lncRNA:CR45519
Dmel-CG12730	0.43756	0.999809	0.602786	1	4279.24	-0.120639	CG12730
Dmel-CR45518	0.998359	0.999809	4.23063e-06	1	4279.24	0	asRNA:CR45518
Dmel-CR33787	0.998684	0.999809	2.72171e-06	1	4279.24	-3.60674e+07	snoRNA:Psi28S-3342
Dmel-CG33980	0.999587	0.999809	2.67379e-07	1	4279.24	0	Vsx2
Dmel-CG4136	0.999587	0.999809	2.67379e-07	1	4279.24	0	Vsx1
Dmel-CG34435	0.999587	0.999809	2.67379e-07	1	4279.24	0	CG34435
Dmel-CG34434	0.998265	0.999809	4.7263e-06	1	4279.24	3.60674e+07	CG34434
Dmel-CG3208	0.84779	0.999809	0.0368451	1	4279.24	-0.0779535	RhoGAP5A
Dmel-CG3201	0.478637	0.999809	0.502056	1	4279.24	-0.0401903	Mlc-c
Dmel-CR43525	0.999587	0.999809	2.67379e-07	1	4279.24	0	mir-3645
Dmel-CG32763	0.997648	0.999809	8.69018e-06	1	4279.24	-0.200193	l(1)G0045
Dmel-CG42492	0.99768	0.999809	8.45532e-06	1	4279.24	0.0533337	OtopLa
Dmel-CG42265	0.999587	0.999809	2.67379e-07	1	4279.24	0	OtopLc
Dmel-CR45520	0.999587	0.999809	2.67379e-07	1	4279.24	0	asRNA:CR45520
Dmel-CG3187	0.19108	0.999809	1.70981	1	4279.24	-0.599217	Sirt4
Dmel-CG4119	0.722051	0.999809	0.126553	1	4279.24	0.128956	CG4119
Dmel-CG3129	0.260893	0.999809	1.26435	1	4279.24	-0.129433	Rab18
Dmel-CG4111	0.148898	0.999809	2.08425	1	4279.24	0.0580138	RpL35
Dmel-CG3171	0.998283	0.999809	4.63045e-06	1	4279.24	0	Tre1
Dmel-CG15779	0.999587	0.999809	2.67379e-07	1	4279.24	0	Gr5a
Dmel-CR44958	0.999587	0.999809	2.67379e-07	1	4279.24	0	asRNA:CR44958
Dmel-CG42449	0.999587	0.999809	2.67379e-07	1	4279.24	0	CG42449
Dmel-CG3160	0.43882	0.999809	0.599479	1	4279.24	-0.399726	PGAP1
Dmel-CR45525	0.999587	0.999809	2.67379e-07	1	4279.24	0	asRNA:CR45525
Dmel-CG12410	0.999587	0.999809	2.67379e-07	1	4279.24	0	cv
Dmel-CG3149	0.137397	0.999809	2.2077	1	4279.24	-0.34709	CG3149
Dmel-CR42794	0.999587	0.999809	2.67379e-07	1	4279.24	0	lncRNA:CR42794
Dmel-CG4096	0.998165	0.999809	5.28943e-06	1	4279.24	3.60674e+07	CG4096
Dmel-CG33080	0.114121	0.999809	2.49722	1	4279.24	-3.60674e+07	CG33080
Dmel-CG32758	0.311974	0.999809	1.02254	1	4279.24	-0.387948	CG32758
Dmel-CG15773	0.998437	0.999809	3.8388e-06	1	4279.24	-3.60674e+07	CG15773
Dmel-CG3125	0.216659	0.999809	1.52681	1	4279.24	-0.315526	IntS6
Dmel-CG4078	0.557728	0.999809	0.343708	1	4279.24	-0.359093	CG4078
Dmel-CG15772	0.675834	0.999809	0.174878	1	4279.24	0.172711	CG15772
Dmel-CG15929	0.794825	0.999809	0.0676347	1	4279.24	0.0677489	lin-52
Dmel-CR45528	0.99851	0.999809	3.48805e-06	1	4279.24	-3.60674e+07	asRNA:CR45528
Dmel-CG15771	0.56571	0.999809	0.329964	1	4279.24	-0.155494	CG15771
Dmel-CG3086	0.000551006	0.109456	11.9527	1	4279.24	-0.531705	MAPk-Ak2
Dmel-CG42699	0.568039	0.999809	0.326025	1	4279.24	0.400377	CG42699
Dmel-CG3097	0.998005	0.999809	6.25024e-06	1	4279.24	-0.129699	CG3097
Dmel-CG42264	0.999587	0.999809	2.67379e-07	1	4279.24	0	CG42264
Dmel-CG3108	0.999587	0.999809	2.67379e-07	1	4279.24	0	CG3108
Dmel-CG15767	0.998362	0.999809	4.2154e-06	1	4279.24	0	CG15767
Dmel-CR43530	0.999587	0.999809	2.67379e-07	1	4279.24	0	mir-4963
Dmel-CR44832	0.999587	0.999809	2.67379e-07	1	4279.24	0	lncRNA:CR44832
Dmel-CG12239	0.998634	0.999809	2.93242e-06	1	4279.24	0	CG12239
Dmel-CG4052	0.999587	0.999809	2.67379e-07	1	4279.24	0	Cpr5C
Dmel-CG18341	0.999587	0.999809	2.67379e-07	1	4279.24	0	Prosbeta2R1
Dmel-CR45529	0.999587	0.999809	2.67379e-07	1	4279.24	0	lncRNA:CR45529
Dmel-CG44329	0.999587	0.999809	2.67379e-07	1	4279.24	0	CG44329
Dmel-CG15766	0.849855	0.999809	0.0358401	1	4279.24	0.128681	AgmNAT
Dmel-CG15765	0.999587	0.999809	2.67379e-07	1	4279.24	0	CG15765
Dmel-CR43264	0.977921	0.999809	0.000766035	1	4279.24	-0.00660816	lncRNA:CR43264
Dmel-CR32761	0.999587	0.999809	2.67379e-07	1	4279.24	0	tRNA:Glu-CTC-6-1Psi
Dmel-CG12729	0.999587	0.999809	2.67379e-07	1	4279.24	0	CG12729
Dmel-CG43136	0.999587	0.999809	2.67379e-07	1	4279.24	0	CG43136
Dmel-CG43137	0.999587	0.999809	2.67379e-07	1	4279.24	0	CG43137
Dmel-CG15764	0.999587	0.999809	2.67379e-07	1	4279.24	0	CG15764
Dmel-CG3033	0.90256	0.999809	0.0149904	1	4279.24	0.0240146	GAA1
Dmel-CG3025	0.130842	0.999809	2.28336	1	4279.24	-3.60674e+07	mof
Dmel-CG3016	0.851916	0.999809	0.0348515	1	4279.24	0.0589434	Usp30
Dmel-CG16721	0.332056	0.999809	0.941078	1	4279.24	-0.40463	CG16721
Dmel-CR45668	0.997575	0.999809	9.23955e-06	1	4279.24	-3.60674e+07	lncRNA:CR45668
Dmel-CG4027	1.01355e-07	0.000161072	28.4454	1	4279.24	-0.28304	Act5C
Dmel-CG4020	0.998254	0.999809	4.79142e-06	1	4279.24	3.60674e+07	CG4020
Dmel-CG12236	0.125887	0.999809	2.34342	1	4279.24	0.823967	CG12236
Dmel-CG3011	0.17984	0.999809	1.79953	1	4279.24	0.560797	Shmt
Dmel-CR44108	0.999587	0.999809	2.67379e-07	1	4279.24	0	asRNA:CR44108
Dmel-CG3726	0.239676	0.999809	1.38288	1	4279.24	-3.60674e+07	CG3726
Dmel-CG12728	0.961622	0.999809	0.00231569	1	4279.24	-0.0211089	CG12728
Dmel-CG32756	0.125401	0.999809	2.34945	1	4279.24	-0.914941	CG32756
Dmel-CG6041	0.00110651	0.170586	10.6548	1	4279.24	0.449035	CG6041
Dmel-CG32755	0.997758	0.999809	7.8953e-06	1	4279.24	0.166035	CG32755
Dmel-CG6048	0.998462	0.999809	3.71484e-06	1	4279.24	0	CG6048
Dmel-CG6067	0.998649	0.999809	2.86912e-06	1	4279.24	0	CG6067
Dmel-CG4790	0.997427	0.999809	1.04004e-05	1	4279.24	0	fs(1)M3
Dmel-CG14447	0.996792	0.999809	1.61638e-05	1	4279.24	3.60674e+07	Grip
Dmel-CG5966	0.998103	0.999809	5.65109e-06	1	4279.24	-3.60674e+07	CG5966
Dmel-CG4766	0.999587	0.999809	2.67379e-07	1	4279.24	0	CG4766
Dmel-CR44498	0.999587	0.999809	2.67379e-07	1	4279.24	0	lncRNA:CR44498
Dmel-CG4746	0.999587	0.999809	2.67379e-07	1	4279.24	0	mab-21
Dmel-CR44499	0.999587	0.999809	2.67379e-07	1	4279.24	0	lncRNA:CR44499
Dmel-CG4336	0.563464	0.999809	0.333794	1	4279.24	-0.250443	rux
Dmel-CG5941	0.526507	0.999809	0.401194	1	4279.24	0.0970502	MCTS1
Dmel-CG5937	0.40053	0.999809	0.706877	1	4279.24	-0.161417	CG5937
Dmel-CG5921	0.0692554	0.999809	3.30224	1	4279.24	-0.261126	CG5921
Dmel-CG43115	0.999587	0.999809	2.67379e-07	1	4279.24	0	CG43115
Dmel-CG5928	0.999587	0.999809	2.67379e-07	1	4279.24	0	CG5928
Dmel-CG4690	0.998382	0.999809	4.11379e-06	1	4279.24	0.0354107	Tsp5D
Dmel-CG4666	0.99865	0.999809	2.86295e-06	1	4279.24	0	CG4666
Dmel-CG4660	0.998584	0.999809	3.14895e-06	1	4279.24	3.60674e+07	CG4660
Dmel-CG4320	0.151011	0.999809	2.06275	1	4279.24	-0.449979	raptor
Dmel-CG4317	0.999587	0.999809	2.67379e-07	1	4279.24	0	Mipp2
Dmel-CR44959	0.999587	0.999809	2.67379e-07	1	4279.24	0	asRNA:CR44959
Dmel-CG5905	0.115141	0.999809	2.48321	1	4279.24	0.314209	Nep1
Dmel-CG15899	0.0525688	0.999809	3.75966	1	4279.24	0.649642
Dmel-CG32750	0.030523	0.823414	4.6827	1	4279.24	0.928175	CG32750
Dmel-CG32751	0.998375	0.999809	4.14855e-06	1	4279.24	0	CG32751
Dmel-CG43090	0.999587	0.999809	2.67379e-07	1	4279.24	0	CG43090
Dmel-CG32754	0.997996	0.999809	6.31167e-06	1	4279.24	7.21347e+07	vanin-like
Dmel-CG3599	0.998658	0.999809	2.82969e-06	1	4279.24	3.60674e+07	Btnd
Dmel-CG3774	0.891048	0.999809	0.0187652	1	4279.24	-0.0360936	Efr
Dmel-CG3595	0.06945	0.999809	3.29763	1	4279.24	-0.103647	sqh
Dmel-CG14446	0.0623631	0.999809	3.47521	1	4279.24	0.44836	dtn
Dmel-CG14445	0.999587	0.999809	2.67379e-07	1	4279.24	0	CG14445
Dmel-CG3585	0.898233	0.999809	0.0163588	1	4279.24	0.0301063	Rbcn-3A
Dmel-CG3780	0.119167	0.999809	2.42921	1	4279.24	-0.471493	Spx
Dmel-CG3576	0.00938385	0.503187	6.75439	1	4279.24	-0.272852	schlank
Dmel-CG3781	0.592669	0.999809	0.286239	1	4279.24	0.140636	CG3781
Dmel-CG12225	0.327207	0.999809	0.960141	1	4279.24	-0.390076	Spt6
Dmel-CG3566	0.994637	0.999809	4.51911e-05	1	4279.24	0.00054805	CG3566
Dmel-CG32744	0.43581	0.999809	0.607403	1	4279.24	0.0580174	Ubi-p5E
Dmel-CR45530	0.446992	0.999809	0.578376	1	4279.24	-0.474717	lncRNA:CR45530
Dmel-CG11700	0.999587	0.999809	2.67379e-07	1	4279.24	0	CG11700
Dmel-CG3458	0.540198	0.999809	0.375234	1	4279.24	-0.2091	Top3beta
Dmel-CG15897	0.480107	0.999809	0.498708	1	4279.24	0.131257	wuho
Dmel-CG3455	0.739541	0.999809	0.110545	1	4279.24	-0.0356671	Rpt4
Dmel-CG15896	0.571475	0.999809	0.32027	1	4279.24	-0.36452	mldr
Dmel-CG15892	0.998426	0.999809	3.89175e-06	1	4279.24	3.60674e+07	CG15892
Dmel-CG15891	0.972547	0.999809	0.00118446	1	4279.24	-0.00542158	CG15891
Dmel-CG3815	0.997191	0.999809	1.23996e-05	1	4279.24	-1.10276	CG3815
Dmel-CG12219	0.997245	0.999809	1.19206e-05	1	4279.24	-1.06645	CG12219
Dmel-CG3823	0.999587	0.999809	2.67379e-07	1	4279.24	0	CG3823
Dmel-CG15894	0.453385	0.999809	0.562278	1	4279.24	-0.33692	CG15894
Dmel-CG42240	0.729578	0.999809	0.119515	1	4279.24	0.0742663	CG42240
Dmel-CG3842	0.998352	0.999809	4.26415e-06	1	4279.24	-0.18828	CG3842
Dmel-CG3847	0.0211987	0.717677	5.3143	1	4279.24	-0.770725	CG3847
Dmel-CG3446	0.133101	0.999809	2.25681	1	4279.24	-0.0930383	ND-B16.6
Dmel-CG3861	0.926477	0.999809	0.00851633	1	4279.24	-0.0271029	kdn
Dmel-CG3429	0.998447	0.999809	3.78963e-06	1	4279.24	0	swa
Dmel-CG3869	0.945941	0.999809	0.00459808	1	4279.24	-0.0125732	Marf
Dmel-CR44816	0.997736	0.999809	8.05517e-06	1	4279.24	-3.60674e+07	lncRNA:CR44816
Dmel-CG12217	0.767238	0.999809	0.0876209	1	4279.24	0.0957766	PpV
Dmel-CG33664	0.999587	0.999809	2.67379e-07	1	4279.24	0	CG33664
Dmel-CG33669	0.999587	0.999809	2.67379e-07	1	4279.24	0	CG33669
Dmel-CG33668	0.999587	0.999809	2.67379e-07	1	4279.24	0	CG33668
Dmel-CG42340	0.997829	0.999809	7.4041e-06	1	4279.24	-0.135605	CG42340
Dmel-CG33667	0.999587	0.999809	2.67379e-07	1	4279.24	0	CG33667
Dmel-CG33666	0.999587	0.999809	2.67379e-07	1	4279.24	0	CG33666
Dmel-CG33665	0.999587	0.999809	2.67379e-07	1	4279.24	0	CG33665
Dmel-CR32748	0.999587	0.999809	2.67379e-07	1	4279.24	0	tRNA:Phe-GAA-1-1
Dmel-CG3918	0.182412	0.999809	1.77844	1	4279.24	0.457429	CG3918
Dmel-CG3342	0.935744	0.999809	0.00650043	1	4279.24	-0.03409	CG3342
Dmel-CG3926	0.998146	0.999809	5.40042e-06	1	4279.24	0.204342	Spat
Dmel-CG3314	0.000997547	0.161464	10.8471	1	4279.24	0.133777	RpL7A
Dmel-CR33663	0.999587	0.999809	2.67379e-07	1	4279.24	0	snoRNA:Or-CD10
Dmel-CG3929	0.133562	0.999809	2.25147	1	4279.24	-3.60674e+07	dx
Dmel-CG34417	0.997663	0.999809	8.57829e-06	1	4279.24	3.60674e+07	CG34417
Dmel-CG17717	0.999587	0.999809	2.67379e-07	1	4279.24	0	CG17717
Dmel-CG10695	0.855688	0.999809	0.0330793	1	4279.24	-0.0397192	Pat1
Dmel-CR43832	0.999587	0.999809	2.67379e-07	1	4279.24	0	lncRNA:CR43832
Dmel-CG14444	0.999587	0.999809	2.67379e-07	1	4279.24	0	APC7
Dmel-CG3973	0.909074	0.999809	0.0130447	1	4279.24	-0.0122051	pigs
Dmel-CG14443	0.998067	0.999809	5.87137e-06	1	4279.24	0	CG14443
Dmel-CR44817	0.998283	0.999809	4.63046e-06	1	4279.24	0	lncRNA:CR44817
Dmel-CG3226	0.578476	0.999809	0.308752	1	4279.24	0.0857728	CG3226
Dmel-CG32742	0.23868	0.999809	1.38876	1	4279.24	-0.418144	Cdc7
Dmel-CG3224	0.0720539	0.999809	3.2372	1	4279.24	0.304134	CG3224
Dmel-CG3977	0.366108	0.999809	0.817005	1	4279.24	0.490816	Ctr1A
Dmel-CG3198	0.46646	0.999809	0.530444	1	4279.24	0.116326	CG3198
Dmel-CG4039	0.0210586	0.717537	5.32587	1	4279.24	3.60674e+07	Mcm6
Dmel-CG3192	0.130466	0.999809	2.28783	1	4279.24	-0.146789	ND-ASHI
Dmel-CG4094	0.101479	0.999809	2.6833	1	4279.24	-0.27695	Fum1
Dmel-CG4095	0.997955	0.999809	6.5679e-06	1	4279.24	-7.21347e+07	Fum2
Dmel-CG4523	0.527675	0.999809	0.398932	1	4279.24	-0.114552	Pink1
Dmel-CG44303	0.997552	0.999809	9.41768e-06	1	4279.24	-3.60674e+07	CG44303
Dmel-CG3184	0.0556463	0.999809	3.66461	1	4279.24	0.743094	CG3184
Dmel-CG14442	0.409595	0.999809	0.68011	1	4279.24	-0.159202	CG14442
Dmel-CG14440	0.00253449	0.2669	9.12631	1	4279.24	-0.821702	CG14440
Dmel-CG14441	0.590807	0.999809	0.289129	1	4279.24	-0.109222	CG14441
Dmel-CG3168	0.997772	0.999809	7.80078e-06	1	4279.24	0.454526	CG3168
Dmel-CR43461	0.997819	0.999809	7.47214e-06	1	4279.24	-0.665211	lncRNA:CR43461
Dmel-CG3203	0.51866	0.999809	0.416626	1	4279.24	0.0297738	RpL17
Dmel-CR33799	0.999587	0.999809	2.67379e-07	1	4279.24	0	snoRNA:Psi28S-3436b
Dmel-CR33751	0.999587	0.999809	2.67379e-07	1	4279.24	0	snoRNA:Psi28S-3436a
Dmel-CR34591	0.999587	0.999809	2.67379e-07	1	4279.24	0	snoRNA:Psi28S-1060
Dmel-CR34592	0.999587	0.999809	2.67379e-07	1	4279.24	0	snoRNA:Psi28S-1232
Dmel-CR32740	0.999587	0.999809	2.67379e-07	1	4279.24	0	tRNA:Phe-GAA-1-2
Dmel-CR44895	0.999587	0.999809	2.67379e-07	1	4279.24	0	lncRNA:CR44895
Dmel-CR44964	0.998036	0.999809	6.06e-06	1	4279.24	3.60674e+07	lncRNA:CR44964
Dmel-CG14439	0.999587	0.999809	2.67379e-07	1	4279.24	0	CG14439
Dmel-CG14438	0.753962	0.999809	0.0982443	1	4279.24	-0.0798631	sov
Dmel-CR43496	0.00669561	0.421103	7.36004	1	4279.24	0.659562	lncRNA:CR43496
Dmel-CG14437	0.0677758	0.999809	3.33777	1	4279.24	0.250946	Coq7
Dmel-CG3135	0.999587	0.999809	2.67379e-07	1	4279.24	0	shf
Dmel-CG42328	0.333796	0.999809	0.934327	1	4279.24	0.261839	C3G
Dmel-CG4532	0.425827	0.999809	0.6343	1	4279.24	-0.284786	pod1
Dmel-CG4536	0.999587	0.999809	2.67379e-07	1	4279.24	0	iav
Dmel-CG3075	0.724622	0.999809	0.124123	1	4279.24	0.127003	Nf-YC
Dmel-CG4542	0.0990663	0.999809	2.72169	1	4279.24	-0.634714	xit
Dmel-CG4547	0.998422	0.999809	3.9102e-06	1	4279.24	-3.60674e+07	Atx-1
Dmel-CG32743	0.119063	0.999809	2.43058	1	4279.24	-3.60674e+07	nonC
Dmel-CG12796	0.186851	0.999809	1.74283	1	4279.24	-0.54412	mAChR-C
Dmel-CG14435	0.757457	0.999809	0.095383	1	4279.24	0.0627072	CG14435
Dmel-CG4557	0.444379	0.999809	0.585057	1	4279.24	-0.44461	CG4557
Dmel-CG3044	0.838866	0.999809	0.0413538	1	4279.24	0.0985089	Cht11
Dmel-CG4558	0.855444	0.999809	0.0331925	1	4279.24	-0.0701843	CG4558
Dmel-CG14434	0.0861122	0.999809	2.94695	1	4279.24	-3.60674e+07	CG14434
Dmel-CR45531	0.998312	0.999809	4.47667e-06	1	4279.24	-0.126736	lncRNA:CR45531
Dmel-CG43736	0.217235	0.999809	1.52299	1	4279.24	-0.201528	CG43736
Dmel-CG14431	0.99816	0.999809	5.3179e-06	1	4279.24	3.60674e+07	CG14431
Dmel-CG32732	0.0397704	0.906178	4.23023	1	4279.24	-3.60674e+07	Setd3
Dmel-CG4586	0.998119	0.999809	5.5576e-06	1	4279.24	-3.60674e+07	CG4586
Dmel-CG3040	0.48468	0.999809	0.488401	1	4279.24	-0.130602	CG3040
Dmel-CG3039	0.998422	0.999809	3.91038e-06	1	4279.24	0	ogre
Dmel-CR44084	0.999587	0.999809	2.67379e-07	1	4279.24	0	lncRNA:CR44084
Dmel-CG14430	0.997888	0.999809	7.00825e-06	1	4279.24	0	bou
Dmel-CG2977	0.997702	0.999809	8.29454e-06	1	4279.24	-3.60674e+07	Inx7
Dmel-CR43837	0.144196	0.999809	2.13338	1	4279.24	3.60674e+07	lncRNA:CR43837
Dmel-CG4590	0.0932593	0.999809	2.81845	1	4279.24	-7.21347e+07	Inx2
Dmel-CG3035	0.0539946	0.999809	3.71491	1	4279.24	-0.326933	cm
Dmel-CG32736	0.999587	0.999809	2.67379e-07	1	4279.24	0	CG32736
Dmel-CG42308	0.999587	0.999809	2.67379e-07	1	4279.24	0	CG42308
Dmel-CG3032	0.997068	0.999809	1.35065e-05	1	4279.24	3.60674e+07	CG3032
Dmel-CG4593	0.500995	0.999809	0.452905	1	4279.24	-0.138807	CG4593
Dmel-CG12541	0.99767	0.999809	8.52812e-06	1	4279.24	3.60674e+07	CG12541
Dmel-CG14427	0.999587	0.999809	2.67379e-07	1	4279.24	0	CG14427
Dmel-CG14426	0.998699	0.999809	2.65936e-06	1	4279.24	0	nullo
Dmel-CG4607	0.417999	0.999809	0.656062	1	4279.24	-0.381725	CG4607
Dmel-CG43770	0.347267	0.999809	0.883611	1	4279.24	0.132374	Sxl
Dmel-CR43548	0.999587	0.999809	2.67379e-07	1	4279.24	0	mir-4956
Dmel-CG4615	0.997419	0.999809	1.0462e-05	1	4279.24	-3.60674e+07	CG4615
Dmel-CG4617	0.0281631	0.795346	4.82133	1	4279.24	-0.70544	CG4617
Dmel-CG8300	0.0672426	0.999809	3.35078	1	4279.24	-0.774401	CG8300
Dmel-CG4626	0.473991	0.999809	0.512747	1	4279.24	0.203769	fz4
Dmel-CR45532	0.999587	0.999809	2.67379e-07	1	4279.24	0	lncRNA:CR45532
Dmel-CR46245	0.999587	0.999809	2.67379e-07	1	4279.24	0	lncRNA:CR46245
Dmel-CG9650	0.654678	0.999809	0.200082	1	4279.24	-0.0714383	CG9650
Dmel-CR32730	0.999587	0.999809	2.67379e-07	1	4279.24	0	lncRNA:CR32730
Dmel-CR44357	0.998544	0.999809	3.32971e-06	1	4279.24	0	lncRNA:CR44357
Dmel-CG1958	0.999587	0.999809	2.67379e-07	1	4279.24	0	CG1958
Dmel-CG1677	0.880871	0.999809	0.0224623	1	4279.24	0.0200856	CG1677
Dmel-CG2059	0.0256198	0.771307	4.98498	1	4279.24	-7.21347e+07	CG2059
Dmel-CG1659	0.0198907	0.709622	5.42553	1	4279.24	0.442301	unc-119
Dmel-CG9653	0.0476137	0.968957	3.92583	1	4279.24	0.692989	brk
Dmel-CG1643	0.14283	0.999809	2.14799	1	4279.24	-0.414069	Atg5
Dmel-CG2079	0.151786	0.999809	2.05495	1	4279.24	-3.60674e+07	Dok
Dmel-CG18155	0.99846	0.999809	3.72743e-06	1	4279.24	3.60674e+07	CG18155
Dmel-CG42780	0.998189	0.999809	5.1537e-06	1	4279.24	0	CG42780
Dmel-CG1435	0.998119	0.999809	5.55784e-06	1	4279.24	-3.60674e+07	CBP
Dmel-CG15034	0.999587	0.999809	2.67379e-07	1	4279.24	0	CG15034
Dmel-CG1999	0.999587	0.999809	2.67379e-07	1	4279.24	0	CG1999
Dmel-CG15033	0.998719	0.999809	2.57661e-06	1	4279.24	0	CheA7a
Dmel-CG42781	0.999587	0.999809	2.67379e-07	1	4279.24	0	CG42781
Dmel-CG15035	0.999587	0.999809	2.67379e-07	1	4279.24	0	CG15035
Dmel-CG32727	0.999587	0.999809	2.67379e-07	1	4279.24	0	CG32727
Dmel-CG42246	0.999587	0.999809	2.67379e-07	1	4279.24	0	CG42246
Dmel-CG42704	0.999587	0.999809	2.67379e-07	1	4279.24	0	CG42704
Dmel-CG42705	0.999587	0.999809	2.67379e-07	1	4279.24	0	CG42705
Dmel-CG34337	0.999587	0.999809	2.67379e-07	1	4279.24	0	CG34337
Dmel-CG9657	0.999587	0.999809	2.67379e-07	1	4279.24	0	CG9657
Dmel-CG15036	0.999587	0.999809	2.67379e-07	1	4279.24	0	CG15036
Dmel-CG32726	0.999587	0.999809	2.67379e-07	1	4279.24	0	CG32726
Dmel-CR45533	0.999587	0.999809	2.67379e-07	1	4279.24	0	lncRNA:CR45533
Dmel-CR43199	0.999587	0.999809	2.67379e-07	1	4279.24	0	lncRNA:CR43199
Dmel-CG11368	0.999587	0.999809	2.67379e-07	1	4279.24	0	CG11368
Dmel-CG43198	0.999587	0.999809	2.67379e-07	1	4279.24	0	CG43198
Dmel-CR44500	0.999587	0.999809	2.67379e-07	1	4279.24	0	lncRNA:CR44500
Dmel-CR45534	0.999587	0.999809	2.67379e-07	1	4279.24	0	lncRNA:CR45534
Dmel-CR43278	0.999587	0.999809	2.67379e-07	1	4279.24	0	lncRNA:CR43278
Dmel-CR43279	0.999587	0.999809	2.67379e-07	1	4279.24	0	lncRNA:CR43279
Dmel-CR43835	0.999587	0.999809	2.67379e-07	1	4279.24	0	lncRNA:CR43835
Dmel-CG32719	0.998823	0.999809	2.17615e-06	1	4279.24	0	CG32719
Dmel-CG43138	0.999587	0.999809	2.67379e-07	1	4279.24	0	CG43138
Dmel-CG32720	0.999587	0.999809	2.67379e-07	1	4279.24	0	CG32720
Dmel-CR44501	0.999587	0.999809	2.67379e-07	1	4279.24	0	lncRNA:CR44501
Dmel-CR44502	0.999587	0.999809	2.67379e-07	1	4279.24	0	lncRNA:CR44502
Dmel-CG11369	0.999587	0.999809	2.67379e-07	1	4279.24	0	CG11369
Dmel-CG12689	0.999587	0.999809	2.67379e-07	1	4279.24	0	CG12689
Dmel-CG11387	0.99842	0.999809	3.91959e-06	1	4279.24	-0.520308	ct
Dmel-CR45667	0.999587	0.999809	2.67379e-07	1	4279.24	0	lncRNA:CR45667
Dmel-CR45666	0.999587	0.999809	2.67379e-07	1	4279.24	0	lncRNA:CR45666
Dmel-CR45665	0.999587	0.999809	2.67379e-07	1	4279.24	0	lncRNA:CR45665
Dmel-CG12690	0.0673033	0.999809	3.3493	1	4279.24	0.410024	CHES-1-like
Dmel-CR43287	0.997731	0.999809	8.0867e-06	1	4279.24	0.0543524	lncRNA:CR43287
Dmel-CG15478	0.999587	0.999809	2.67379e-07	1	4279.24	0	CG15478
Dmel-CG12153	0.045897	0.954013	3.98769	1	4279.24	-3.60674e+07	Hira
Dmel-CG32721	0.186661	0.999809	1.74433	1	4279.24	3.60674e+07	NELF-B
Dmel-CG12155	0.696708	0.999809	0.15194	1	4279.24	0.160634	CG12155
Dmel-CG12151	0.62928	0.999809	0.233072	1	4279.24	-0.187264	Pdp
Dmel-CG12156	0.625916	0.999809	0.237675	1	4279.24	-0.099431	Rab39
Dmel-CG12157	0.639301	0.999809	0.219689	1	4279.24	-0.080661	Tom40
Dmel-CG12663	0.998496	0.999809	3.55532e-06	1	4279.24	-3.60674e+07	Ir7a
Dmel-CG34338	0.998611	0.999809	3.03129e-06	1	4279.24	0	CG34338
Dmel-CG32718	0.99812	0.999809	5.55334e-06	1	4279.24	-3.60674e+07	CG32718
Dmel-CG1402	0.998805	0.999809	2.24316e-06	1	4279.24	0	CARPA
Dmel-CG10920	0.999587	0.999809	2.67379e-07	1	4279.24	0	CG10920
Dmel-CG1409	0.999587	0.999809	2.67379e-07	1	4279.24	0	CG1409
Dmel-CG15326	0.999587	0.999809	2.67379e-07	1	4279.24	0	Ir7b
Dmel-CG2175	0.998804	0.999809	2.24572e-06	1	4279.24	3.60674e+07	dec-1
Dmel-CR43615	0.999587	0.999809	2.67379e-07	1	4279.24	0	asRNA:CR43615
Dmel-CG15324	0.999587	0.999809	2.67379e-07	1	4279.24	0	Ir7c
Dmel-CG42294	0.999587	0.999809	2.67379e-07	1	4279.24	0	Ir7d
Dmel-CG42293	0.999587	0.999809	2.67379e-07	1	4279.24	0	Ir7e
Dmel-CG42292	0.999587	0.999809	2.67379e-07	1	4279.24	0	Ir7f
Dmel-CG15325	0.999587	0.999809	2.67379e-07	1	4279.24	0	Ir7g
Dmel-CG10932	0.93576	0.999809	0.0064972	1	4279.24	-0.0125106	CG10932
Dmel-CG17256	0.999587	0.999809	2.67379e-07	1	4279.24	0	Nek2
Dmel-CG18624	0.637745	0.999809	0.221735	1	4279.24	0.311341	ND-MNLL
Dmel-CG45089	0.999587	0.999809	2.67379e-07	1	4279.24	0	CG45089
Dmel-CG1422	0.0668442	0.999809	3.36057	1	4279.24	-0.640209	p115
Dmel-CG10944	0.948462	0.999809	0.00417862	1	4279.24	-0.00352756	RpS6
Dmel-CR34593	0.999587	0.999809	2.67379e-07	1	4279.24	0	snoRNA:Or-aca2
Dmel-CG1430	0.746909	0.999809	0.10416	1	4279.24	-0.160247	bys
Dmel-CG10946	0.998068	0.999809	5.86495e-06	1	4279.24	3.60674e+07	dpr14
Dmel-CG1444	0.197616	0.999809	1.66042	1	4279.24	-0.142759	spidey
Dmel-CG1514	0.968246	0.999809	0.00158492	1	4279.24	-0.0227044	snz
Dmel-CG15329	0.998469	0.999809	3.68356e-06	1	4279.24	0	hdm
Dmel-CG1515	0.596963	0.999809	0.279642	1	4279.24	-0.0886185	Ykt6
Dmel-CG10777	0.372957	0.999809	0.793955	1	4279.24	0.131011	mahe
Dmel-CG10778	0.996148	0.999809	2.33135e-05	1	4279.24	0.000865288	CG10778
Dmel-CG1524	0.418481	0.999809	0.654704	1	4279.24	0.0351191	RpS14a
Dmel-CG1527	0.00292704	0.294067	8.86259	1	4279.24	0.253135	RpS14b
Dmel-CG42593	0.877752	0.999809	0.0236632	1	4279.24	-0.0249815	Ubr3
Dmel-CG2206	0.283141	0.999809	1.15224	1	4279.24	0.399262	l(1)G0193
Dmel-CG15332	0.998462	0.999809	3.71577e-06	1	4279.24	-3.60674e+07	CG15332
Dmel-CG15330	0.998306	0.999809	4.50556e-06	1	4279.24	-3.60674e+07	CG15330
Dmel-CG2212	0.186673	0.999809	1.74424	1	4279.24	-0.567904	sws
Dmel-CR45620	0.997417	0.999809	1.04794e-05	1	4279.24	0.18152	asRNA:CR45620
Dmel-CG32858	0.0444449	0.941992	4.04196	1	4279.24	0.301554	sn
Dmel-CG1543	0.996873	0.999809	1.53621e-05	1	4279.24	3.60674e+07	Tbh
Dmel-CG15333	0.999587	0.999809	2.67379e-07	1	4279.24	0	CG15333
Dmel-CG2233	0.999587	0.999809	2.67379e-07	1	4279.24	0	CG2233
Dmel-CG2252	0.39319	0.999809	0.7292	1	4279.24	-0.0873448	fs(1)h
Dmel-CG1560	0.0425571	0.921737	4.11537	1	4279.24	0.360385	mys
Dmel-CG2253	0.997143	0.999809	1.28227e-05	1	4279.24	-3.60674e+07	Upf2
Dmel-CG1571	0.999587	0.999809	2.67379e-07	1	4279.24	0	CG1571
Dmel-CG2254	0.997764	0.999809	7.85622e-06	1	4279.24	-3.60674e+07	Ldsdh1
Dmel-CG2256	0.998323	0.999809	4.42021e-06	1	4279.24	0	CG2256
Dmel-CR45535	0.999587	0.999809	2.67379e-07	1	4279.24	0	asRNA:CR45535
Dmel-CG2257	0.814289	0.999809	0.055183	1	4279.24	-0.0697724	UbcE2H
Dmel-CG2258	0.0755614	0.999809	3.15941	1	4279.24	-0.845696	CG2258
Dmel-CG2259	0.520604	0.999809	0.412766	1	4279.24	0.131395	Gclc
Dmel-CG1575	0.923659	0.999809	0.00918358	1	4279.24	-0.0515655	CG1575
Dmel-CG2260	0.762428	0.999809	0.0913936	1	4279.24	0.138521	CG2260
Dmel-CG15335	0.99791	0.999809	6.85978e-06	1	4279.24	3.60674e+07	cyr
Dmel-CG2116	0.916894	0.999809	0.0108895	1	4279.24	0.0352413	CG2116
Dmel-CG10958	0.419734	0.999809	0.651185	1	4279.24	-3.60674e+07	CG10958
Dmel-CG2120	0.99774	0.999809	8.02288e-06	1	4279.24	0.385615	CG2120
Dmel-CG2262	0.588587	0.999809	0.2926	1	4279.24	-0.0645429	Smox
Dmel-CG17982	0.0552083	0.999809	3.67779	1	4279.24	-0.868724	CG17982
Dmel-CG2263	0.850642	0.999809	0.0354611	1	4279.24	-0.0371305	alpha-PheRS
Dmel-CG2129	0.825762	0.999809	0.0484675	1	4279.24	0.145449	CG2129
Dmel-CG15336	0.998509	0.999809	3.49296e-06	1	4279.24	0	CG15336
Dmel-CG10959	0.997434	0.999809	1.03402e-05	1	4279.24	0.245711	CG10959
Dmel-CG10763	0.100999	0.999809	2.69086	1	4279.24	0.232982	Gbeta5
Dmel-CG18262	0.0192572	0.704259	5.48215	1	4279.24	3.60674e+07	CG18262
Dmel-CG10961	0.0236166	0.752917	5.12624	1	4279.24	3.60674e+07	Traf6
Dmel-CG1583	0.123885	0.999809	2.36844	1	4279.24	-0.639492	GIIIspla2
Dmel-CG15337	0.999587	0.999809	2.67379e-07	1	4279.24	0	CG15337
Dmel-CG10761	0.999587	0.999809	2.67379e-07	1	4279.24	0	CG10761
Dmel-CR45536	0.999587	0.999809	2.67379e-07	1	4279.24	0	lncRNA:CR45536
Dmel-CG10759	0.999587	0.999809	2.67379e-07	1	4279.24	0	Or7a
Dmel-CG2278	0.204205	0.999809	1.61254	1	4279.24	-3.60674e+07	CG2278
Dmel-CG2272	0.724982	0.999809	0.123785	1	4279.24	0.0556064	slpr
Dmel-CG32717	0.997706	0.999809	8.26484e-06	1	4279.24	-0.288013	sdt
Dmel-CG2147	0.232086	0.999809	1.42844	1	4279.24	-0.263825	CG2147
Dmel-CG10964	0.139479	0.999809	2.18451	1	4279.24	0.274088	sni
Dmel-CG2151	0.797964	0.999809	0.0655352	1	4279.24	-0.02237	Trxr-1
Dmel-CG2286	0.841942	0.999809	0.0397694	1	4279.24	-0.0302853	ND-75
Dmel-CG1632	0.999587	0.999809	2.67379e-07	1	4279.24	0	CG1632
Dmel-CG10965	0.998238	0.999809	4.87654e-06	1	4279.24	-3.60674e+07	Corp
Dmel-CG15343	0.339317	0.999809	0.913215	1	4279.24	3.60674e+07	CG15343
Dmel-CG1636	0.978852	0.999809	0.00070274	1	4279.24	-0.00415785	CG1636
Dmel-CG2302	0.998425	0.999809	3.89839e-06	1	4279.24	3.60674e+07	nAChRalpha3
Dmel-CR43695	0.999587	0.999809	2.67379e-07	1	4279.24	0	lncRNA:CR43695
Dmel-CG1387	0.999587	0.999809	2.67379e-07	1	4279.24	0	CG1387
Dmel-CG10555	0.883403	0.999809	0.0215108	1	4279.24	0.0416053	CG10555
Dmel-CG11190	0.103379	0.999809	2.65376	1	4279.24	-0.274028	PIG-T
Dmel-CG32711	0.771788	0.999809	0.0841319	1	4279.24	0.0447462	lawc
Dmel-CG18009	0.763947	0.999809	0.0901923	1	4279.24	0.0459169	Trf2
Dmel-CG32712	0.999587	0.999809	2.67379e-07	1	4279.24	0	CG32712
Dmel-CG12125	0.450554	0.999809	0.569362	1	4279.24	-0.507139	Miga
Dmel-CG1440	0.00524101	0.389864	7.80236	1	4279.24	-0.506995	CG1440
Dmel-CG12123	0.811787	0.999809	0.0567085	1	4279.24	-0.0561659	CG12123
Dmel-CG11202	0.915459	0.999809	0.0112704	1	4279.24	-0.0836441	org-1
Dmel-CG32713	0.998172	0.999809	5.25037e-06	1	4279.24	3.60674e+07	CG32713
Dmel-CG15347	0.00312954	0.30393	8.7403	1	4279.24	-0.169332	CG15347
Dmel-CG1474	0.088286	0.999809	2.90668	1	4279.24	-3.60674e+07	Es2
Dmel-CG12117	0.0779422	0.999809	3.10879	1	4279.24	0.339438	Sptr
Dmel-CG33223	0.999587	0.999809	2.67379e-07	1	4279.24	0	CG33223
Dmel-CG12116	0.999587	0.999809	2.67379e-07	1	4279.24	0	CG12116
Dmel-CG33962	0.99862	0.999809	2.99244e-06	1	4279.24	0	Cp7Fa
Dmel-CG15350	0.999587	0.999809	2.67379e-07	1	4279.24	0	Cp7Fb
Dmel-CG15351	0.999587	0.999809	2.67379e-07	1	4279.24	0	Cp7Fc
Dmel-CG1478	0.999587	0.999809	2.67379e-07	1	4279.24	0	Cp36
Dmel-CG11213	0.999587	0.999809	2.67379e-07	1	4279.24	0	Cp38
Dmel-CR43834	0.999587	0.999809	2.67379e-07	1	4279.24	0	lncRNA:CR43834
Dmel-CG12743	0.998421	0.999809	3.9173e-06	1	4279.24	-3.60674e+07	otu
Dmel-CG33181	0.807435	0.999809	0.059415	1	4279.24	0.0290665	CG33181
Dmel-CG1634	0.535766	0.999809	0.383506	1	4279.24	-0.0818529	Nrg
Dmel-CG11219	0.998576	0.999809	3.18455e-06	1	4279.24	0	PIP82
Dmel-CG12113	0.0848363	0.999809	2.9711	1	4279.24	0.78292	IntS4
Dmel-CG12112	0.876542	0.999809	0.0241379	1	4279.24	0.0530387	CG12112
Dmel-CG11265	0.0565542	0.999809	3.63763	1	4279.24	0.54993	Trf4-1
Dmel-CR46195	0.999587	0.999809	2.67379e-07	1	4279.24	0	asRNA:CR46195
Dmel-CG12111	0.999587	0.999809	2.67379e-07	1	4279.24	0	CG12111
Dmel-CG2056	0.999587	0.999809	2.67379e-07	1	4279.24	0	spirit
Dmel-CG12065	0.383414	0.999809	0.759882	1	4279.24	-0.109084	CG12065
Dmel-CG12081	0.79489	0.999809	0.0675905	1	4279.24	-0.103912	CG12081
Dmel-CG12659	0.614323	0.999809	0.253964	1	4279.24	0.347511	CG12659
Dmel-CG12737	0.00570597	0.399174	7.64861	1	4279.24	-0.926673	Crag
Dmel-CG12109	0.997882	0.999809	7.04454e-06	1	4279.24	-0.739106	Caf1-180
Dmel-CG12154	0.999587	0.999809	2.67379e-07	1	4279.24	0	oc
Dmel-CG12772	0.50027	0.999809	0.454441	1	4279.24	-0.373325	CG12772
Dmel-CG11284	0.616527	0.999809	0.250816	1	4279.24	0.188105	CAH3
Dmel-CG12108	0.398093	0.999809	0.714223	1	4279.24	0.308902	Ppt1
Dmel-CG1795	0.977134	0.999809	0.000821593	1	4279.24	-0.0162801	Ogg1
Dmel-CG11294	0.999587	0.999809	2.67379e-07	1	4279.24	0	CG11294
Dmel-CR44507	0.999587	0.999809	2.67379e-07	1	4279.24	0	lncRNA:CR44507
Dmel-CR44508	0.998675	0.999809	2.75764e-06	1	4279.24	0	lncRNA:CR44508
Dmel-CG1787	0.997612	0.999809	8.95603e-06	1	4279.24	3.60674e+07	Hexo2
Dmel-CG2004	0.269289	0.999809	1.22068	1	4279.24	0.286074	CG2004
Dmel-CG1785	0.57947	0.999809	0.307138	1	4279.24	0.220579	CG1785
Dmel-CG1994	0.8011	0.999809	0.0634732	1	4279.24	0.185532	l(1)G0020
Dmel-CG1789	0.965278	0.999809	0.00189522	1	4279.24	-0.00839712	CG1789
Dmel-CR43297	0.999587	0.999809	2.67379e-07	1	4279.24	0	lncRNA:CR43297
Dmel-CG11354	0.999587	0.999809	2.67379e-07	1	4279.24	0	Lim1
Dmel-CR45537	0.999587	0.999809	2.67379e-07	1	4279.24	0	lncRNA:CR45537
Dmel-CG12075	0.999587	0.999809	2.67379e-07	1	4279.24	0	CG12075
Dmel-CG10701	0.00220333	0.250107	9.3833	1	4279.24	-0.298606	Moe
Dmel-CG1885	0.536815	0.999809	0.381537	1	4279.24	0.232574	Uros1
Dmel-CG10648	0.564775	0.999809	0.331555	1	4279.24	-0.221474	Rbm13
Dmel-CG1871	0.550906	0.999809	0.355752	1	4279.24	0.106468	e(r)
Dmel-CG42667	0.763748	0.999809	0.0903496	1	4279.24	-0.211569	rdgA
Dmel-CR44111	0.999587	0.999809	2.67379e-07	1	4279.24	0	lncRNA:CR44111
Dmel-CG12661	0.999587	0.999809	2.67379e-07	1	4279.24	0	CG12661
Dmel-CG43255	0.999587	0.999809	2.67379e-07	1	4279.24	0	CG43255
Dmel-CR43504	0.999587	0.999809	2.67379e-07	1	4279.24	0	mir-4964
Dmel-CR43836	0.998499	0.999809	3.53903e-06	1	4279.24	3.60674e+07	lncRNA:CR43836
Dmel-CG10962	0.997713	0.999809	8.21432e-06	1	4279.24	-0.850459	CG10962
Dmel-CG12662	0.999587	0.999809	2.67379e-07	1	4279.24	0	CG12662
Dmel-CR42882	0.999587	0.999809	2.67379e-07	1	4279.24	0	mir-31b
Dmel-CG42388	0.560727	0.999809	0.338499	1	4279.24	-0.167051	Nost
Dmel-CG15365	0.279417	0.999809	1.17022	1	4279.24	-3.60674e+07	CG15365
Dmel-CG10970	0.997054	0.999809	1.36348e-05	1	4279.24	-0.185683	CG10970
Dmel-CR45538	0.997532	0.999809	9.56826e-06	1	4279.24	3.60674e+07	asRNA:CR45538
Dmel-CG44325	0.585535	0.999809	0.297417	1	4279.24	0.163282	CG44325
Dmel-CG7246	0.613471	0.999809	0.255189	1	4279.24	-0.316687	CG7246
Dmel-CG7041	0.539063	0.999809	0.37734	1	4279.24	-0.111086	HP1b
Dmel-CG32707	0.94038	0.999809	0.00559449	1	4279.24	0.0545012	APC4
Dmel-CG32708	0.0145311	0.623366	5.97732	1	4279.24	-0.772913	CG32708
Dmel-CG32706	0.996976	0.999809	1.43636e-05	1	4279.24	3.60674e+07	CG32706
Dmel-CG6999	0.997215	0.999809	1.21826e-05	1	4279.24	0.271254	CG6999
Dmel-CG7033	0.931243	0.999809	0.00744539	1	4279.24	-0.0123085	CCT2
Dmel-CR42972	0.999587	0.999809	2.67379e-07	1	4279.24	0	mir-13b-2
Dmel-CG7766	0.494711	0.999809	0.466344	1	4279.24	-0.184637	CG7766
Dmel-CG8264	0.129779	0.999809	2.29603	1	4279.24	-0.277086	Bx42
Dmel-CG7039	0.207429	0.999809	1.58976	1	4279.24	0.358534	Arfrp1
Dmel-CG9113	0.17883	0.999809	1.80791	1	4279.24	-0.208719	AP-1gamma
Dmel-CR45539	0.999587	0.999809	2.67379e-07	1	4279.24	0	lncRNA:CR45539
Dmel-CG12664	0.178258	0.999809	1.81268	1	4279.24	0.298447	fend
Dmel-CR44517	0.208866	0.999809	1.57975	1	4279.24	0.662928	lncRNA:CR44517
Dmel-CG7065	0.116899	0.999809	2.45938	1	4279.24	0.861783	CG7065
Dmel-CG8971	0.667921	0.999809	0.184069	1	4279.24	-0.170725	fh
Dmel-CG7055	0.210697	0.999809	1.5671	1	4279.24	-0.444189	Bap111
Dmel-CG8989	0.836176	0.999809	0.0427664	1	4279.24	-0.0242665	His3.3B
Dmel-CG9022	0.0231636	0.751248	5.15991	1	4279.24	-0.204769	Ost48
Dmel-CG15367	0.326308	0.999809	0.963715	1	4279.24	0.371994	Dlip1
Dmel-CG9034	0.723282	0.999809	0.125387	1	4279.24	0.0305264	CG9034
Dmel-CG9060	0.0929133	0.999809	2.82442	1	4279.24	0.778346	Zpr1
Dmel-CG44532	0.998363	0.999809	4.21156e-06	1	4279.24	7.21347e+07	CG44532
Dmel-CG12218	0.353302	0.999809	0.861748	1	4279.24	0.130548	mei-P26
Dmel-CG12115	0.998675	0.999809	2.75764e-06	1	4279.24	0	CG12115
Dmel-CG12057	0.99867	0.999809	2.77867e-06	1	4279.24	-3.60674e+07	CG12057
Dmel-CG12056	0.455958	0.999809	0.555899	1	4279.24	-0.136586	CG12056
Dmel-CG12106	0.0272884	0.786009	4.87582	1	4279.24	0.92945	CG12106
Dmel-CG12118	0.079007	0.999809	3.08668	1	4279.24	-0.446663	CG12118
Dmel-CG2194	0.0957614	0.999809	2.77598	1	4279.24	3.60674e+07	su(r)
Dmel-CG12119	0.999587	0.999809	2.67379e-07	1	4279.24	0	SmydA-9
Dmel-CG12665	0.999587	0.999809	2.67379e-07	1	4279.24	0	Obp8a
Dmel-CG15368	0.999587	0.999809	2.67379e-07	1	4279.24	0	CG15368
Dmel-CG15369	0.999587	0.999809	2.67379e-07	1	4279.24	0	CG15369
Dmel-CG12120	0.99818	0.999809	5.20591e-06	1	4279.24	3.60674e+07	t
Dmel-CG15370	0.999587	0.999809	2.67379e-07	1	4279.24	0	CG15370
Dmel-CG15371	0.999587	0.999809	2.67379e-07	1	4279.24	0	Gr8a
Dmel-CG12121	0.109748	0.999809	2.55891	1	4279.24	-0.33951	CG12121
Dmel-CG32704	0.999587	0.999809	2.67379e-07	1	4279.24	0	Ir8a
Dmel-CR43563	0.999587	0.999809	2.67379e-07	1	4279.24	0	mir-4916
Dmel-CG12124	0.58646	0.999809	0.295952	1	4279.24	0.368284	mxc
Dmel-CG42569	0.954919	0.999809	0.00319611	1	4279.24	0.0254492	Larp7
Dmel-CG12127	0.224588	0.999809	1.47524	1	4279.24	-0.341985	amx
Dmel-CG15793	0.32479	0.999809	0.969782	1	4279.24	0.198374	Dsor1
Dmel-CG17754	0.885986	0.999809	0.0205617	1	4279.24	-0.0535065	CG17754
Dmel-CG15797	0.0350367	0.881895	4.44621	1	4279.24	-0.81488	ric8a
Dmel-CG32703	0.998699	0.999809	2.65952e-06	1	4279.24	0	Erk7
Dmel-CG17440	0.999587	0.999809	2.67379e-07	1	4279.24	0	CG17440
Dmel-CG17446	0.440398	0.999809	0.595355	1	4279.24	-0.504597	Cfp1
Dmel-CG16892	0.0522464	0.999809	3.76996	1	4279.24	1.04209	Aladin
Dmel-CR43590	0.999587	0.999809	2.67379e-07	1	4279.24	0	snoRNA:CG16892-a
Dmel-CG12132	0.808446	0.999809	0.0587804	1	4279.24	-0.095447	c11.1
Dmel-CG1689	0.999587	0.999809	2.67379e-07	1	4279.24	0	lz
Dmel-CR44534	0.999587	0.999809	2.67379e-07	1	4279.24	0	lncRNA:CR44534
Dmel-CG12135	0.660643	0.999809	0.192771	1	4279.24	0.0666232	c12.1
Dmel-CG12149	0.908462	0.999809	0.0132218	1	4279.24	-0.0519158	c12.2
Dmel-CG34449	0.0184376	0.688083	5.55834	1	4279.24	-0.359786	CG34449
Dmel-CG34450	0.999587	0.999809	2.67379e-07	1	4279.24	0	CG34450
Dmel-CG17252	0.972903	0.999809	0.0011539	1	4279.24	-0.0109019	BCL7-like
Dmel-CG42611	0.997903	0.999809	6.91102e-06	1	4279.24	7.21347e+07	mgl
Dmel-CG44815	0.999587	0.999809	2.67379e-07	1	4279.24	0	CG44815
Dmel-CG32700	0.99862	0.999809	2.99227e-06	1	4279.24	0	CG32700
Dmel-CG34028	0.999587	0.999809	2.67379e-07	1	4279.24	0	CG34028
Dmel-CG34026	0.998438	0.999809	3.83102e-06	1	4279.24	0	CG34026
Dmel-CG32701	0.0482681	0.974335	3.90286	1	4279.24	-0.181668	l(1)G0320
Dmel-CG2998	0.247909	0.999809	1.33541	1	4279.24	-0.0432466	RpS28b
Dmel-CG15317	0.543477	0.999809	0.369193	1	4279.24	0.197392	CG15317
Dmel-CR42767	0.999587	0.999809	2.67379e-07	1	4279.24	0	lncRNA:CR42767
Dmel-CG32702	0.99739	0.999809	1.07042e-05	1	4279.24	3.60674e+07	Cubn
Dmel-CG32699	0.162261	0.999809	1.9537	1	4279.24	3.60674e+07	LPCAT
Dmel-CG42395	0.997554	0.999809	9.39788e-06	1	4279.24	-3.60674e+07
Dmel-CR45540	0.998699	0.999809	2.65961e-06	1	4279.24	0	lncRNA:CR45540
Dmel-CR45541	0.999587	0.999809	2.67379e-07	1	4279.24	0	lncRNA:CR45541
Dmel-CG3001	0.230954	0.999809	1.43539	1	4279.24	0.221462	Hex-A
Dmel-CR45542	0.999587	0.999809	2.67379e-07	1	4279.24	0	lncRNA:CR45542
Dmel-CR45543	0.999587	0.999809	2.67379e-07	1	4279.24	0	lncRNA:CR45543
Dmel-CG3002	0.141845	0.999809	2.15862	1	4279.24	-0.245229	Gga
Dmel-CG3004	0.472741	0.999809	0.515653	1	4279.24	-0.169972	Lst8
Dmel-CG12141	0.79876	0.999809	0.0650089	1	4279.24	-0.0765913	LysRS
Dmel-CG42797	0.837503	0.999809	0.0420663	1	4279.24	-0.109263	CG42797
Dmel-CG32697	0.364654	0.999809	0.821978	1	4279.24	-0.120065	Ptpmeg2
Dmel-CG3106	0.997864	0.999809	7.1659e-06	1	4279.24	3.60674e+07	CG3106
Dmel-CG15319	0.63038	0.999809	0.231579	1	4279.24	0.0738158	nej
Dmel-CR42657	0.999587	0.999809	2.67379e-07	1	4279.24	0	lncRNA:CR42657
Dmel-CR44016	0.999587	0.999809	2.67379e-07	1	4279.24	0	lncRNA:CR44016
Dmel-CG12653	0.999587	0.999809	2.67379e-07	1	4279.24	0	btd
Dmel-CR43498	0.999587	0.999809	2.67379e-07	1	4279.24	0	lncRNA:CR43498
Dmel-CG1343	0.999587	0.999809	2.67379e-07	1	4279.24	0	Sp1
Dmel-CG1354	0.318571	0.999809	0.995036	1	4279.24	-0.203561	CG1354
Dmel-CG32698	0.997988	0.999809	6.36192e-06	1	4279.24	0.0585026	CARPB
Dmel-CG2045	0.998377	0.999809	4.13732e-06	1	4279.24	3.60674e+07	Ser7
Dmel-CG45060	0.324264	0.999809	0.971895	1	4279.24	0.356423	CG45060
Dmel-CG45061	0.997692	0.999809	8.3648e-06	1	4279.24	-3.60674e+07	CG45061
Dmel-CG32695	0.997674	0.999809	8.49904e-06	1	4279.24	0.15412	CG32695
Dmel-CG15247	0.999587	0.999809	2.67379e-07	1	4279.24	0	CG15247
Dmel-CG1468	0.99844	0.999809	3.82199e-06	1	4279.24	3.60674e+07	CG1468
Dmel-CG9686	0.999587	0.999809	2.67379e-07	1	4279.24	0	CG9686
Dmel-CG9689	0.999587	0.999809	2.67379e-07	1	4279.24	0	CG9689
Dmel-CG9691	0.999587	0.999809	2.67379e-07	1	4279.24	0	CG9691
Dmel-CG15249	0.999587	0.999809	2.67379e-07	1	4279.24	0	CG15249
Dmel-CG1986	0.999587	0.999809	2.67379e-07	1	4279.24	0	CG1986
Dmel-CG1780	0.999587	0.999809	2.67379e-07	1	4279.24	0	Idgf4
Dmel-CR34673	0.999587	0.999809	2.67379e-07	1	4279.24	0	snoRNA:Me28S-U1688
Dmel-CG1791	0.999587	0.999809	2.67379e-07	1	4279.24	0	CG1791
Dmel-CG1889	0.999587	0.999809	2.67379e-07	1	4279.24	0	CG1889
Dmel-CG43386	0.999587	0.999809	2.67379e-07	1	4279.24	0	CG43386
Dmel-CG15252	0.999587	0.999809	2.67379e-07	1	4279.24	0	CG15252
Dmel-CG32694	0.999587	0.999809	2.67379e-07	1	4279.24	0	CG32694
Dmel-CG33557	0.999587	0.999809	2.67379e-07	1	4279.24	0	CG33557
Dmel-CG2990	0.999587	0.999809	2.67379e-07	1	4279.24	0	CG2990
Dmel-CG43374	0.998571	0.999809	3.20926e-06	1	4279.24	0.134666	Cht6
Dmel-CR45185	0.998279	0.999809	4.65058e-06	1	4279.24	0	asRNA:CR45185
Dmel-CG2979	0.997781	0.999809	7.73242e-06	1	4279.24	-3.60674e+07	Yp2
Dmel-CG2985	0.997837	0.999809	7.35068e-06	1	4279.24	-0.643805	Yp1
Dmel-CR45601	0.999587	0.999809	2.67379e-07	1	4279.24	0	asRNA:CR45601
Dmel-CG15312	0.200787	0.999809	1.63714	1	4279.24	-0.347103	CG15312
Dmel-CG32693	0.998648	0.999809	2.87132e-06	1	4279.24	0	Gr9a
Dmel-CR45602	0.998117	0.999809	5.57218e-06	1	4279.24	7.21347e+07	lncRNA:CR45602
Dmel-CG32685	0.0333693	0.859873	4.52965	1	4279.24	0.413406	ZAP3
Dmel-CG2972	0.616328	0.999809	0.2511	1	4279.24	0.137227	CG2972
Dmel-CG2974	0.123235	0.999809	2.37666	1	4279.24	0.446873	Naxe
Dmel-CG34104	0.999587	0.999809	2.67379e-07	1	4279.24	0	RhoU
Dmel-CR44894	0.998342	0.999809	4.32015e-06	1	4279.24	0.123266	asRNA:CR44894
Dmel-CR34674	0.999587	0.999809	2.67379e-07	1	4279.24	0	snoRNA:Me18S-A627
Dmel-CG12645	0.999587	0.999809	2.67379e-07	1	4279.24	0	CG12645
Dmel-CG43902	0.999587	0.999809	2.67379e-07	1	4279.24	0	CG43902
Dmel-CR32690	0.999587	0.999809	2.67379e-07	1	4279.24	0	lncRNA:CR32690
Dmel-CG15309	0.605402	0.999809	0.266965	1	4279.24	0.0769435	CG15309
Dmel-CR43899	0.015792	0.640306	5.83054	1	4279.24	7.21347e+07	lncRNA:CR43899
Dmel-CG2968	0.0921785	0.999809	2.83718	1	4279.24	-0.117261	ATPsyndelta
Dmel-CG2962	0.999587	0.999809	2.67379e-07	1	4279.24	0	CG2962
Dmel-CR45629	0.999587	0.999809	2.67379e-07	1	4279.24	0	asRNA:CR45629
Dmel-CG15308	0.999587	0.999809	2.67379e-07	1	4279.24	0	CG15308
Dmel-CG34408	0.554088	0.999809	0.350099	1	4279.24	0.210019	CG34408
Dmel-CG2961	0.998494	0.999809	3.56184e-06	1	4279.24	0.0354111	Ipod
Dmel-CG43388	0.265082	0.999809	1.24235	1	4279.24	0.284057	Hk
Dmel-CR43959	0.997904	0.999809	6.90376e-06	1	4279.24	0.135393	asRNA:CR43959
Dmel-CG12643	0.0684975	0.999809	3.32034	1	4279.24	0.336671	CG12643
Dmel-CG42275	0.495993	0.999809	0.463579	1	4279.24	-0.343319	alpha-Man-Ia
Dmel-CG2909	0.667333	0.999809	0.184764	1	4279.24	0.141621	CG2909
Dmel-CG2227	0.0333993	0.859873	4.52811	1	4279.24	-0.436053	Gip
Dmel-CG15306	0.999587	0.999809	2.67379e-07	1	4279.24	0	CG15306
Dmel-CG43740	0.998153	0.999809	5.35974e-06	1	4279.24	0	CG43740
Dmel-CR33662	0.999587	0.999809	2.67379e-07	1	4279.24	0	snoRNA:U3:9B
Dmel-CG2221	0.780006	0.999809	0.0780249	1	4279.24	0.0377225	l(1)G0289
Dmel-CG32679	0.999587	0.999809	2.67379e-07	1	4279.24	0	CG32679
Dmel-CG17841	0.365183	0.999809	0.820164	1	4279.24	-0.0817676	CG17841
Dmel-CG32686	0.999587	0.999809	2.67379e-07	1	4279.24	0	CG32686
Dmel-CG2898	0.998669	0.999809	2.78485e-06	1	4279.24	3.60674e+07	CG2898
Dmel-CG32681	0.999587	0.999809	2.67379e-07	1	4279.24	0	CG32681
Dmel-CG2222	0.69071	0.999809	0.158339	1	4279.24	-3.60674e+07	Psf3
Dmel-CG2096	0.144532	0.999809	2.12981	1	4279.24	-0.21646	flw
Dmel-CG32683	0.0414042	0.912846	4.1619	1	4279.24	-0.337192	CG32683
Dmel-CG2885	0.999587	0.999809	2.67379e-07	1	4279.24	0	RabX2
Dmel-CG12640	0.998285	0.999809	4.62061e-06	1	4279.24	0.383765	CG12640
Dmel-CR34675	0.999587	0.999809	2.67379e-07	1	4279.24	0	snoRNA:Me28S-A1705
Dmel-CG15302	0.999587	0.999809	2.67379e-07	1	4279.24	0	Or9a
Dmel-CG15304	0.0202399	0.710075	5.39511	1	4279.24	0.137137	Neb-cGP
Dmel-CG17255	0.23377	0.999809	1.41817	1	4279.24	-0.18746	nocte
Dmel-CG2889	0.317093	0.999809	1.00113	1	4279.24	-3.60674e+07	CG2889
Dmel-CG2887	0.999587	0.999809	2.67379e-07	1	4279.24	0	CG2887
Dmel-CG2890	0.453965	0.999809	0.560836	1	4279.24	-0.109671	PPP4R2r
Dmel-CG32687	0.163291	0.999809	1.94415	1	4279.24	0.315613	CG32687
Dmel-CG34414	0.0214548	0.718488	5.29336	1	4279.24	3.60674e+07	spri
Dmel-CG15296	0.999587	0.999809	2.67379e-07	1	4279.24	0	CG15296
Dmel-CG32678	0.999587	0.999809	2.67379e-07	1	4279.24	0	Rab9D
Dmel-CG1619	0.799508	0.999809	0.0645155	1	4279.24	-0.2117	Hmr
Dmel-CG2124	0.997758	0.999809	7.89634e-06	1	4279.24	0.169461	CG2124
Dmel-CG1628	0.998699	0.999809	2.65936e-06	1	4279.24	0	CG1628
Dmel-CG43347	0.999587	0.999809	2.67379e-07	1	4279.24	0	CG43347
Dmel-CG9807	0.999587	0.999809	2.67379e-07	1	4279.24	0	Rab9Db
Dmel-CG9806	0.998431	0.999809	3.86525e-06	1	4279.24	0	CG9806
Dmel-CG32677	0.397423	0.999809	0.716253	1	4279.24	0.223565	X11Lbeta
Dmel-CG2111	0.999587	0.999809	2.67379e-07	1	4279.24	0	CG2111
Dmel-CG32673	0.999587	0.999809	2.67379e-07	1	4279.24	0	Rab9E
Dmel-CG12637	0.999587	0.999809	2.67379e-07	1	4279.24	0	CG12637
Dmel-CG32676	0.783418	0.999809	0.0755615	1	4279.24	0.0571848	stx
Dmel-CG1799	0.14035	0.999809	2.17493	1	4279.24	0.211967	ras
Dmel-CR44766	0.997892	0.999809	6.97922e-06	1	4279.24	0.0299518	lncRNA:CR44766
Dmel-CG11556	0.416628	0.999809	0.659936	1	4279.24	-0.126337	Rph
Dmel-CG32675	0.564058	0.999809	0.332779	1	4279.24	-0.142937	Tango5
Dmel-CG32672	0.00628838	0.416187	7.47314	1	4279.24	0.129011	Atg8a
Dmel-CG1826	0.167094	0.999809	1.90947	1	4279.24	-3.60674e+07	BTBD9
Dmel-CG15211	8.00802e-05	0.0287743	15.5865	1	4279.24	-0.274767	CG15211
Dmel-CG1683	0.768935	0.999809	0.0863105	1	4279.24	0.163384	Ant2
Dmel-CG16944	3.32719e-05	0.0149135	17.2578	1	4279.24	-0.197475	sesB
Dmel-CG1691	0.464391	0.999809	0.535387	1	4279.24	-0.069571	Imp
Dmel-CR45204	0.999587	0.999809	2.67379e-07	1	4279.24	0	lncRNA:CR45204
Dmel-CR45624	0.999587	0.999809	2.67379e-07	1	4279.24	0	lncRNA:CR45624
Dmel-CG1664	0.012206	0.568994	6.28605	1	4279.24	0.792038	sbr
Dmel-CG15210	0.158796	0.999809	1.98634	1	4279.24	-0.259685	CG15210
Dmel-CG15209	0.377803	0.999809	0.778	1	4279.24	-3.60674e+07	CG15209
Dmel-CG32669	0.997656	0.999809	8.62881e-06	1	4279.24	0.920751	CG32669
Dmel-CG17333	0.541782	0.999809	0.372306	1	4279.24	-0.102139	CG17333
Dmel-CG2202	0.15399	0.999809	2.033	1	4279.24	-0.897858	CG2202
Dmel-CG11207	0.998422	0.999809	3.90976e-06	1	4279.24	3.60674e+07	feo
Dmel-CG1655	0.997552	0.999809	9.41242e-06	1	4279.24	-7.21347e+07	sofe
Dmel-CG2186	0.970596	0.999809	0.00135885	1	4279.24	-0.0111899	CG2186
Dmel-CG2157	0.999587	0.999809	2.67379e-07	1	4279.24	0	CG2157
Dmel-CG1637	0.0114957	0.549061	6.39255	1	4279.24	-0.336694	CG1637
Dmel-CG1615	0.999587	0.999809	2.67379e-07	1	4279.24	0	Ork1
Dmel-CR45616	0.999587	0.999809	2.67379e-07	1	4279.24	0	lncRNA:CR45616
Dmel-CR45617	0.999587	0.999809	2.67379e-07	1	4279.24	0	lncRNA:CR45617
Dmel-CR44524	0.999587	0.999809	2.67379e-07	1	4279.24	0	lncRNA:CR44524
Dmel-CG1582	0.0956567	0.999809	2.77773	1	4279.24	0.963199	CG1582
Dmel-CG15208	0.999587	0.999809	2.67379e-07	1	4279.24	0	CG15208
Dmel-CG43901	0.998118	0.999809	5.56692e-06	1	4279.24	0	CG43901
Dmel-CG2155	0.999587	0.999809	2.67379e-07	1	4279.24	0	v
Dmel-CG2145	0.999587	0.999809	2.67379e-07	1	4279.24	0	CG2145
Dmel-CG43657	0.999587	0.999809	2.67379e-07	1	4279.24	0	Myo10A
Dmel-CG32671	0.999587	0.999809	2.67379e-07	1	4279.24	0	Rab9Fa
Dmel-CG32670	0.999587	0.999809	2.67379e-07	1	4279.24	0	Rab9Fb
Dmel-CG1567	0.999587	0.999809	2.67379e-07	1	4279.24	0	C901
Dmel-CG42339	0.998769	0.999809	2.38168e-06	1	4279.24	-3.60674e+07	CG42339
Dmel-CG11160	0.998068	0.999809	5.86608e-06	1	4279.24	-3.60674e+07	SmydA-4
Dmel-CG1552	0.999587	0.999809	2.67379e-07	1	4279.24	0	CG1552
Dmel-CG1545	0.999587	0.999809	2.67379e-07	1	4279.24	0	CG1545
Dmel-CG1537	0.999587	0.999809	2.67379e-07	1	4279.24	0	CG1537
Dmel-CR45614	0.999587	0.999809	2.67379e-07	1	4279.24	0	lncRNA:CR45614
Dmel-CG15203	0.00677946	0.42175	7.33763	1	4279.24	7.21348e+07	CG15203
Dmel-CG18085	0.998658	0.999809	2.82965e-06	1	4279.24	3.60674e+07	sev
Dmel-CR44358	0.999587	0.999809	2.67379e-07	1	4279.24	0	asRNA:CR44358
Dmel-CR45604	0.997393	0.999809	1.06798e-05	1	4279.24	3.60674e+07	asRNA:CR45604
Dmel-CG2081	0.999587	0.999809	2.67379e-07	1	4279.24	0	Vago
Dmel-CG2076	0.0236458	0.752917	5.12409	1	4279.24	0.210978	CG2076
Dmel-CG2061	0.597152	0.999809	0.279355	1	4279.24	0.163545	CG2061
Dmel-CG42249	8.06556e-05	0.0287743	15.5729	1	4279.24	0.2053	CG42249
Dmel-CG12101	0.0145892	0.623366	5.97027	1	4279.24	0.245657	Hsp60A
Dmel-CG11122	0.539098	0.999809	0.377274	1	4279.24	-0.125899	CG11122
Dmel-CG16916	0.286192	0.999809	1.13774	1	4279.24	-0.123152	Rpt3
Dmel-CG2522	0.0775558	0.999809	3.11689	1	4279.24	-0.371998	Gtp-bp
Dmel-CG1453	0.655308	0.999809	0.199301	1	4279.24	0.116752	Klp10A
Dmel-CG44385	0.997877	0.999809	7.08291e-06	1	4279.24	-3.60674e+07	CG44385
Dmel-CG18292	0.179763	0.999809	1.80017	1	4279.24	-0.374816	CDK2AP1
Dmel-CR44054	0.998098	0.999809	5.68581e-06	1	4279.24	-3.60674e+07	asRNA:CR44054
Dmel-CG32667	0.998355	0.999809	4.24952e-06	1	4279.24	0	ssp7
Dmel-CG15199	0.997544	0.999809	9.47558e-06	1	4279.24	-0.253548	CG15199
Dmel-CG15202	0.997667	0.999809	8.54933e-06	1	4279.24	-7.21347e+07	CG15202
Dmel-CG15201	0.998419	0.999809	3.92876e-06	1	4279.24	-7.21347e+07	CG15201
Dmel-CG1404	0.624233	0.999809	0.239998	1	4279.24	0.0398001	Ran
Dmel-CG1908	0.521772	0.999809	0.410457	1	4279.24	0.28053	Lint-1
Dmel-CG1397	0.99815	0.999809	5.37613e-06	1	4279.24	7.21347e+07	rtv
Dmel-CG1938	0.547815	0.999809	0.361303	1	4279.24	-0.0808006	Dlic
Dmel-CG32668	0.998682	0.999809	2.73096e-06	1	4279.24	-3.60674e+07	CG32668
Dmel-CG1386	0.999587	0.999809	2.67379e-07	1	4279.24	0	antdh
Dmel-CG1394	0.999587	0.999809	2.67379e-07	1	4279.24	0	CG1394
Dmel-CG15200	0.999587	0.999809	2.67379e-07	1	4279.24	0	CG15200
Dmel-CR44765	0.999587	0.999809	2.67379e-07	1	4279.24	0	lncRNA:CR44765
Dmel-CG11106	0.999587	0.999809	2.67379e-07	1	4279.24	0	CG11106
Dmel-CG44422	0.158453	0.999809	1.98963	1	4279.24	0.163083	CG44422
Dmel-CG15198	0.999587	0.999809	2.67379e-07	1	4279.24	0	CG15198
Dmel-CG34143	0.999587	0.999809	2.67379e-07	1	4279.24	0	Ir10a
Dmel-CG1641	0.297647	0.999809	1.08497	1	4279.24	0.497022	sisA
Dmel-CG1639	0.639384	0.999809	0.21958	1	4279.24	-0.0686025	l(1)10Bb
Dmel-CG1657	0.365729	0.999809	0.818297	1	4279.24	0.496769	Gapvd1
Dmel-CG11759	0.658198	0.999809	0.195748	1	4279.24	-0.153884	Kap3
Dmel-CG34348	0.0319415	0.840917	4.60465	1	4279.24	-0.92561	CG34348
Dmel-CG1597	0.822177	0.999809	0.050517	1	4279.24	-0.061367	GCS1
Dmel-CG11756	0.999587	0.999809	2.67379e-07	1	4279.24	0	CG11756
Dmel-CG1738	0.732443	0.999809	0.116895	1	4279.24	-0.102501	CG1738
Dmel-CG11752	0.653863	0.999809	0.201093	1	4279.24	-0.0390454	CG11752
Dmel-CG1737	0.391933	0.999809	0.733084	1	4279.24	-0.314598	CG1737
Dmel-CG18361	0.0213427	0.718488	5.30249	1	4279.24	0.683342	dsh
Dmel-CG11750	0.0605465	0.999809	3.52421	1	4279.24	-0.364576	Pa1
Dmel-CG1594	0.677216	0.999809	0.173301	1	4279.24	0.303417	hop
Dmel-CG1728	0.387696	0.999809	0.746307	1	4279.24	0.0810229	Tim8
Dmel-CG1725	0.00368565	0.325975	8.44184	1	4279.24	-0.422782	dlg1
Dmel-CG15196	0.999587	0.999809	2.67379e-07	1	4279.24	0	CG15196
Dmel-CG12622	0.999587	0.999809	2.67379e-07	1	4279.24	0	Gr10b
Dmel-CG17867	0.999587	0.999809	2.67379e-07	1	4279.24	0	Or10a
Dmel-CG32664	0.999587	0.999809	2.67379e-07	1	4279.24	0	Gr10a
Dmel-CG1743	0.171307	0.999809	1.8721	1	4279.24	-0.357222	Gs2
Dmel-CG11727	0.855382	0.999809	0.033221	1	4279.24	0.0520036	Evi5
Dmel-CG1747	0.182708	0.999809	1.77604	1	4279.24	-0.425667	Sk1
Dmel-CG1745	0.00933678	0.502729	6.76337	1	4279.24	-0.882876	HP5
Dmel-CG43155	0.998728	0.999809	2.54259e-06	1	4279.24	0	CG43155
Dmel-CG11715	0.999587	0.999809	2.67379e-07	1	4279.24	0	Cyp4g15
Dmel-CG1749	0.890187	0.999809	0.0190648	1	4279.24	-0.0472201	Uba5
Dmel-CG1751	0.28495	0.999809	1.14361	1	4279.24	-0.091026	Spase25
Dmel-CG33235	0.998648	0.999809	2.87128e-06	1	4279.24	0	CG33235
Dmel-CR44556	0.999587	0.999809	2.67379e-07	1	4279.24	0	lncRNA:CR44556
Dmel-CG32666	0.287128	0.999809	1.13332	1	4279.24	-0.165367	Drak
Dmel-CR43042	0.999587	0.999809	2.67379e-07	1	4279.24	0	mir-2492
Dmel-CG1572	0.0994875	0.999809	2.71492	1	4279.24	-0.253943	CG1572
Dmel-CG11709	0.998276	0.999809	4.66965e-06	1	4279.24	0.0354088	PGRP-SA
Dmel-CG1554	0.790129	0.999809	0.0708412	1	4279.24	0.0462396	RpII215
Dmel-CR44266	0.998682	0.999809	2.72745e-06	1	4279.24	3.60674e+07	asRNA:CR44266
Dmel-CG11699	0.965546	0.999809	0.00186602	1	4279.24	-0.00522453	CG11699
Dmel-CG1558	0.997105	0.999809	1.31703e-05	1	4279.24	3.60674e+07	Kmn1
Dmel-CG11697	0.99866	0.999809	2.82098e-06	1	4279.24	-3.60674e+07	Reepl1
Dmel-CG11696	0.649739	0.999809	0.206259	1	4279.24	0.192995	CG11696
Dmel-CG15191	0.0296446	0.813527	4.73296	1	4279.24	0.434373	e(y)2
Dmel-CG11695	0.588666	0.999809	0.292476	1	4279.24	-0.290883	CG11695
Dmel-CR32665	0.998152	0.999809	5.36282e-06	1	4279.24	7.21347e+07	lncRNA:roX2
Dmel-CG1763	0.699449	0.999809	0.149066	1	4279.24	0.209388	nod
Dmel-CG1561	0.999587	0.999809	2.67379e-07	1	4279.24	0	CG1561
Dmel-CG1697	0.588055	0.999809	0.293436	1	4279.24	-0.091875	rho-4
Dmel-CG2533	0.998399	0.999809	4.02671e-06	1	4279.24	-3.60674e+07	CG2533
Dmel-CG2247	0.806916	0.999809	0.0597417	1	4279.24	-0.164282	CG2247
Dmel-CG1703	0.900101	0.999809	0.0157605	1	4279.24	0.0194959	CG1703
Dmel-CG15220	0.792228	0.999809	0.0693977	1	4279.24	-0.0719911	RPA3
Dmel-CG1705	0.454994	0.999809	0.558284	1	4279.24	-0.158341	Met
Dmel-CG1817	0.980285	0.999809	0.000610756	1	4279.24	0.0138376	Ptp10D
Dmel-CG2371	0.326705	0.999809	0.962134	1	4279.24	-0.232767	Vlet
Dmel-CG1822	0.00275493	0.283287	8.97351	1	4279.24	-0.468004	bif
Dmel-CG1830	0.695801	0.999809	0.152898	1	4279.24	-0.0689464	PhKgamma
Dmel-CG2444	0.998699	0.999809	2.65937e-06	1	4279.24	0	CG2444
Dmel-CG2448	0.0251018	0.771184	5.02038	1	4279.24	-7.21347e+07	FucT6
Dmel-CG2446	0.589063	0.999809	0.291854	1	4279.24	-0.113165	Amun
Dmel-CR46286	0.999587	0.999809	2.67379e-07	1	4279.24	0	mir-9370
Dmel-CR45618	0.999587	0.999809	2.67379e-07	1	4279.24	0	lncRNA:CR45618
Dmel-CG1837	0.0108799	0.535751	6.4905	1	4279.24	-0.268887	prtp
Dmel-CG1841	0.853407	0.999809	0.0341455	1	4279.24	-0.0644944	Tango10
Dmel-CG15221	0.999587	0.999809	2.67379e-07	1	4279.24	0	CG15221
Dmel-CG42447	0.999587	0.999809	2.67379e-07	1	4279.24	0	inaF-B
Dmel-CG42563	0.999587	0.999809	2.67379e-07	1	4279.24	0	inaF-D
Dmel-CG34322	0.999587	0.999809	2.67379e-07	1	4279.24	0	inaF-A
Dmel-CG34321	0.999587	0.999809	2.67379e-07	1	4279.24	0	inaF-C
Dmel-CG9369	0.998745	0.999809	2.4744e-06	1	4279.24	0	m
Dmel-CG9360	0.999587	0.999809	2.67379e-07	1	4279.24	0	CG9360
Dmel-CG9355	0.999587	0.999809	2.67379e-07	1	4279.24	0	dy
Dmel-CG4139	0.130463	0.999809	2.28787	1	4279.24	-7.21347e+07	Karl
Dmel-CR44962	0.622969	0.999809	0.241752	1	4279.24	0.392353	asRNA:CR44962
Dmel-CG15224	0.551718	0.999809	0.354304	1	4279.24	-0.0690841	CkIIbeta
Dmel-CG4147	0.110984	0.999809	2.54121	1	4279.24	-0.116446	Hsc70-3
Dmel-CG1578	0.34347	0.999809	0.897636	1	4279.24	0.160941	CG1578
Dmel-CG43154	0.031279	0.829054	4.64064	1	4279.24	0.236924	rudhira
Dmel-CG15741	0.999587	0.999809	2.67379e-07	1	4279.24	0	CG15741
Dmel-CR43908	0.999587	0.999809	2.67379e-07	1	4279.24	0	asRNA:CR43908
Dmel-CG1895	0.998667	0.999809	2.79237e-06	1	4279.24	0	Cyp28c1
Dmel-CG15740	0.997833	0.999809	7.37841e-06	1	4279.24	-3.60674e+07	CG15740
Dmel-CR45619	0.997281	0.999809	1.16131e-05	1	4279.24	0.250601	lncRNA:CR45619
Dmel-CG1967	0.0205612	0.714572	5.3676	1	4279.24	-0.192828	p24-1
Dmel-CG10347	0.429808	0.999809	0.623459	1	4279.24	-0.270396	CG10347
Dmel-CG1886	0.00111245	0.170586	10.6448	1	4279.24	-3.60674e+07	ATP7
Dmel-CG2025	0.131392	0.999809	2.27686	1	4279.24	-0.904759	Nrd1
Dmel-CG1847	0.0819306	0.999809	3.02761	1	4279.24	-0.452537	CG1847
Dmel-CG11802	0.697148	0.999809	0.151476	1	4279.24	0.113631	CG11802
Dmel-CG15739	0.155896	0.999809	2.0143	1	4279.24	0.245045	CG15739
Dmel-CG10352	0.221463	0.999809	1.4953	1	4279.24	0.394937	CG10352
Dmel-CG10353	0.274063	0.999809	1.1966	1	4279.24	0.251585	CG10353
Dmel-CG1844	0.0622156	0.999809	3.47913	1	4279.24	0.198316	SelG
Dmel-CG1840	0.150766	0.999809	2.06522	1	4279.24	-0.339246	CG1840
Dmel-CG15738	0.428702	0.999809	0.626457	1	4279.24	-0.284082	sicily
Dmel-CG15737	0.99818	0.999809	5.2028e-06	1	4279.24	3.60674e+07	wisp
Dmel-CG1559	0.0920388	0.999809	2.83962	1	4279.24	0.581641	Upf1
Dmel-CG43156	0.999587	0.999809	2.67379e-07	1	4279.24	0	CG43156
Dmel-CG2467	0.999587	0.999809	2.67379e-07	1	4279.24	0	pot
Dmel-CR32661	0.998362	0.999809	4.21654e-06	1	4279.24	0	lncRNA:CR32661
Dmel-CR43157	0.999587	0.999809	2.67379e-07	1	4279.24	0	lncRNA:CR43157
Dmel-CG2471	0.998069	0.999809	5.85583e-06	1	4279.24	-3.60674e+07	Sclp
Dmel-CR32660	0.999587	0.999809	2.67379e-07	1	4279.24	0	lncRNA:CR32660
Dmel-CG10362	0.996831	0.999809	1.57806e-05	1	4279.24	-7.21347e+07	CG10362
Dmel-CG43368	0.186466	0.999809	1.74588	1	4279.24	0.264475	cac
Dmel-CG1505	0.998805	0.999809	2.24508e-06	1	4279.24	0	gd
Dmel-CG1502	0.999587	0.999809	2.67379e-07	1	4279.24	0	tsg
Dmel-CG18130	0.999587	0.999809	2.67379e-07	1	4279.24	0	CG18130
Dmel-CG1500	0.999587	0.999809	2.67379e-07	1	4279.24	0	fw
Dmel-CG1806	0.997998	0.999809	6.29358e-06	1	4279.24	0.28861	CG1806
Dmel-CG1492	0.0174554	0.67583	5.65439	1	4279.24	-1.34626	CG1492
Dmel-CG1803	0.146682	0.999809	2.10719	1	4279.24	0.182304	regucalcin
Dmel-CG15736	0.289544	0.999809	1.12202	1	4279.24	0.393322	Chrac-16
Dmel-CG15735	0.594329	0.999809	0.283676	1	4279.24	0.0813131	Lsm12
Dmel-CG1796	0.116305	0.999809	2.46738	1	4279.24	-0.54186	Tango4
Dmel-CG1490	0.029075	0.804828	4.76638	1	4279.24	0.296121	Usp7
Dmel-CG1488	0.0142236	0.618512	6.01511	1	4279.24	0.35499	Cyp311a1
Dmel-CG1786	0.824587	0.999809	0.0491342	1	4279.24	0.130909	Cyp318a1
Dmel-CG42338	0.940842	0.999809	0.00550801	1	4279.24	-0.0287956	Ten-a
Dmel-CR43960	0.999587	0.999809	2.67379e-07	1	4279.24	0	lncRNA:CR43960
Dmel-CG1950	0.999587	0.999809	2.67379e-07	1	4279.24	0	Uch-L5R
Dmel-CG32656	0.998333	0.999809	4.3676e-06	1	4279.24	0	Muc11A
Dmel-CR43961	0.998404	0.999809	4.00273e-06	1	4279.24	0	lncRNA:CR43961
Dmel-CG34323	0.999587	0.999809	2.67379e-07	1	4279.24	0	CG34323
Dmel-CG12721	0.99862	0.999809	2.98977e-06	1	4279.24	0	moon
Dmel-CG15734	0.999587	0.999809	2.67379e-07	1	4279.24	0	CG15734
Dmel-CR32657	0.999587	0.999809	2.67379e-07	1	4279.24	0	lncRNA:CR32657
Dmel-CR32658	0.999587	0.999809	2.67379e-07	1	4279.24	0	lncRNA:CR32658
Dmel-CG11356	0.999587	0.999809	2.67379e-07	1	4279.24	0	CG11356
Dmel-CG2750	0.999587	0.999809	2.67379e-07	1	4279.24	0	CG2750
Dmel-CG1924	0.999587	0.999809	2.67379e-07	1	4279.24	0	CG1924
Dmel-CG32655	0.999587	0.999809	2.67379e-07	1	4279.24	0	CG32655
Dmel-CG45603	0.999587	0.999809	2.67379e-07	1	4279.24	0	CG45603
Dmel-CG2577	0.999587	0.999809	2.67379e-07	1	4279.24	0	CG2577
Dmel-CG15732	0.999587	0.999809	2.67379e-07	1	4279.24	0	Ir11a
Dmel-CG32651	0.999587	0.999809	2.67379e-07	1	4279.24	0	CG32651
Dmel-CG2574	0.999587	0.999809	2.67379e-07	1	4279.24	0	CG2574
Dmel-CR32652	0.999587	0.999809	2.67379e-07	1	4279.24	0	lncRNA:CR32652
Dmel-CG42349	0.998153	0.999809	5.3607e-06	1	4279.24	0	Pkcdelta
Dmel-CG15927	0.999587	0.999809	2.67379e-07	1	4279.24	0	CG15927
Dmel-CR45615	0.999587	0.999809	2.67379e-07	1	4279.24	0	lncRNA:CR45615
Dmel-CG15731	0.999587	0.999809	2.67379e-07	1	4279.24	0	CG15731
Dmel-CG1900	0.811984	0.999809	0.0565877	1	4279.24	-0.0735787	Rab40
Dmel-CG42258	0.825348	0.999809	0.0487019	1	4279.24	0.0427528	CG42258
Dmel-CG2560	0.999587	0.999809	2.67379e-07	1	4279.24	0	Cpr11A
Dmel-CG2559	0.999587	0.999809	2.67379e-07	1	4279.24	0	Lsp1alpha
Dmel-CG15730	0.999587	0.999809	2.67379e-07	1	4279.24	0	Mks1
Dmel-CG2556	0.622408	0.999809	0.242532	1	4279.24	0.0334303	CG2556
Dmel-CR34676	0.998708	0.999809	2.62323e-06	1	4279.24	3.60674e+07	snoRNA:Me18S-G894
Dmel-CG43921	0.288499	0.999809	1.12689	1	4279.24	-3.60674e+07	hwt
Dmel-CG2555	0.189879	0.999809	1.71911	1	4279.24	1.00933	Cpr11B
Dmel-CG11138	0.114138	0.999809	2.49699	1	4279.24	-0.131726	Pits
Dmel-CG1848	0.401344	0.999809	0.704435	1	4279.24	-0.206239	LIMK1
Dmel-CG1824	0.0773188	0.999809	3.12188	1	4279.24	0.262081	CG1824
Dmel-CG32654	0.0646171	0.999809	3.41649	1	4279.24	0.457074	Sec16
Dmel-CG1463	0.878464	0.999809	0.0233865	1	4279.24	-0.0598554	CG1463
Dmel-CG2543	0.0718586	0.999809	3.24165	1	4279.24	0.991633	Fpgs
Dmel-CR45621	0.998745	0.999809	2.47393e-06	1	4279.24	0	asRNA:CR45621
Dmel-CG11085	0.999587	0.999809	2.67379e-07	1	4279.24	0	CG11085
Dmel-CR44568	0.999587	0.999809	2.67379e-07	1	4279.24	0	lncRNA:CR44568
Dmel-CG15728	0.999587	0.999809	2.67379e-07	1	4279.24	0	CG15728
Dmel-CG15727	0.00899106	0.494501	6.83084	1	4279.24	-7.21347e+07	Aven
Dmel-CG2540	0.611553	0.999809	0.257957	1	4279.24	0.109224	CG2540
Dmel-CG17762	0.292457	0.999809	1.10855	1	4279.24	0.258837	Tomosyn
Dmel-CR42894	0.999587	0.999809	2.67379e-07	1	4279.24	0	mir-970
Dmel-CG2028	0.897283	0.999809	0.0166672	1	4279.24	-0.0142815	CkIalpha
Dmel-CG4070	0.00783201	0.45453	7.07816	1	4279.24	0.362941	Tis11
Dmel-CR33963	0.832867	0.999809	0.0445376	1	4279.24	-0.0768504	lncRNA:CR33963
Dmel-CR46293	0.999587	0.999809	2.67379e-07	1	4279.24	0	mir-9377
Dmel-CG4013	0.297063	0.999809	1.0876	1	4279.24	0.0826749	Smr
Dmel-CG15725	0.999587	0.999809	2.67379e-07	1	4279.24	0	CG15725
Dmel-CR43963	0.99753	0.999809	9.58069e-06	1	4279.24	0.0816241	lncRNA:CR43963
Dmel-CR45623	0.99843	0.999809	3.87275e-06	1	4279.24	-7.21347e+07	asRNA:CR45623
Dmel-CG4004	0.545584	0.999809	0.365346	1	4279.24	0.219715	CG4004
Dmel-CR44619	0.998141	0.999809	5.43161e-06	1	4279.24	3.60674e+07	lncRNA:CR44619
Dmel-CG3989	0.997011	0.999809	1.40355e-05	1	4279.24	0.000127316	Paics
Dmel-CG12717	0.134457	0.999809	2.24113	1	4279.24	-1.04106	CG12717
Dmel-CG3812	0.0679734	0.999809	3.33298	1	4279.24	3.60674e+07	Agpat1
Dmel-CG32647	0.0662303	0.999809	3.37579	1	4279.24	7.21347e+07	CG32647
Dmel-CG42276	0.793963	0.999809	0.0682175	1	4279.24	-0.178401	Pde9
Dmel-CG3775	0.999587	0.999809	2.67379e-07	1	4279.24	0	Nep6
Dmel-CG4661	0.998674	0.999809	2.76281e-06	1	4279.24	0	CG4661
Dmel-CG32650	0.99862	0.999809	2.9897e-06	1	4279.24	0	CG32650
Dmel-CG32649	0.908486	0.999809	0.0132148	1	4279.24	-0.0574432	Coq8
Dmel-CG4407	0.172977	0.999809	1.85757	1	4279.24	-0.369471	CG4407
Dmel-CG4404	0.201923	0.999809	1.62891	1	4279.24	-0.222616	CG4404
Dmel-CG4647	0.744358	0.999809	0.106347	1	4279.24	0.0480693	mRpL49
Dmel-CG4400	0.910819	0.999809	0.0125468	1	4279.24	-0.0276552	Brms1
Dmel-CG4645	0.529494	0.999809	0.395426	1	4279.24	-0.105359	CG4645
Dmel-CR45625	0.999587	0.999809	2.67379e-07	1	4279.24	0	lncRNA:CR45625
Dmel-CR45626	0.999587	0.999809	2.67379e-07	1	4279.24	0	lncRNA:CR45626
Dmel-CG4396	0.997725	0.999809	8.12928e-06	1	4279.24	-3.60674e+07	fne
Dmel-CG4395	0.999587	0.999809	2.67379e-07	1	4279.24	0	hec
Dmel-CG32642	0.999587	0.999809	2.67379e-07	1	4279.24	0	CG32642
Dmel-CG32644	0.999587	0.999809	2.67379e-07	1	4279.24	0	Mur11Da
Dmel-CR43636	0.999587	0.999809	2.67379e-07	1	4279.24	0	asRNA:CR43636
Dmel-CG15721	0.999587	0.999809	2.67379e-07	1	4279.24	0	CG15721
Dmel-CR43152	0.999587	0.999809	2.67379e-07	1	4279.24	0	asRNA:CR43152
Dmel-CG12716	0.999587	0.999809	2.67379e-07	1	4279.24	0	CG12716
Dmel-CG32643	0.999587	0.999809	2.67379e-07	1	4279.24	0	CG32643
Dmel-CG44424	0.999587	0.999809	2.67379e-07	1	4279.24	0	rad
Dmel-CG15719	0.999587	0.999809	2.67379e-07	1	4279.24	0	CG15719
Dmel-CG2209	0.999587	0.999809	2.67379e-07	1	4279.24	0	CG2209
Dmel-CG12715	0.99813	0.999809	5.49341e-06	1	4279.24	7.21347e+07	CG12715
Dmel-CR44840	0.999587	0.999809	2.67379e-07	1	4279.24	0	asRNA:CR44840
Dmel-CR42929	0.999587	0.999809	2.67379e-07	1	4279.24	0	mir-971
Dmel-CG4353	0.810501	0.999809	0.0575011	1	4279.24	-0.0342086	hep
Dmel-CG12244	0.585073	0.999809	0.29815	1	4279.24	-0.170208	lic
Dmel-CG2200	0.819167	0.999809	0.0522722	1	4279.24	0.030009	CG2200
Dmel-CG43313	0.778847	0.999809	0.0788706	1	4279.24	0.129448	CG43313
Dmel-CG4349	0.999587	0.999809	2.67379e-07	1	4279.24	0	Fer3HCH
Dmel-CG42237	0.998213	0.999809	5.01578e-06	1	4279.24	-1.08202e+08	CG42237
Dmel-CG32638	0.671498	0.999809	0.17988	1	4279.24	-0.137094	CG32638
Dmel-CR33657	0.999587	0.999809	2.67379e-07	1	4279.24	0	snmRNA:204
Dmel-CG15717	0.997295	0.999809	1.14943e-05	1	4279.24	-0.225192	CG15717
Dmel-CG4330	0.473786	0.999809	0.513223	1	4279.24	-0.2735	MFS10
Dmel-CG32645	0.999587	0.999809	2.67379e-07	1	4279.24	0	CG32645
Dmel-CG4318	0.998674	0.999809	2.76309e-06	1	4279.24	0	CG4318
Dmel-CG4332	0.0486668	0.980121	3.88903	1	4279.24	-7.21347e+07	CG4332
Dmel-CG4303	0.0396488	0.904933	4.23544	1	4279.24	-0.38291	Bap60
Dmel-CG12096	0.00645587	0.419719	7.42574	1	4279.24	-0.868928	CG12096
Dmel-CG34411	0.998046	0.999809	5.99643e-06	1	4279.24	3.60674e+07	Lgr4
Dmel-CG32640	0.99862	0.999809	2.98971e-06	1	4279.24	0	CG32640
Dmel-CG32641	0.998243	0.999809	4.84786e-06	1	4279.24	3.60674e+07	CG32641
Dmel-CG12723	0.999587	0.999809	2.67379e-07	1	4279.24	0	CG12723
Dmel-CG2453	0.0403905	0.911205	4.20396	1	4279.24	-0.889022	Coq5
Dmel-CG44436	0.940193	0.999809	0.00562977	1	4279.24	-0.0177467	sno
Dmel-CG44437	0.998621	0.999809	2.98933e-06	1	4279.24	0	CG44437
Dmel-CG1591	0.824886	0.999809	0.0489642	1	4279.24	0.0348169	REG
Dmel-CG1771	0.119967	0.999809	2.41872	1	4279.24	-0.251106	mew
Dmel-CG32639	0.99743	0.999809	1.03762e-05	1	4279.24	-0.507543	CG32639
Dmel-CG15742	0.997855	0.999809	7.22841e-06	1	4279.24	-3.60674e+07	CG15742
Dmel-CG1618	0.349159	0.999809	0.876705	1	4279.24	0.461752	comt
Dmel-CG1770	0.385167	0.999809	0.754301	1	4279.24	-0.12175	HDAC4
Dmel-CG15743	0.0114097	0.547534	6.4059	1	4279.24	-1.17279	CG15743
Dmel-CG15744	0.9977	0.999809	8.30734e-06	1	4279.24	0.157962	CG15744
Dmel-CG1764	0.738427	0.999809	0.111529	1	4279.24	0.141776	CG1764
Dmel-CG1622	0.193208	0.999809	1.69352	1	4279.24	-0.359971	CG1622
Dmel-CG45017	0.108189	0.999809	2.58156	1	4279.24	0.385224	IP3K2
Dmel-CR45018	0.00742381	0.441414	7.1743	1	4279.24	-0.285184	lncRNA:CR45018
Dmel-CG1633	0.220089	0.999809	1.50423	1	4279.24	0.0655497	Jafrac1
Dmel-CR32636	0.0495383	0.986308	3.85921	1	4279.24	0.598686	lncRNA:CR32636
Dmel-CG2033	0.132375	0.999809	2.26529	1	4279.24	0.0609527	RpS15Aa
Dmel-CG15747	0.158791	0.999809	1.98639	1	4279.24	0.375633	CG15747
Dmel-CR45708	0.999587	0.999809	2.67379e-07	1	4279.24	0	lncRNA:CR45708
Dmel-CR45709	0.999587	0.999809	2.67379e-07	1	4279.24	0	lncRNA:CR45709
Dmel-CG10617	0.997629	0.999809	8.82928e-06	1	4279.24	-3.60674e+07	Syt12
Dmel-CG15749	0.999587	0.999809	2.67379e-07	1	4279.24	0	dmrt11E
Dmel-CG1640	0.910652	0.999809	0.0125939	1	4279.24	0.0150212	CG1640
Dmel-CG1987	0.98127	0.999809	0.000551242	1	4279.24	0.00261164	Rbp1-like
Dmel-CG1660	0.767921	0.999809	0.0870926	1	4279.24	0.0372604	Tim9a
Dmel-CG1989	0.0533268	0.999809	3.73572	1	4279.24	-0.353546	Yippee
Dmel-CG1662	0.847549	0.999809	0.0369632	1	4279.24	0.0536758	CG1662
Dmel-CR44620	0.501684	0.999809	0.451448	1	4279.24	3.60674e+07	lncRNA:CR44620
Dmel-CR44621	0.999005	0.999809	1.555e-06	1	4279.24	0	lncRNA:CR44621
Dmel-CG1673	0.997677	0.999809	8.47875e-06	1	4279.24	0.389443	CG1673
Dmel-CG12725	0.999171	0.999809	1.07942e-06	1	4279.24	0	CG12725
Dmel-CG1681	0.00617564	0.416187	7.50578	1	4279.24	0.436328	GstT4
Dmel-CG1998	0.627897	0.999809	0.234957	1	4279.24	-0.11034	CG1998
Dmel-CG1716	0.185843	0.999809	1.75083	1	4279.24	-3.60674e+07	Set2
Dmel-CG44328	0.189781	0.999809	1.71986	1	4279.24	-7.21347e+07	Neto
Dmel-CG34324	0.999587	0.999809	2.67379e-07	1	4279.24	0	CG34324
Dmel-CG15754	0.999587	0.999809	2.67379e-07	1	4279.24	0	CG15754
Dmel-CR44427	0.999587	0.999809	2.67379e-07	1	4279.24	0	asRNA:CR44427
Dmel-CG44428	0.999587	0.999809	2.67379e-07	1	4279.24	0	CG44428
Dmel-CG15756	0.999587	0.999809	2.67379e-07	1	4279.24	0	CG15756
Dmel-CG15757	0.999587	0.999809	2.67379e-07	1	4279.24	0	Cpr12A
Dmel-CG11816	0.998753	0.999809	2.44404e-06	1	4279.24	3.60674e+07	CG11816
Dmel-CG32631	0.999587	0.999809	2.67379e-07	1	4279.24	0	CG32631
Dmel-CG32633	0.0426613	0.921832	4.11123	1	4279.24	1.25056	CG32633
Dmel-CG32632	0.931232	0.999809	0.00744776	1	4279.24	0.0172924	Tpst
Dmel-CG46311	0.999587	0.999809	2.67379e-07	1	4279.24	0	CG46311
Dmel-CG7107	0.167608	0.999809	1.90486	1	4279.24	0.532739	up
Dmel-CR44654	0.999587	0.999809	2.67379e-07	1	4279.24	0	lncRNA:CR44654
Dmel-CG11178	0.267274	0.999809	1.23101	1	4279.24	3.60674e+07	CG11178
Dmel-CG9938	0.997858	0.999809	7.2059e-06	1	4279.24	3.60674e+07	Ndc80
Dmel-CG11177	0.999587	0.999809	2.67379e-07	1	4279.24	0	BthD
Dmel-CG12175	0.95424	0.999809	0.00329317	1	4279.24	-0.00841443	tth
Dmel-CG11176	0.0431504	0.930101	4.09193	1	4279.24	-0.310674	Tango2
Dmel-CG2691	0.738931	0.999809	0.111083	1	4279.24	-0.243523	CG2691
Dmel-CG11172	0.912812	0.999809	0.01199	1	4279.24	0.0234976	NFAT
Dmel-CG12176	0.830275	0.999809	0.0459511	1	4279.24	-0.118998	DNAlig4
Dmel-CG11164	0.998253	0.999809	4.7957e-06	1	4279.24	-0.452842	CG11164
Dmel-CG15760	0.996993	0.999809	1.4202e-05	1	4279.24	7.21347e+07	CG15760
Dmel-CG11162	0.998674	0.999809	2.76113e-06	1	4279.24	3.60674e+07	CG11162
Dmel-CG12177	0.208941	0.999809	1.57923	1	4279.24	-0.359491	CG12177
Dmel-CG11158	0.269673	0.999809	1.21873	1	4279.24	-3.60674e+07	CG11158
Dmel-CG9940	0.24874	0.999809	1.33073	1	4279.24	0.296125	Nadsyn
Dmel-CG44533	0.998305	0.999809	4.5159e-06	1	4279.24	-3.60674e+07	Nna1
Dmel-CG9941	0.00871495	0.484999	6.88667	1	4279.24	-1.0369	CG9941
Dmel-CG11156	0.997619	0.999809	8.90523e-06	1	4279.24	7.21347e+07	mus101
Dmel-CG10986	0.34359	0.999809	0.897189	1	4279.24	0.244101	g
Dmel-CG10988	0.997235	0.999809	1.20135e-05	1	4279.24	-3.60674e+07	Grip91
Dmel-CG11134	0.236722	0.999809	1.4004	1	4279.24	0.169729	CG11134
Dmel-CG11151	0.151093	0.999809	2.06192	1	4279.24	0.12657	CG11151
Dmel-CR42861	0.93431	0.999809	0.00679449	1	4279.24	0.015461	lncRNA:CR42861
Dmel-CG10990	0.957458	0.999809	0.00284587	1	4279.24	-0.00695997	Pdcd4
Dmel-CR43833	0.999587	0.999809	2.67379e-07	1	4279.24	0	asRNA:CR43833
Dmel-CG32625	0.998243	0.999809	4.85113e-06	1	4279.24	-3.60674e+07	CG32625
Dmel-CG11130	0.00343441	0.319346	8.57057	1	4279.24	3.60674e+07	Rtc1
Dmel-CG11129	0.998699	0.999809	2.65954e-06	1	4279.24	0	Yp3
Dmel-CG11111	0.268136	0.999809	1.22658	1	4279.24	0.287534	rdgB
Dmel-CG10992	0.0100341	0.518954	6.63474	1	4279.24	0.111716	CtsB1
Dmel-CG11103	0.339858	0.999809	0.911172	1	4279.24	0.196448	CG11103
Dmel-CG33174	0.0574096	0.999809	3.61263	1	4279.24	0.256412	inaE
Dmel-CG10993	0.998705	0.999809	2.63541e-06	1	4279.24	-3.60674e+07	CG10993
Dmel-CG10996	0.99868	0.999809	2.73743e-06	1	4279.24	-3.60674e+07	CG10996
Dmel-CG11095	0.93254	0.999809	0.00716637	1	4279.24	0.0463002	CG11095
Dmel-CG10997	0.949554	0.999809	0.0040032	1	4279.24	0.00651907	Clic
Dmel-CG11092	0.534647	0.999809	0.385614	1	4279.24	-0.430537	Nup93-1
Dmel-CG11063	0.135273	0.999809	2.23177	1	4279.24	-0.503766	jub
Dmel-CG32626	0.000317282	0.0814196	12.9867	1	4279.24	-0.325384	AMPdeam
Dmel-CG45477	0.100135	0.999809	2.70457	1	4279.24	-0.160383	mamo
Dmel-CG11068	0.999587	0.999809	2.67379e-07	1	4279.24	0	CG11068
Dmel-CR44655	0.999587	0.999809	2.67379e-07	1	4279.24	0	lncRNA:CR44655
Dmel-CG18319	0.307606	0.999809	1.04118	1	4279.24	-0.0731607	ben
Dmel-CG32616	0.999587	0.999809	2.67379e-07	1	4279.24	0	Ste12DOR
Dmel-CR32624	0.999587	0.999809	2.67379e-07	1	4279.24	0	tRNA:Arg-TCG-2-1
Dmel-CR32621	0.999587	0.999809	2.67379e-07	1	4279.24	0	tRNA:Ser-CGA-1-1
Dmel-CR32623	0.999587	0.999809	2.67379e-07	1	4279.24	0	tRNA:Ser-CGA-1-2
Dmel-CR32622	0.999587	0.999809	2.67379e-07	1	4279.24	0	tRNA:Arg-TCG-3-1
Dmel-CR32620	0.999587	0.999809	2.67379e-07	1	4279.24	0	tRNA:Arg-TCG-3-2
Dmel-CR32619	0.999587	0.999809	2.67379e-07	1	4279.24	0	tRNA:Arg-TCG-3-3
Dmel-CR32617	0.999587	0.999809	2.67379e-07	1	4279.24	0	tRNA:Arg-TCG-3-4
Dmel-CR32612	0.999587	0.999809	2.67379e-07	1	4279.24	0	tRNA:Ser-AGA-3-1
Dmel-CR32607	0.999587	0.999809	2.67379e-07	1	4279.24	0	tRNA:Ser-AGA-2-1
Dmel-CG33247	0.999587	0.999809	2.67379e-07	1	4279.24	0	Ste:CG33247
Dmel-CG33246	0.999587	0.999809	2.67379e-07	1	4279.24	0	Ste:CG33246
Dmel-CG33245	0.999587	0.999809	2.67379e-07	1	4279.24	0	Ste:CG33245
Dmel-CG33244	0.999587	0.999809	2.67379e-07	1	4279.24	0	Ste:CG33244
Dmel-CG33243	0.999587	0.999809	2.67379e-07	1	4279.24	0	Ste:CG33243
Dmel-CG33242	0.999587	0.999809	2.67379e-07	1	4279.24	0	Ste:CG33242
Dmel-CG33241	0.999587	0.999809	2.67379e-07	1	4279.24	0	Ste:CG33241
Dmel-CG33240	0.999587	0.999809	2.67379e-07	1	4279.24	0	Ste:CG33240
Dmel-CG33239	0.999587	0.999809	2.67379e-07	1	4279.24	0	Ste:CG33239
Dmel-CG33238	0.999587	0.999809	2.67379e-07	1	4279.24	0	Ste:CG33238
Dmel-CG33237	0.999587	0.999809	2.67379e-07	1	4279.24	0	Ste:CG33237
Dmel-CG33236	0.999587	0.999809	2.67379e-07	1	4279.24	0	Ste:CG33236
Dmel-CR32615	0.999587	0.999809	2.67379e-07	1	4279.24	0	tRNA:Ser-AGA-1-1
Dmel-CR46242	0.999587	0.999809	2.67379e-07	1	4279.24	0	lncRNA:CR46242
Dmel-CR32608	0.999587	0.999809	2.67379e-07	1	4279.24	0	tRNA:Ser-CGA-1-3
Dmel-CR32610	0.999587	0.999809	2.67379e-07	1	4279.24	0	tRNA:Arg-TCG-1-1
Dmel-CR32618	0.999587	0.999809	2.67379e-07	1	4279.24	0	tRNA:Ser-AGA-3-2
Dmel-CR44657	0.998429	0.999809	3.87771e-06	1	4279.24	0	lncRNA:CR44657
Dmel-CR32609	0.999587	0.999809	2.67379e-07	1	4279.24	0	tRNA:Ser-AGA-2-2
Dmel-CR44658	0.999587	0.999809	2.67379e-07	1	4279.24	0	lncRNA:CR44658
Dmel-CG12479	0.999587	0.999809	2.67379e-07	1	4279.24	0	CG12479
Dmel-CG12480	0.999587	0.999809	2.67379e-07	1	4279.24	0	CG12480
Dmel-CG13402	0.999587	0.999809	2.67379e-07	1	4279.24	0	betaNACtes1
Dmel-CG1368	0.999587	0.999809	2.67379e-07	1	4279.24	0	CG1368
Dmel-CG11581	0.999587	0.999809	2.67379e-07	1	4279.24	0	CG11581
Dmel-CG11584	0.999587	0.999809	2.67379e-07	1	4279.24	0	CG11584
Dmel-CR45995	0.999587	0.999809	2.67379e-07	1	4279.24	0	asRNA:CR45995
Dmel-CG32603	0.999587	0.999809	2.67379e-07	1	4279.24	0	CG32603
Dmel-CG12481	0.999587	0.999809	2.67379e-07	1	4279.24	0	CG12481
Dmel-CG11585	0.999587	0.999809	2.67379e-07	1	4279.24	0	CG11585
Dmel-CG13403	0.999587	0.999809	2.67379e-07	1	4279.24	0	CG13403
Dmel-CG1372	0.999587	0.999809	2.67379e-07	1	4279.24	0	yl
Dmel-CR43515	0.999587	0.999809	2.67379e-07	1	4279.24	0	mir-4917
Dmel-CG11590	0.328216	0.999809	0.956141	1	4279.24	0.190174	CG11590
Dmel-CG32604	0.367458	0.999809	0.812415	1	4279.24	0.37648	l(1)G0007
Dmel-CG32597	0.0997926	0.999809	2.71003	1	4279.24	-0.292702	l(1)G0469
Dmel-CG11674	0.999587	0.999809	2.67379e-07	1	4279.24	0	CG11674
Dmel-CG15871	0.946542	0.999809	0.00449625	1	4279.24	0.0175817	mRpL38
Dmel-CG42271	0.264188	0.999809	1.247	1	4279.24	-0.296061	CG42271
Dmel-CG1839	0.587603	0.999809	0.294147	1	4279.24	-3.60674e+07	Fbxl4
Dmel-CG1434	0.0683863	0.999809	3.32301	1	4279.24	-3.60674e+07	CG1434
Dmel-CG1810	0.20243	0.999809	1.62526	1	4279.24	-0.402893	mRNA-cap
Dmel-CG32599	0.999587	0.999809	2.67379e-07	1	4279.24	0	CG32599
Dmel-CG12047	0.998051	0.999809	5.96808e-06	1	4279.24	3.60674e+07	mud
Dmel-CG1461	0.999587	0.999809	2.67379e-07	1	4279.24	0	CG1461
Dmel-CG46317	0.999587	0.999809	2.67379e-07	1	4279.24	0	CG46317
Dmel-CG13404	0.153526	0.999809	2.03758	1	4279.24	-0.757374	CG13404
Dmel-CG1517	0.279852	0.999809	1.1681	1	4279.24	-3.60674e+07	na
Dmel-CG32602	0.999587	0.999809	2.67379e-07	1	4279.24	0	Muc12Ea
Dmel-CG9400	0.999587	0.999809	2.67379e-07	1	4279.24	0	CG9400
Dmel-CR44963	0.999587	0.999809	2.67379e-07	1	4279.24	0	lncRNA:CR44963
Dmel-CG18157	0.999587	0.999809	2.67379e-07	1	4279.24	0	betaNACtes2
Dmel-CG32598	0.998544	0.999809	3.32835e-06	1	4279.24	0	betaNACtes6
Dmel-CG32600	0.997395	0.999809	1.06609e-05	1	4279.24	-0.217957	dpr8
Dmel-CG32601	0.999587	0.999809	2.67379e-07	1	4279.24	0	betaNACtes3
Dmel-CG18313	0.999587	0.999809	2.67379e-07	1	4279.24	0	betaNACtes4
Dmel-CG9411	0.999587	0.999809	2.67379e-07	1	4279.24	0	CG9411
Dmel-CG12540	0.999587	0.999809	2.67379e-07	1	4279.24	0	CG12540
Dmel-CR44110	0.999587	0.999809	2.67379e-07	1	4279.24	0	lncRNA:CR44110
Dmel-CR45521	0.999587	0.999809	2.67379e-07	1	4279.24	0	lncRNA:CR45521
Dmel-CG14414	0.769762	0.999809	0.0856761	1	4279.24	-0.0710036	CG14414
Dmel-CG14413	0.313288	0.999809	1.017	1	4279.24	-0.142923	mRpS25
Dmel-CG5310	0.293449	0.999809	1.104	1	4279.24	-0.507881	nmdyn-D6
Dmel-CG9413	0.711468	0.999809	0.136833	1	4279.24	0.0685365	sbm
Dmel-CG18657	0.997313	0.999809	1.13403e-05	1	4279.24	0	NetA
Dmel-CG5321	0.999587	0.999809	2.67379e-07	1	4279.24	0	CG5321
Dmel-CG10521	0.997259	0.999809	1.18038e-05	1	4279.24	0	NetB
Dmel-CG43088	0.998674	0.999809	2.76302e-06	1	4279.24	0	CG43088
Dmel-CG32595	0.998423	0.999809	3.90524e-06	1	4279.24	3.60674e+07	hog
Dmel-CG15890	0.999587	0.999809	2.67379e-07	1	4279.24	0	CG15890
Dmel-CG5334	0.999587	0.999809	2.67379e-07	1	4279.24	0	CG5334
Dmel-CG5347	0.999587	0.999809	2.67379e-07	1	4279.24	0	CG5347
Dmel-CG9540	0.998256	0.999809	4.77884e-06	1	4279.24	7.21347e+07	Ag5r2
Dmel-CG9538	0.999521	0.999809	3.60921e-07	1	4279.24	3.60674e+07	Ag5r
Dmel-CR45522	0.999587	0.999809	2.67379e-07	1	4279.24	0	lncRNA:CR45522
Dmel-CG9533	0.997657	0.999809	8.62171e-06	1	4279.24	-0.272625	rut
Dmel-CG14408	0.166708	0.999809	1.91295	1	4279.24	-0.380504	CG14408
Dmel-CG14411	0.677201	0.999809	0.173318	1	4279.24	-0.0868608	CG14411
Dmel-CG14410	0.998759	0.999809	2.41845e-06	1	4279.24	-3.60674e+07	CG14410
Dmel-CG14407	0.472173	0.999809	0.516978	1	4279.24	-0.0930109	CG14407
Dmel-CG32590	0.284587	0.999809	1.14534	1	4279.24	0.397162	CG32590
Dmel-CG32593	0.977329	0.999809	0.000807634	1	4279.24	-0.00690473	Flo2
Dmel-CG12539	0.999587	0.999809	2.67379e-07	1	4279.24	0	CG12539
Dmel-CG9522	0.999587	0.999809	2.67379e-07	1	4279.24	0	CG9522
Dmel-CG9521	0.999587	0.999809	2.67379e-07	1	4279.24	0	CG9521
Dmel-CG9519	0.999587	0.999809	2.67379e-07	1	4279.24	0	CG9519
Dmel-CG9518	0.998581	0.999809	3.16151e-06	1	4279.24	0	CG9518
Dmel-CG45065	0.999587	0.999809	2.67379e-07	1	4279.24	0	CG45065
Dmel-CG45064	0.999587	0.999809	2.67379e-07	1	4279.24	0	CG45064
Dmel-CG9514	0.999587	0.999809	2.67379e-07	1	4279.24	0	CG9514
Dmel-CG9512	0.298406	0.999809	1.08157	1	4279.24	-3.60674e+07	CG9512
Dmel-CG9509	0.998249	0.999809	4.81589e-06	1	4279.24	-0.115884	fiz
Dmel-CG14406	0.999587	0.999809	2.67379e-07	1	4279.24	0	CG14406
Dmel-CG12398	0.999587	0.999809	2.67379e-07	1	4279.24	0	CG12398
Dmel-CG9504	0.999587	0.999809	2.67379e-07	1	4279.24	0	Eo
Dmel-CG9503	0.998341	0.999809	4.32411e-06	1	4279.24	-3.60674e+07	CG9503
Dmel-CG32591	0.998499	0.999809	3.53892e-06	1	4279.24	3.60674e+07	CG32591
Dmel-CG9009	0.997615	0.999809	8.93746e-06	1	4279.24	3.60674e+07	pdgy
Dmel-CR44831	0.999587	0.999809	2.67379e-07	1	4279.24	0	lncRNA:CR44831
Dmel-CG9030	0.999587	0.999809	2.67379e-07	1	4279.24	0	CG9030
Dmel-CG10952	0.112263	0.999809	2.5231	1	4279.24	-3.60674e+07	eag
Dmel-CG32592	0.248041	0.999809	1.33467	1	4279.24	0.98198	hiw
Dmel-CG32594	0.148345	0.999809	2.08994	1	4279.24	3.60674e+07	be
Dmel-CG5541	0.00444256	0.35462	8.10205	1	4279.24	-0.384556	CG5541
Dmel-CG5548	0.89496	0.999809	0.0174341	1	4279.24	0.0117026	ND-B18
Dmel-CG9053	0.993221	0.999809	7.21884e-05	1	4279.24	-0.00176235	opm
Dmel-CG5560	0.998125	0.999809	5.52077e-06	1	4279.24	-3.60674e+07	dob
Dmel-CG9057	0.983513	0.999809	0.000427102	1	4279.24	-0.00307049	Lsd-2
Dmel-CR44662	0.997979	0.999809	6.41377e-06	1	4279.24	-0.49025	lncRNA:CR44662
Dmel-CR44661	0.997864	0.999809	7.16864e-06	1	4279.24	0.0351317	lncRNA:CR44661
Dmel-CG33177	0.999587	0.999809	2.67379e-07	1	4279.24	0	CG33177
Dmel-CR44960	0.997821	0.999809	7.46007e-06	1	4279.24	3.60674e+07	asRNA:CR44960
Dmel-CG33178	0.999587	0.999809	2.67379e-07	1	4279.24	0	CG33178
Dmel-CG9065	0.0545245	0.999809	3.6986	1	4279.24	-0.285524	CG9065
Dmel-CG15027	0.657141	0.999809	0.197043	1	4279.24	0.100768	CG15027
Dmel-CG5599	0.534318	0.999809	0.386236	1	4279.24	-0.369684	CG5599
Dmel-CG5627	0.775846	0.999809	0.0810851	1	4279.24	-0.0639515	Rab3-GEF
Dmel-CG9072	0.72959	0.999809	0.119504	1	4279.24	0.159701	CG9072
Dmel-CG9081	0.998525	0.999809	3.41867e-06	1	4279.24	0.452818	Cyp4s3
Dmel-CG33968	0.998486	0.999809	3.60174e-06	1	4279.24	0	drd
Dmel-CG9091	0.0818765	0.999809	3.02868	1	4279.24	0.0495639	RpL37a
Dmel-CG9095	0.999587	0.999809	2.67379e-07	1	4279.24	0	CG9095
Dmel-CG43737	0.999587	0.999809	2.67379e-07	1	4279.24	0	CG43737
Dmel-CG32588	0.999587	0.999809	2.67379e-07	1	4279.24	0	CG32588
Dmel-CG5662	0.999587	0.999809	2.67379e-07	1	4279.24	0	CG5662
Dmel-CG43075	0.999587	0.999809	2.67379e-07	1	4279.24	0	CG43075
Dmel-CG43076	0.999587	0.999809	2.67379e-07	1	4279.24	0	CG43076
Dmel-CR44430	0.998682	0.999809	2.73077e-06	1	4279.24	-3.60674e+07	lncRNA:CR44430
Dmel-CG9101	0.999587	0.999809	2.67379e-07	1	4279.24	0	CG9101
Dmel-CG15031	0.999587	0.999809	2.67379e-07	1	4279.24	0	PPYR1
Dmel-CG9106	0.999587	0.999809	2.67379e-07	1	4279.24	0	CG9106
Dmel-CR44663	0.999587	0.999809	2.67379e-07	1	4279.24	0	lncRNA:CR44663
Dmel-CR44664	0.999587	0.999809	2.67379e-07	1	4279.24	0	lncRNA:CR44664
Dmel-CG5877	0.652463	0.999809	0.202838	1	4279.24	-3.60674e+07	CG5877
Dmel-CR44429	0.24849	0.999809	1.33214	1	4279.24	-3.60674e+07	asRNA:CR44429
Dmel-CG42739	0.780651	0.999809	0.0775558	1	4279.24	-0.0501963	gce
Dmel-CR44961	0.998441	0.999809	3.81596e-06	1	4279.24	-3.60674e+07	asRNA:CR44961
Dmel-CG6146	0.308807	0.999809	1.03602	1	4279.24	0.162616	Top1
Dmel-CR43533	0.999587	0.999809	2.67379e-07	1	4279.24	0	mir-4957
Dmel-CG6157	0.998359	0.999809	4.23003e-06	1	4279.24	0	dah
Dmel-CG9114	0.997299	0.999809	1.14579e-05	1	4279.24	3.60674e+07	CG9114
Dmel-CG6170	0.937722	0.999809	0.0061055	1	4279.24	-0.0122274	HDAC6
Dmel-CR44998	0.173923	0.999809	1.84942	1	4279.24	-0.448335	asRNA:CR44998
Dmel-CG9123	0.997273	0.999809	1.16829e-05	1	4279.24	-0.343709	CG9123
Dmel-CG12608	0.949884	0.999809	0.00395091	1	4279.24	-0.0171401	CG12608
Dmel-CG6227	0.592321	0.999809	0.286778	1	4279.24	0.188146	CG6227
Dmel-CG9151	0.99826	0.999809	4.75561e-06	1	4279.24	-0.383788	acj6
Dmel-CG9156	0.998729	0.999809	2.53931e-06	1	4279.24	3.60674e+07	Pp1-13C
Dmel-CG9164	0.0202945	0.710075	5.3904	1	4279.24	-3.60674e+07	CG9164
Dmel-CG43395	0.999587	0.999809	2.67379e-07	1	4279.24	0	Cngl
Dmel-CG9195	0.0811665	0.999809	3.04283	1	4279.24	-0.135681	Scamp
Dmel-CG11654	0.960859	0.999809	0.00240865	1	4279.24	-0.00384054	Ahcy
Dmel-CG11655	0.0542852	0.999809	3.70594	1	4279.24	0.671857	CG11655
Dmel-CG9198	0.945116	0.999809	0.0047397	1	4279.24	-0.0526131	shtd
Dmel-CG6299	0.998551	0.999809	3.29814e-06	1	4279.24	-0.438281	CG6299
Dmel-CG6294	0.998138	0.999809	5.44674e-06	1	4279.24	-0.20468	CG6294
Dmel-CG15642	0.998006	0.999809	6.24579e-06	1	4279.24	-0.132245	CG15642
Dmel-CG15641	0.998509	0.999809	3.49092e-06	1	4279.24	0	CG15641
Dmel-CG9201	0.926733	0.999809	0.00845683	1	4279.24	-0.063375	Grip128
Dmel-CG6308	0.901807	0.999809	0.0152242	1	4279.24	0.0356978	Alg14
Dmel-CG9203	0.997506	0.999809	9.76798e-06	1	4279.24	3.60674e+07	mh
Dmel-CG6324	0.999587	0.999809	2.67379e-07	1	4279.24	0	CG6324
Dmel-CG6340	0.954102	0.999809	0.00331315	1	4279.24	-0.0135598	CG6340
Dmel-CG33206	0.116451	0.999809	2.46542	1	4279.24	-0.09888	Gmap
Dmel-CR44888	0.998073	0.999809	5.83335e-06	1	4279.24	3.60674e+07	lncRNA:CR44888
Dmel-CR42980	0.998029	0.999809	6.10417e-06	1	4279.24	3.60674e+07	mir-283
Dmel-CR42953	0.999587	0.999809	2.67379e-07	1	4279.24	0	mir-304
Dmel-CR42932	0.999587	0.999809	2.67379e-07	1	4279.24	0	mir-12
Dmel-CG9210	0.997453	0.999809	1.01882e-05	1	4279.24	-7.21347e+07	Ac13E
Dmel-CR44353	0.998253	0.999809	4.79735e-06	1	4279.24	0	lncRNA:CR44353
Dmel-CR44354	0.999587	0.999809	2.67379e-07	1	4279.24	0	lncRNA:CR44354
Dmel-CG42300	0.999587	0.999809	2.67379e-07	1	4279.24	0	CG42300
Dmel-CG7860	0.997357	0.999809	1.0971e-05	1	4279.24	-0.257677	CG7860
Dmel-CG15643	0.431484	0.999809	0.618942	1	4279.24	0.371142	CG15643
Dmel-CG9213	0.877279	0.999809	0.023848	1	4279.24	0.104103	CG9213
Dmel-CG42299	0.997857	0.999809	7.21248e-06	1	4279.24	3.60674e+07	CG42299
Dmel-CG15645	0.64255	0.999809	0.215453	1	4279.24	-0.228343	cerv
Dmel-CG7872	0.672813	0.999809	0.178353	1	4279.24	0.0733295	CG7872
Dmel-CG9215	0.721215	0.999809	0.127348	1	4279.24	-0.241756	CG9215
Dmel-CG8097	0.0500061	0.986952	3.84343	1	4279.24	-0.581143	CG8097
Dmel-CG9220	0.950651	0.999809	0.00383079	1	4279.24	-0.0294828	CG9220
Dmel-CG8105	0.99862	0.999809	2.99227e-06	1	4279.24	0	Alp11
Dmel-CG9224	0.515321	0.999809	0.423318	1	4279.24	-0.0992883	sog
Dmel-CR44423	0.0836264	0.999809	2.99437	1	4279.24	-3.60674e+07	lncRNA:CR44423
Dmel-CR44893	0.999587	0.999809	2.67379e-07	1	4279.24	0	lncRNA:CR44893
Dmel-CG8117	0.999587	0.999809	2.67379e-07	1	4279.24	0	CG8117
Dmel-CR43299	0.999587	0.999809	2.67379e-07	1	4279.24	0	asRNA:CR43299
Dmel-CG8119	0.999587	0.999809	2.67379e-07	1	4279.24	0	CG8119
Dmel-CG15646	0.999587	0.999809	2.67379e-07	1	4279.24	0	CG15646
Dmel-CG12708	0.99833	0.999809	4.38105e-06	1	4279.24	3.60674e+07	CG12708
Dmel-CG15599	0.999587	0.999809	2.67379e-07	1	4279.24	0	CG15599
Dmel-CR43132	0.999587	0.999809	2.67379e-07	1	4279.24	0	lncRNA:CR43132
Dmel-CR45523	0.999587	0.999809	2.67379e-07	1	4279.24	0	lncRNA:CR45523
Dmel-CR45524	0.999587	0.999809	2.67379e-07	1	4279.24	0	lncRNA:CR45524
Dmel-CR45526	0.999587	0.999809	2.67379e-07	1	4279.24	0	lncRNA:CR45526
Dmel-CG8128	0.0810393	0.999809	3.04537	1	4279.24	-0.196616	CG8128
Dmel-CG9240	0.0369774	0.90028	4.35418	1	4279.24	0.313733	CG9240
Dmel-CG9245	0.0448807	0.947416	4.02548	1	4279.24	-0.172068	Pis
Dmel-CG8134	0.524722	0.999809	0.404669	1	4279.24	0.162705	CG8134
Dmel-CG9281	0.814003	0.999809	0.0553563	1	4279.24	-0.0441266	CG9281
Dmel-CG15601	0.728572	0.999809	0.120442	1	4279.24	0.215711	CG15601
Dmel-CG8184	0.91257	0.999809	0.0120569	1	4279.24	-0.021478	CG8184
Dmel-CG8191	0.761613	0.999809	0.0920412	1	4279.24	0.167395	CG8191
Dmel-CG12379	0.0516101	0.995828	3.79048	1	4279.24	0.727084	CG12379
Dmel-CG8198	0.0554201	0.999809	3.6714	1	4279.24	-0.397424	MagR
Dmel-CG11678	0.250524	0.999809	1.32073	1	4279.24	-0.247674	Arp6
Dmel-CG11679	0.295124	0.999809	1.09637	1	4279.24	-0.351243	CG11679
Dmel-CG8206	0.144986	0.999809	2.125	1	4279.24	0.186113	CG8206
Dmel-CG8944	0.235512	0.999809	1.40766	1	4279.24	0.618348	CG8944
Dmel-CG8231	0.723749	0.999809	0.124945	1	4279.24	-0.059434	CCT6
Dmel-CG8239	0.878806	0.999809	0.023254	1	4279.24	0.110151	Mvd
Dmel-CG8948	0.522149	0.999809	0.409715	1	4279.24	0.155824	Graf
Dmel-CG8260	0.999587	0.999809	2.67379e-07	1	4279.24	0	CG8260
Dmel-CG8288	0.702275	0.999809	0.146136	1	4279.24	0.0819942	mRpL3
Dmel-CG17209	0.721809	0.999809	0.126782	1	4279.24	0.294513	RpIIIC160
Dmel-CG8952	0.998002	0.999809	6.27206e-06	1	4279.24	7.21347e+07	CG8952
Dmel-CG33172	0.997587	0.999809	9.14729e-06	1	4279.24	-3.60674e+07	CG33172
Dmel-CG43672	0.997563	0.999809	9.32892e-06	1	4279.24	0.224345	CG43672
Dmel-CG43673	0.998745	0.999809	2.47596e-06	1	4279.24	0	CG43673
Dmel-CG8959	0.998682	0.999809	2.73076e-06	1	4279.24	-3.60674e+07	Efhc1.1
Dmel-CG8962	0.828507	0.999809	0.0469288	1	4279.24	0.0930103	Paf-AHalpha
Dmel-CG8470	0.711501	0.999809	0.1368	1	4279.24	-0.106854	mRpS30
Dmel-CG8497	0.0376908	0.901045	4.32161	1	4279.24	-3.60674e+07	Rhp
Dmel-CG8974	0.017186	0.668499	5.68171	1	4279.24	-0.342008	CG8974
Dmel-CG32581	0.406765	0.999809	0.688371	1	4279.24	-0.21895	CG32581
Dmel-CG15602	0.2116	0.999809	1.56091	1	4279.24	0.39827	CG15602
Dmel-CG8995	0.811614	0.999809	0.0568149	1	4279.24	-0.0460001	PGRP-LE
Dmel-CG8544	0.00244113	0.261686	9.19514	1	4279.24	-0.45074	sd
Dmel-CR44384	0.998041	0.999809	6.03193e-06	1	4279.24	3.60674e+07	lncRNA:CR44384
Dmel-CG8509	0.997735	0.999809	8.05603e-06	1	4279.24	0.0662676	CG8509
Dmel-CG9012	0.511441	0.999809	0.431191	1	4279.24	-0.075307	Chc
Dmel-CR32582	0.516469	0.999809	0.42101	1	4279.24	-3.60674e+07	lncRNA:CR32582
Dmel-CG8565	0.999587	0.999809	2.67379e-07	1	4279.24	0	CG8565
Dmel-CG9020	0.699041	0.999809	0.149491	1	4279.24	-0.172161	ArgRS
Dmel-CG8578	0.615997	0.999809	0.25157	1	4279.24	-0.229386	CG8578
Dmel-CG9032	0.390034	0.999809	0.738985	1	4279.24	-0.0724277	sun
Dmel-CG9038	0.44827	0.999809	0.575129	1	4279.24	0.128881	UBL3
Dmel-CG15914	0.159782	0.999809	1.97698	1	4279.24	-3.60674e+07	CG15914
Dmel-CG9045	0.120865	0.999809	2.40704	1	4279.24	0.455929	Myb
Dmel-CG33250	0.0574203	0.999809	3.61232	1	4279.24	-3.60674e+07	AlkB
Dmel-CG10545	0.212887	0.999809	1.55215	1	4279.24	-0.0695756	Gbeta13F
Dmel-CG8893	0.0541182	0.999809	3.71109	1	4279.24	-0.115699	Gapdh2
Dmel-CG16952	0.152333	0.999809	2.04946	1	4279.24	-3.60674e+07	CG16952
Dmel-CG9056	0.65252	0.999809	0.202766	1	4279.24	-0.113059	tay
Dmel-CG9066	0.679834	0.999809	0.170336	1	4279.24	0.0350175	MSBP
Dmel-CG15916	0.0642701	0.999809	3.42539	1	4279.24	0.407963	CG15916
Dmel-CG18102	0.80487	0.999809	0.0610411	1	4279.24	-0.0338974	shi
Dmel-CG9096	0.865766	0.999809	0.0285777	1	4279.24	-0.0807298	CycD
Dmel-CG8909	0.999587	0.999809	2.67379e-07	1	4279.24	0	Lrp4
Dmel-CG8916	0.999587	0.999809	2.67379e-07	1	4279.24	0	CG8916
Dmel-CG17336	0.998271	0.999809	4.69798e-06	1	4279.24	0.389959	Lcch3
Dmel-CR45000	0.163678	0.999809	1.94058	1	4279.24	-7.21347e+07	asRNA:CR45000
Dmel-CG33180	0.431849	0.999809	0.617963	1	4279.24	-3.60674e+07	Ranbp16
Dmel-CG9126	0.617832	0.999809	0.248962	1	4279.24	-0.0946128	Stim
Dmel-CG8924	0.997378	0.999809	1.08017e-05	1	4279.24	3.60674e+07	CG8924
Dmel-CG8928	0.72028	0.999809	0.128242	1	4279.24	0.0733152	Rrp47
Dmel-CG42252	0.999587	0.999809	2.67379e-07	1	4279.24	0	mmd
Dmel-CR42917	0.999587	0.999809	2.67379e-07	1	4279.24	0	mir-927
Dmel-CR45527	0.998426	0.999809	3.89369e-06	1	4279.24	3.60674e+07	lncRNA:CR45527
Dmel-CG12697	0.999587	0.999809	2.67379e-07	1	4279.24	0
Dmel-CG42766	0.999587	0.999809	2.67379e-07	1	4279.24	0	CG42766
Dmel-CG9170	0.508196	0.999809	0.437853	1	4279.24	0.292848	CG9170
Dmel-CG8931	0.221564	0.999809	1.49465	1	4279.24	0.305121	Slc25A46a
Dmel-CG9172	0.819135	0.999809	0.052291	1	4279.24	-0.0292847	ND-20
Dmel-CG9177	0.18203	0.999809	1.78155	1	4279.24	0.264252	eIF5
Dmel-CG46312	0.999587	0.999809	2.67379e-07	1	4279.24	0	CG46312
Dmel-CG8933	0.157866	0.999809	1.99525	1	4279.24	0.186058	exd
Dmel-CG8939	0.751793	0.999809	0.100043	1	4279.24	-0.125054	CG8939
Dmel-CG9209	0.0653959	0.999809	3.39671	1	4279.24	-0.606311	vap
Dmel-CG12698	0.99862	0.999809	2.99219e-06	1	4279.24	0	CG12698
Dmel-CG32580	0.998389	0.999809	4.07777e-06	1	4279.24	0	Muc14A
Dmel-CG12395	0.999587	0.999809	2.67379e-07	1	4279.24	0	CG12395
Dmel-CG14948	0.036912	0.90028	4.35719	1	4279.24	-0.831491	dpr18
Dmel-CG9212	0.383447	0.999809	0.759778	1	4279.24	0.141565	Nipsnap
Dmel-CG9214	0.585116	0.999809	0.298081	1	4279.24	-0.124539	Tob
Dmel-CR43501	0.999587	0.999809	2.67379e-07	1	4279.24	0	mir-4958
Dmel-CG8958	0.999587	0.999809	2.67379e-07	1	4279.24	0	CG8958
Dmel-CG42353	0.999587	0.999809	2.67379e-07	1	4279.24	0	CG42353
Dmel-CG42354	0.999587	0.999809	2.67379e-07	1	4279.24	0	CG42354
Dmel-CG32577	0.998745	0.999809	2.47521e-06	1	4279.24	-3.60674e+07	disco-r
Dmel-CR46211	0.999587	0.999809	2.67379e-07	1	4279.24	0	lncRNA:CR46211
Dmel-CR42990	0.999587	0.999809	2.67379e-07	1	4279.24	0	mir-985
Dmel-CG9908	0.998451	0.999809	3.76958e-06	1	4279.24	7.21347e+07	disco
Dmel-CR32914	0.999587	0.999809	2.67379e-07	1	4279.24	0	snRNA:U5:14B
Dmel-CR32913	0.999587	0.999809	2.67379e-07	1	4279.24	0	snRNA:U2:14B
Dmel-CG12507	0.999587	0.999809	2.67379e-07	1	4279.24	0	CG12507
Dmel-CG13956	0.889061	0.999809	0.0194606	1	4279.24	-0.0604162	kat80
Dmel-CG3415	0.412121	0.999809	0.672806	1	4279.24	0.140879	Mfe2
Dmel-CG3422	0.373692	0.999809	0.791517	1	4279.24	0.0936983	Prosalpha4
Dmel-CG3525	0.433965	0.999809	0.612304	1	4279.24	-0.168474	eas
Dmel-CG32576	0.868754	0.999809	0.0273079	1	4279.24	0.031221	CG32576
Dmel-CG3560	0.116041	0.999809	2.47096	1	4279.24	0.0787747	UQCR-14
Dmel-CG3606	0.468899	0.999809	0.524662	1	4279.24	0.207219	caz
Dmel-CG9911	0.367787	0.999809	0.811299	1	4279.24	-0.146607	CG9911
Dmel-CG3632	0.462643	0.999809	0.53959	1	4279.24	0.248776	CG3632
Dmel-CG3679	0.731775	0.999809	0.117504	1	4279.24	0.169517	CG3679
Dmel-CG9914	0.0491719	0.982365	3.87168	1	4279.24	-0.943098	Had1
Dmel-CR45485	0.997593	0.999809	9.09959e-06	1	4279.24	3.60674e+07	asRNA:CR45485
Dmel-CG9915	0.847633	0.999809	0.0369221	1	4279.24	0.0828187	CG9915
Dmel-CG13957	0.124287	0.999809	2.36338	1	4279.24	-0.70404	SWIP
Dmel-CG9916	0.0543462	0.999809	3.70407	1	4279.24	0.077188	Cyp1
Dmel-CG9917	0.306733	0.999809	1.04494	1	4279.24	-0.203064	CG9917
Dmel-CG32579	0.999587	0.999809	2.67379e-07	1	4279.24	0	CG32579
Dmel-CG3692	0.997196	0.999809	1.23488e-05	1	4279.24	-3.60674e+07	CalpC
Dmel-CG9919	0.953111	0.999809	0.00345789	1	4279.24	0.0234196	CG9919
Dmel-CG9921	0.603712	0.999809	0.269474	1	4279.24	0.121231	CG9921
Dmel-CG12223	0.304544	0.999809	1.05445	1	4279.24	-0.125631	Dsp1
Dmel-CG4200	0.33267	0.999809	0.938689	1	4279.24	-0.458234	sl
Dmel-CG9998	0.381564	0.999809	0.765815	1	4279.24	-0.117612	U2af50
Dmel-CG32578	0.897416	0.999809	0.0166239	1	4279.24	0.0635731	PIG-Q
Dmel-CG4211	0.231261	0.999809	1.4335	1	4279.24	-0.217151	nonA
Dmel-CG18734	0.981199	0.999809	0.000555424	1	4279.24	-0.00808401	Fur2
Dmel-CG9992	0.307968	0.999809	1.03962	1	4279.24	-0.376823	CG9992
Dmel-CG4239	0.493602	0.999809	0.468746	1	4279.24	-0.258246	CG4239
Dmel-CG9984	0.398975	0.999809	0.711557	1	4279.24	-0.250864	TH1
Dmel-CG4252	0.997508	0.999809	9.75627e-06	1	4279.24	7.21347e+07	mei-41
Dmel-CG9981	0.443514	0.999809	0.587284	1	4279.24	0.120215	CG9981
Dmel-CG4301	0.0617819	0.999809	3.49072	1	4279.24	0.264512	CG4301
Dmel-CG4394	0.00390121	0.32729	8.33832	1	4279.24	-0.339244	Traf-like
Dmel-CG9968	0.37873	0.999809	0.774982	1	4279.24	-0.210932	AnxB11
Dmel-CG32575	0.798544	0.999809	0.0651518	1	4279.24	-0.0849582	hang
Dmel-CG9947	0.126717	0.999809	2.33318	1	4279.24	-0.146174	CDC50
Dmel-CG4420	0.753628	0.999809	0.09852	1	4279.24	0.0805839	rngo
Dmel-CG9946	0.0828457	0.999809	3.00958	1	4279.24	-0.212478	eIF2alpha
Dmel-CG34015	0.0928333	0.999809	2.82581	1	4279.24	0.294357	CG34015
Dmel-CG4429	0.544105	0.999809	0.368044	1	4279.24	-0.0859744	eIF4H1
Dmel-CG9907	0.997761	0.999809	7.87645e-06	1	4279.24	-3.60674e+07	para
Dmel-CG9906	0.999587	0.999809	2.67379e-07	1	4279.24	0	Cnx14D
Dmel-CG9903	0.997159	0.999809	1.26784e-05	1	4279.24	-3.60674e+07	CG9903
Dmel-CG9902	0.00848946	0.477307	6.93362	1	4279.24	1.44269e+08	CG9902
Dmel-CG9901	0.197239	0.999809	1.66322	1	4279.24	-0.190844	Arp2
Dmel-CG9842	0.768302	0.999809	0.0867986	1	4279.24	-0.061419	Pp2B-14D
Dmel-CG9819	0.196977	0.999809	1.66516	1	4279.24	-0.302296	CanA-14F
Dmel-CG13014	0.327489	0.999809	0.95902	1	4279.24	0.288191	CG13014
Dmel-CG9802	0.306702	0.999809	1.04508	1	4279.24	0.425518	SMC3
Dmel-CG4443	0.636915	0.999809	0.222832	1	4279.24	0.0969313	Ubc7
Dmel-CG9784	0.0820369	0.999809	3.0255	1	4279.24	-0.416678	CG9784
Dmel-CG4453	0.800848	0.999809	0.0636376	1	4279.24	-0.0815174	Nup153
Dmel-CR43523	0.999587	0.999809	2.67379e-07	1	4279.24	0	mir-4965
Dmel-CG18582	0.994986	0.999809	3.94923e-05	1	4279.24	-0.00196097	mbt
Dmel-CR46362	0.999587	0.999809	2.67379e-07	1	4279.24	0	sisRNA:2
Dmel-CG9782	0.998308	0.999809	4.49698e-06	1	4279.24	-0.438278	CG9782
Dmel-CG9774	0.80993	0.999809	0.0578551	1	4279.24	-0.0378598	Rok
Dmel-CG9777	0.998081	0.999809	5.78674e-06	1	4279.24	-3.60674e+07	CG9777
Dmel-CR45001	0.999587	0.999809	2.67379e-07	1	4279.24	0	asRNA:CR45001
Dmel-CG4464	0.816562	0.999809	0.0538161	1	4279.24	-0.0105287	RpS19a
Dmel-CG9742	0.14183	0.999809	2.15879	1	4279.24	0.146718	SNRPG
Dmel-CG4521	0.505226	0.999809	0.444017	1	4279.24	-0.267845	mthl1
Dmel-CR46147	0.999587	0.999809	2.67379e-07	1	4279.24	0	lncRNA:CR46147
Dmel-CG32573	0.999587	0.999809	2.67379e-07	1	4279.24	0	CG32573
Dmel-CG42512	0.998727	0.999809	2.54648e-06	1	4279.24	-3.60674e+07	CG42512
Dmel-CG9723	0.200428	0.999809	1.63976	1	4279.24	0.463569	CG9723
Dmel-CG18572	0.997147	0.999809	1.27858e-05	1	4279.24	3.60674e+07	r
Dmel-CG15865	0.997833	0.999809	7.37477e-06	1	4279.24	7.21347e+07	CG15865
Dmel-CG13012	0.998173	0.999809	5.24565e-06	1	4279.24	-0.104532	CG13012
Dmel-CG13010	0.998804	0.999809	2.24573e-06	1	4279.24	3.60674e+07	CG13010
Dmel-CG13011	0.999587	0.999809	2.67379e-07	1	4279.24	0	sing
Dmel-CG9703	0.303848	0.999809	1.05748	1	4279.24	3.60674e+07	Axs
Dmel-CG9699	0.645212	0.999809	0.21202	1	4279.24	-0.0875263	Sep4
Dmel-CG4678	0.146193	0.999809	2.1123	1	4279.24	-7.21347e+07	CG4678
Dmel-CG9676	0.999587	0.999809	2.67379e-07	1	4279.24	0	CG9676
Dmel-CG9675	0.997912	0.999809	6.85101e-06	1	4279.24	0.250195	sphe
Dmel-CG9673	0.00177964	0.233909	9.77627	1	4279.24	7.21347e+07	CG9673
Dmel-CG4653	0.582365	0.999809	0.302472	1	4279.24	-3.60674e+07	CG4653
Dmel-CG9672	0.997454	0.999809	1.01826e-05	1	4279.24	0.539856	CG9672
Dmel-CG13008	0.999587	0.999809	2.67379e-07	1	4279.24	0	CG13008
Dmel-CG34325	0.00528234	0.391274	7.78814	1	4279.24	-0.749968	CG34325
Dmel-CG32572	0.999587	0.999809	2.67379e-07	1	4279.24	0	CG32572
Dmel-CG9634	0.997386	0.999809	1.07338e-05	1	4279.24	-0.162178	goe
Dmel-CG32571	0.999587	0.999809	2.67379e-07	1	4279.24	0	TwdlX
Dmel-CG32570	0.999587	0.999809	2.67379e-07	1	4279.24	0	TwdlY
Dmel-CG32569	0.999587	0.999809	2.67379e-07	1	4279.24	0	TwdlZ
Dmel-CG32568	0.999587	0.999809	2.67379e-07	1	4279.24	0	CG32568
Dmel-CG32574	0.999587	0.999809	2.67379e-07	1	4279.24	0	Twdlalpha
Dmel-CG9623	0.999587	0.999809	2.67379e-07	1	4279.24	0	if
Dmel-CG4742	0.150601	0.999809	2.06689	1	4279.24	-0.228504	mRpL22
Dmel-CG9609	0.667732	0.999809	0.184293	1	4279.24	-0.198585	CG9609
Dmel-CG4756	0.235479	0.999809	1.40785	1	4279.24	-0.344144	Sap30
Dmel-CG9606	0.0293916	0.807853	4.74771	1	4279.24	3.60674e+07	Rrp45
Dmel-CG4768	0.199004	0.999809	1.65018	1	4279.24	-0.361809	CG4768
Dmel-CG9132	0.148079	0.999809	2.09269	1	4279.24	0.252944	CG9132
Dmel-CG4789	0.417085	0.999809	0.658641	1	4279.24	0.156428	CG4789
Dmel-CG9125	0.347407	0.999809	0.883099	1	4279.24	-0.435755	CG9125
Dmel-CG13005	0.537002	0.999809	0.381186	1	4279.24	0.359898	CG13005
Dmel-CR44053	0.99808	0.999809	5.78982e-06	1	4279.24	0	asRNA:CR44053
Dmel-CG4805	0.997686	0.999809	8.40861e-06	1	4279.24	-7.21347e+07	ppk28
Dmel-CG4829	0.0166626	0.659001	5.73608	1	4279.24	3.60674e+07	CG4829
Dmel-CR44129	0.998035	0.999809	6.06823e-06	1	4279.24	3.60674e+07	lncRNA:CR44129
Dmel-CG13004	0.999587	0.999809	2.67379e-07	1	4279.24	0	CG13004
Dmel-CG46306	0.999587	0.999809	2.67379e-07	1	4279.24	0	CG46306
Dmel-CG9108	0.998405	0.999809	3.9977e-06	1	4279.24	0	RSG7
Dmel-CG13003	0.998496	0.999809	3.55186e-06	1	4279.24	-3.60674e+07	CG13003
Dmel-CG4872	0.997502	0.999809	9.79956e-06	1	4279.24	-0.387479	CG4872
Dmel-CG9104	0.516586	0.999809	0.420774	1	4279.24	-0.21497	Nprl2
Dmel-CG4875	0.166012	0.999809	1.91925	1	4279.24	-0.515519	Rcp
Dmel-CG9099	0.128652	0.999809	2.30958	1	4279.24	0.164921	DENR
Dmel-CG4880	0.218813	0.999809	1.51258	1	4279.24	0.874001	CG4880
Dmel-CR43768	0.999587	0.999809	2.67379e-07	1	4279.24	0	lncRNA:CR43768
Dmel-CG13002	0.999587	0.999809	2.67379e-07	1	4279.24	0	CG13002
Dmel-CG33252	0.998699	0.999809	2.65934e-06	1	4279.24	0	CG33252
Dmel-CR44754	0.997338	0.999809	1.11351e-05	1	4279.24	-1.08202e+08	lncRNA:CR44754
Dmel-CG4928	0.99754	0.999809	9.50713e-06	1	4279.24	0	CG4928
Dmel-CG9089	0.996873	0.999809	1.53629e-05	1	4279.24	-0.57146	wus
Dmel-CG13001	0.444168	0.999809	0.5856	1	4279.24	0.337828	CG13001
Dmel-CG4937	0.0521501	0.999601	3.77305	1	4279.24	0.666757	RhoGAP15B
Dmel-CG13000	0.999587	0.999809	2.67379e-07	1	4279.24	0	CG13000
Dmel-CG9086	0.45697	0.999809	0.553406	1	4279.24	-0.198009	Ubr1
Dmel-CG45002	0.998009	0.999809	6.22696e-06	1	4279.24	0	CG45002
Dmel-CG43996	0.999587	0.999809	2.67379e-07	1	4279.24	0	CG43996
Dmel-CG43997	0.999587	0.999809	2.67379e-07	1	4279.24	0	CG43997
Dmel-CG43077	0.999587	0.999809	2.67379e-07	1	4279.24	0	CG43077
Dmel-CG8949	0.580838	0.999809	0.304928	1	4279.24	-0.124679	wcy
[truncated: 15,482 more rows]

## Sheet: DMelNV (EE) generic response
name	pval	adj_pval	f_statistic	df1	df2	lfc	symbol
Dmel-CG1168	1.67535e-10	2.92868e-06	41.0128	1	4279.24	-0.632208	7B2
Dmel-CG4264	2.91245e-08	0.000249795	30.8795	1	4279.24	0.716493	Hsc70-4
Dmel-CG4147	4.28686e-08	0.000249795	30.1242	1	4279.24	1.24792	Hsc70-3
Dmel-CG17921	3.04953e-06	0.0133272	21.8432	1	4279.24	-1.60299e+07	HmgZ
Dmel-CG5249	2.15537e-05	0.0681059	18.0871	1	4279.24	-9.61797e+07	Blimp-1
Dmel-CG31689	2.5843e-05	0.0681059	17.7402	1	4279.24	-9.61797e+07	CG31689
Dmel-CR32886	2.74241e-05	0.0681059	17.6268	1	4279.24	2.00398	Uhg1
Dmel-CG1475	3.1168e-05	0.0681059	17.3825	1	4279.24	-0.401488	RpL13A
Dmel-CG8860	5.86771e-05	0.113971	16.1773	1	4279.24	-3.20599e+07	CG8860
Dmel-CG17514	8.02997e-05	0.140372	15.5813	1	4279.24	-6.41198e+07	CG17514
Dmel-CG34232	9.82054e-05	0.142607	15.1996	1	4279.24	-1.60299e+07	CG34232
Dmel-CG15442	0.00011019	0.142607	14.9815	1	4279.24	-0.328016	RpL27A
Dmel-CG1633	0.000112919	0.142607	14.9352	1	4279.24	-0.653125	Jafrac1
Dmel-CG14184	0.000114209	0.142607	14.9136	1	4279.24	-8.01497e+07	CG14184
Dmel-CG7917	0.000149587	0.174329	14.4033	1	4279.24	-3.20599e+07	Nlp
Dmel-CG3018	0.00016148	0.176427	14.2588	1	4279.24	-3.20599e+07	lwr
Dmel-CG6770	0.000201713	0.206675	13.839	1	4279.24	-0.989175	CG6770
Dmel-CG6030	0.000212811	0.206675	13.7381	1	4279.24	-1.60299e+07	ATPsynD
Dmel-CG5224	0.000236864	0.217928	13.5364	1	4279.24	-1.1221e+08	GstE11
Dmel-CG3379	0.000256508	0.224201	13.3864	1	4279.24	-0.414193	His4r
Dmel-CG3195	0.000300084	0.249798	13.0914	1	4279.24	-0.410936	RpL12
Dmel-CG17836	0.00034008	0.262358	12.8564	1	4279.24	0.897569	Xrp1
Dmel-CG17059	0.000345188	0.262358	12.8284	1	4279.24	-1.60299e+07	CG17059
Dmel-CG2249	0.000378339	0.275573	12.6564	1	4279.24	-1.60299e+07	COX7C
Dmel-CG2207	0.000399255	0.279175	12.5555	1	4279.24	-0.747879	Df31
Dmel-CG5825	0.000485473	0.309266	12.1894	1	4279.24	-0.570335	His3.3A
Dmel-CG8189	0.000501505	0.309266	12.1286	1	4279.24	-1.60299e+07	ATPsynB
Dmel-CG5454	0.000505337	0.309266	12.1144	1	4279.24	-9.61797e+07	snRNP-U1-C
Dmel-CG15674	0.000528569	0.309266	12.0304	1	4279.24	-8.01497e+07	CG15674
Dmel-CG8764	0.000531717	0.309266	12.0193	1	4279.24	-3.20599e+07	ox
Dmel-CG5655	0.000548439	0.309266	11.9614	1	4279.24	-1.60299e+07	Rsf1
Dmel-CG7490	0.000578366	0.31595	11.8621	1	4279.24	-0.41898	RpLP0
Dmel-CG1746	0.00066251	0.35095	11.6087	1	4279.24	-0.3926	ATPsynC
Dmel-CG18508	0.000697307	0.358518	11.5132	1	4279.24	-4.80898e+07	CG18508
Dmel-CG8498	0.000756126	0.377652	11.3623	1	4279.24	-1.60299e+07	Acbp1
Dmel-CG7998	0.000814669	0.389679	11.2235	1	4279.24	-1.60299e+07	Mdh2
Dmel-CG6846	0.000833694	0.389679	11.1806	1	4279.24	-0.354599	RpL26
Dmel-CG4994	0.000889683	0.389679	11.0597	1	4279.24	-4.80898e+07	Mpcp2
Dmel-CG3662	0.000895255	0.389679	11.0481	1	4279.24	-1.60299e+07	CG3662
Dmel-CG2811	0.000901208	0.389679	11.0358	1	4279.24	-4.80898e+07	CG2811
Dmel-CG5820	0.000913954	0.389679	11.0097	1	4279.24	-3.20599e+07	Gp150
Dmel-CG3321	0.000978135	0.407114	10.8836	1	4279.24	-1.60299e+07	ATPsynE
Dmel-CG32000	0.00107275	0.436108	10.7122	1	4279.24	-8.01497e+07	anne
Dmel-CG8818	0.00112255	0.445983	10.6281	1	4279.24	-6.41198e+07	CG8818
Dmel-CG9650	0.00115862	0.450084	10.5695	1	4279.24	-4.80898e+07	CG9650
Dmel-CG6603	0.00120774	0.452512	10.4925	1	4279.24	1.14632	Hsc70Cb
Dmel-CG5175	0.00121896	0.452512	10.4754	1	4279.24	-1.2824e+08	kuk
Dmel-CG9762	0.00124253	0.452512	10.4399	1	4279.24	-1.60299e+07	ND-SGDH
Dmel-CG10674	0.00132126	0.466871	10.3262	1	4279.24	-3.20599e+07	CG10674
Dmel-CG6463	0.00137601	0.466871	10.2511	1	4279.24	-1.60299e+07	ND-13B
Dmel-CG10219	0.00139732	0.466871	10.2227	1	4279.24	-1.60299e+07	SdhD
Dmel-CG6474	0.00139973	0.466871	10.2195	1	4279.24	-1.1221e+08	e(y)1
Dmel-CG9248	0.00144215	0.466871	10.1643	1	4279.24	-1.2824e+08	CG9248
Dmel-CG17838	0.0014422	0.466871	10.1643	1	4279.24	-3.20599e+07	Syp
Dmel-CG10278	0.00147098	0.46753	10.1278	1	4279.24	-8.01497e+07	GATAe
Dmel-CG17342	0.00155058	0.481301	10.0304	1	4279.24	0.645694	Lk6
Dmel-CG17896	0.00159445	0.481301	9.97893	1	4279.24	-0.775168	CG17896
Dmel-CG18265	0.0015969	0.481301	9.97609	1	4279.24	-3.20599e+07	CG18265
Dmel-CG9306	0.00174241	0.493294	9.81524	1	4279.24	-1.60299e+07	ND-B22
Dmel-CG17420	0.00174965	0.493294	9.8076	1	4279.24	-0.407339	RpL15
Dmel-CG15083	0.00178275	0.493294	9.77306	1	4279.24	-4.80898e+07	CG15083
Dmel-CG6998	0.00180096	0.493294	9.75432	1	4279.24	-1.60299e+07	ctp
Dmel-CG17051	0.00182706	0.493294	9.72782	1	4279.24	-6.41198e+07	dod
Dmel-CG43154	0.00182735	0.493294	9.72752	1	4279.24	-3.20599e+07	rudhira
Dmel-CG9032	0.00183423	0.493294	9.72061	1	4279.24	-3.20599e+07	sun
Dmel-CG6253	0.00190817	0.505404	9.64783	1	4279.24	-0.350781	RpL14
Dmel-CG14617	0.00198351	0.516463	9.57655	1	4279.24	-1.2824e+08	Cp110
Dmel-CG12895	0.00200901	0.516463	9.55305	1	4279.24	-1.1221e+08	CG12895
Dmel-CG12013	0.00208581	0.527188	9.48405	1	4279.24	0.776502	PHGPx
Dmel-CG9159	0.00211104	0.527188	9.46194	1	4279.24	1.09417	Kr-h2
Dmel-CG8891	0.00215613	0.530865	9.42309	1	4279.24	-9.61797e+07	CG8891
Dmel-CG8226	0.00227432	0.552186	9.32505	1	4279.24	-0.662456	Tom7
Dmel-CG6866	0.00242944	0.574036	9.20394	1	4279.24	-8.01497e+07	loqs
Dmel-CG18505	0.00245358	0.574036	9.18581	1	4279.24	-9.61797e+07	Acyp2
Dmel-CG34200	0.00250508	0.574036	9.14771	1	4279.24	-6.41198e+07	CG34200
Dmel-CG1969	0.00252785	0.574036	9.13112	1	4279.24	-6.41198e+07	Gnpnat
Dmel-CG2021	0.0025285	0.574036	9.13065	1	4279.24	-9.61797e+07	CG2021
Dmel-CG3949	0.00260254	0.58327	9.07774	1	4279.24	-8.01497e+07	hoip
Dmel-CG5920	0.00274913	0.608323	8.97736	1	4279.24	-0.310068	RpS2
Dmel-CG5663	0.00279252	0.6102	8.94869	1	4279.24	-1.60299e+07	Dip-C
Dmel-CG12559	0.00288905	0.623499	8.8865	1	4279.24	-8.01497e+07	rl
Dmel-CG14715	0.00306142	0.652642	8.78052	1	4279.24	-8.01497e+07	CG14715
Dmel-CG1548	0.00314392	0.662154	8.73192	1	4279.24	-0.665812	cathD
Dmel-CG7630	0.00319238	0.664357	8.70398	1	4279.24	-0.491187	CG7630
Dmel-CG11076	0.00327516	0.673566	8.65722	1	4279.24	-9.61797e+07	CG11076
Dmel-CG43444	0.00334665	0.674266	8.61781	1	4279.24	-8.01497e+07	Tet
Dmel-CG7925	0.00339143	0.674266	8.59355	1	4279.24	-6.41198e+07	tko
Dmel-CR43241	0.00342882	0.674266	8.57354	1	4279.24	-8.01497e+07	lncRNA:CR43241
Dmel-CG9436	0.00345366	0.674266	8.56038	1	4279.24	-9.61797e+07	CG9436
Dmel-CG5119	0.00347142	0.674266	8.55102	1	4279.24	0.302072	pAbp
Dmel-CG14903	0.00356842	0.676726	8.50076	1	4279.24	-6.41198e+07	CG14903
Dmel-CG6235	0.00358371	0.676726	8.49296	1	4279.24	-3.20599e+07	tws
Dmel-CG32409	0.00363094	0.676726	8.46909	1	4279.24	-1.4427e+08	CG32409
Dmel-CG15899	0.00365145	0.676726	8.45883	1	4279.24	-1.1221e+08
Dmel-CG5969	0.00379967	0.676726	8.38634	1	4279.24	-1.1221e+08	CG5969
Dmel-CG9277	0.0038305	0.676726	8.37162	1	4279.24	0.597668	betaTub56D
Dmel-CG4672	0.00383703	0.676726	8.36852	1	4279.24	-3.20599e+07	TMS1
Dmel-CG10249	0.0038437	0.676726	8.36536	1	4279.24	-3.20599e+07	Kank
Dmel-CG11154	0.0038655	0.676726	8.35506	1	4279.24	-0.486942	ATPsynbeta
Dmel-CG11103	0.00387121	0.676726	8.35238	1	4279.24	-9.61797e+07	CG11103
Dmel-CG11466	0.00391083	0.676883	8.33384	1	4279.24	-3.20599e+07	Cyp9f2
Dmel-CG7231	0.00401302	0.68776	8.2869	1	4279.24	-3.20599e+07	CG7231
Dmel-CG7111	0.00417377	0.698547	8.21546	1	4279.24	-1.60299e+07	Rack1
Dmel-CG5937	0.00417703	0.698547	8.21404	1	4279.24	-9.61797e+07	CG5937
Dmel-CG1065	0.00424594	0.698547	8.1843	1	4279.24	-4.80898e+07	Scsalpha1
Dmel-CG34150	0.00426841	0.698547	8.1747	1	4279.24	-9.61797e+07	CG34150
Dmel-CG34439	0.00433334	0.698547	8.14727	1	4279.24	-1.60299e+07	ND-MWFE
Dmel-CG4463	0.00434203	0.698547	8.14363	1	4279.24	1.05245	Hsp23
Dmel-CG34117	0.00435568	0.698547	8.13793	1	4279.24	-4.80898e+07	CG34117
Dmel-CG14971	0.00447079	0.71049	8.09055	1	4279.24	-8.01497e+07	CG14971
Dmel-CG5567	0.00454475	0.715737	8.06076	1	4279.24	0.954716	CG5567
Dmel-CG40305	0.00461539	0.720372	8.03276	1	4279.24	-9.61797e+07	FucTC
Dmel-CG1794	0.00484496	0.727672	7.94471	1	4279.24	-6.41198e+07	Mmp2
Dmel-CG7053	0.00485245	0.727672	7.94191	1	4279.24	-1.1221e+08	Atg101
Dmel-CG2135	0.00491235	0.727672	7.91967	1	4279.24	-1.2824e+08	betaGlu
Dmel-CG9520	0.0049135	0.727672	7.91925	1	4279.24	-8.01497e+07	C1GalTA
Dmel-CG9119	0.00493859	0.727672	7.91001	1	4279.24	-1.1221e+08	CG9119
Dmel-CG10315	0.00495355	0.727672	7.90453	1	4279.24	-1.2824e+08	eIF2Bdelta
Dmel-CG4572	0.00495355	0.727672	7.90453	1	4279.24	-1.2824e+08	CG4572
Dmel-CG31855	0.00501241	0.730182	7.88313	1	4279.24	-9.61797e+07	CG31855
Dmel-CG1578	0.00524753	0.752881	7.80011	1	4279.24	-6.41198e+07	CG1578
Dmel-CG10724	0.00528846	0.752881	7.78604	1	4279.24	1.146	flr
Dmel-CG5657	0.00536627	0.752881	7.75961	1	4279.24	-4.80898e+07	Scgbeta
Dmel-CG8844	0.00536835	0.752881	7.75891	1	4279.24	-1.60299e+07	ND-PDSW
Dmel-CG5412	0.00541198	0.752881	7.74426	1	4279.24	-1.4427e+08	CG5412
Dmel-CG11486	0.00548113	0.752881	7.7213	1	4279.24	-1.60299e+07	CG11486
Dmel-CG5941	0.00552531	0.752881	7.70678	1	4279.24	-6.41198e+07	MCTS1
Dmel-CG14591	0.00553371	0.752881	7.70403	1	4279.24	-1.60299e+07	CG14591
Dmel-CG8441	0.00566049	0.752881	7.66308	1	4279.24	-1.1221e+08	CG8441
Dmel-CG34387	0.0056837	0.752881	7.65568	1	4279.24	0.746211	futsch
Dmel-CG6950	0.00570891	0.752881	7.64768	1	4279.24	-9.61797e+07	Kyat
Dmel-CG5330	0.00582784	0.752881	7.61043	1	4279.24	-1.60299e+07	Nap1
Dmel-CG7291	0.00584512	0.752881	7.60508	1	4279.24	-9.61797e+07	Npc2a
Dmel-CG11059	0.00585327	0.752881	7.60256	1	4279.24	-3.20599e+07	Cals
Dmel-CG8481	0.00585577	0.752881	7.60179	1	4279.24	-9.61797e+07	Naa80
Dmel-CG3907	0.00585732	0.752881	7.60131	1	4279.24	-6.41198e+07	CG3907
Dmel-CG16953	0.00595474	0.756597	7.57152	1	4279.24	-8.01497e+07	CG16953
Dmel-CG11271	0.00603661	0.756597	7.54687	1	4279.24	-0.29646	RpS12
Dmel-CG6575	0.00604243	0.756597	7.54513	1	4279.24	-8.01497e+07	glec
Dmel-CG13399	0.00616902	0.756597	7.50771	1	4279.24	-1.1221e+08	Chrac-14
Dmel-CG1821	0.00622242	0.756597	7.49216	1	4279.24	-0.327509	RpL31
Dmel-CG6084	0.00625149	0.756597	7.48375	1	4279.24	-1.60299e+07	CG6084
Dmel-CG32446	0.00627898	0.756597	7.47584	1	4279.24	-9.61797e+07	Atox1
Dmel-CG11077	0.00632871	0.756597	7.46161	1	4279.24	-6.41198e+07	CG11077
Dmel-CG9603	0.00644147	0.756597	7.42977	1	4279.24	-0.350783	COX7A
Dmel-CG6391	0.00645876	0.756597	7.42494	1	4279.24	-1.60299e+07	Aps
Dmel-CG8280	0.00660495	0.756597	7.3846	1	4279.24	-0.228841	eEF1alpha1
Dmel-CG7390	0.00663975	0.756597	7.37513	1	4279.24	-0.991435	smp-30
Dmel-CG34132	0.00665792	0.756597	7.37021	1	4279.24	-3.20599e+07	CG34132
Dmel-CG12025	0.00667395	0.756597	7.36588	1	4279.24	-9.61797e+07	CG12025
Dmel-CG1507	0.00667436	0.756597	7.36577	1	4279.24	-4.80898e+07	Pur-alpha
Dmel-CG15667	0.00672271	0.756597	7.35277	1	4279.24	-9.61797e+07	Sara
Dmel-CG9797	0.00680667	0.756597	7.33042	1	4279.24	-1.1221e+08	M1BP
Dmel-CG9674	0.00692416	0.756597	7.29961	1	4279.24	-6.41198e+07	CG9674
Dmel-CG2862	0.00692851	0.756597	7.29848	1	4279.24	-0.701623	CG2862
Dmel-CG6852	0.0069907	0.756597	7.2824	1	4279.24	-3.20599e+07	Grx1
Dmel-CG16944	0.00701479	0.756597	7.27621	1	4279.24	-0.414906	sesB
Dmel-CG3501	0.00707336	0.756597	7.26125	1	4279.24	-6.41198e+07	EMC8-9
Dmel-CG6871	0.00712074	0.756597	7.24924	1	4279.24	-4.80898e+07	Cat
Dmel-CG17385	0.00714605	0.756597	7.24286	1	4279.24	-8.01497e+07	CG17385
Dmel-CG18780	0.00727235	0.756597	7.21135	1	4279.24	-1.2824e+08	MED20
Dmel-CG17320	0.00728953	0.756597	7.20711	1	4279.24	-1.1221e+08	ScpX
Dmel-CG3203	0.00729661	0.756597	7.20536	1	4279.24	-0.379454	RpL17
Dmel-CG30173	0.00731916	0.756597	7.19982	1	4279.24	-6.41198e+07	HSPC300
Dmel-CG7166	0.0073884	0.756597	7.18289	1	4279.24	-1.2824e+08	CG7166
Dmel-CG40191	0.00740596	0.756597	7.17862	1	4279.24	-8.01497e+07	CG40191
Dmel-CG6554	0.00740877	0.756597	7.17794	1	4279.24	-1.1221e+08	Art1
Dmel-CG10706	0.00741314	0.756597	7.17688	1	4279.24	-4.80898e+07	SK
Dmel-CG5721	0.00741334	0.756597	7.17683	1	4279.24	-8.01497e+07	CG5721
Dmel-CG17273	0.0074269	0.756597	7.17355	1	4279.24	0.863958	AdSS
Dmel-CG5809	0.00747326	0.756597	7.16237	1	4279.24	1.04464	CaBP1
Dmel-CG9922	0.00754625	0.756597	7.14491	1	4279.24	-6.41198e+07	CG9922
Dmel-CG44250	0.0075728	0.756597	7.1386	1	4279.24	0.438206	CG44250
Dmel-CG13086	0.00766012	0.756597	7.118	1	4279.24	-0.443093	CG13086
Dmel-CG14975	0.00770378	0.756597	7.1078	1	4279.24	-1.2824e+08	Rdh
Dmel-CG6226	0.00775467	0.756597	7.09598	1	4279.24	-6.41198e+07	Fkbp39
Dmel-CG8996	0.00776426	0.756597	7.09376	1	4279.24	-3.20599e+07	wal
Dmel-CG43388	0.00777605	0.756597	7.09104	1	4279.24	-9.61797e+07	Hk
Dmel-CG13880	0.00778338	0.756597	7.08934	1	4279.24	-9.61797e+07	mRpL17
Dmel-CG15432	0.00783666	0.756597	7.0771	1	4279.24	-4.80898e+07	CG15432
Dmel-CG7558	0.00801111	0.756597	7.03759	1	4279.24	0.959393	Arp3
Dmel-CG9401	0.00810449	0.756597	7.0168	1	4279.24	-6.41198e+07	mago
Dmel-CG42259	0.00814727	0.756597	7.00736	1	4279.24	-8.01497e+07	CG42259
Dmel-CG1057	0.00821527	0.756597	6.99246	1	4279.24	-8.01497e+07	MED31
Dmel-CG12142	0.00826726	0.756597	6.98115	1	4279.24	-1.1221e+08	Tsp42Eg
Dmel-CG14407	0.00832609	0.756597	6.96844	1	4279.24	-4.80898e+07	CG14407
Dmel-CG13603	0.00841145	0.756597	6.95016	1	4279.24	-9.61797e+07	CG13603
Dmel-CG14779	0.00842598	0.756597	6.94707	1	4279.24	-1.2824e+08	pck
Dmel-CG7564	0.00846426	0.756597	6.93894	1	4279.24	-1.4427e+08	CG7564
Dmel-CG42230	0.00847985	0.756597	6.93565	1	4279.24	-3.20599e+07	bbg
Dmel-CG9034	0.00849891	0.756597	6.93163	1	4279.24	-1.60299e+07	CG9034
Dmel-CG5849	0.00853712	0.756597	6.92359	1	4279.24	-8.01497e+07	CG5849
Dmel-CG12237	0.00854055	0.756597	6.92287	1	4279.24	-6.41198e+07	CG12237
Dmel-CG14865	0.00856771	0.756597	6.91718	1	4279.24	-9.61797e+07	l(3)neo43
Dmel-CG33261	0.00861844	0.756597	6.90661	1	4279.24	-9.61797e+07	Trl
Dmel-CG17950	0.00863194	0.756597	6.90381	1	4279.24	-3.20599e+07	HmgD
Dmel-CG3902	0.00865364	0.756597	6.89931	1	4279.24	-8.01497e+07	CG3902
Dmel-CG3527	0.00866776	0.756597	6.89639	1	4279.24	-1.1221e+08	CG3527
Dmel-CG12143	0.00867595	0.756597	6.8947	1	4279.24	-3.20599e+07	Tsp42Ej
Dmel-CG16936	0.00868396	0.756597	6.89305	1	4279.24	-0.38231	GstE12
Dmel-CG8200	0.00874238	0.756597	6.88104	1	4279.24	-4.80898e+07	Flo1
Dmel-CG4098	0.00881632	0.756597	6.86597	1	4279.24	-1.4427e+08	CG4098
Dmel-CG7816	0.00881811	0.756597	6.8656	1	4279.24	-1.2824e+08	Zip99C
Dmel-CG10639	0.00883181	0.756597	6.86282	1	4279.24	-1.2824e+08	L2HGDH
Dmel-CG10120	0.00887263	0.756597	6.85457	1	4279.24	-9.61797e+07	Men
Dmel-CG16792	0.00898623	0.76064	6.83181	1	4279.24	-1.60299e+07	SmF
Dmel-CG3455	0.00900706	0.76064	6.82766	1	4279.24	-3.20599e+07	Rpt4
Dmel-CG12797	0.00918451	0.769834	6.79277	1	4279.24	-8.01497e+07	Ciao1
Dmel-CG14939	0.00920401	0.769834	6.78898	1	4279.24	-9.61797e+07	CycY
Dmel-CG13319	0.00932937	0.776603	6.76479	1	4279.24	-8.01497e+07	CG13319
Dmel-CG18428	0.00949278	0.777252	6.73376	1	4279.24	-9.61797e+07	CG18428
Dmel-CG1891	0.0094971	0.777252	6.73295	1	4279.24	-1.2824e+08	sax
Dmel-CG8460	0.00952037	0.777252	6.72858	1	4279.24	-9.61797e+07	CG8460
Dmel-CG32789	0.00952276	0.777252	6.72813	1	4279.24	-4.80898e+07	HIP
Dmel-CG43758	0.00957304	0.777252	6.71872	1	4279.24	-3.20599e+07	sli
Dmel-CG1967	0.00960394	0.777252	6.71297	1	4279.24	-1.60299e+07	p24-1
Dmel-CG9065	0.00968308	0.777932	6.69831	1	4279.24	-4.80898e+07	CG9065
Dmel-CG12012	0.00976139	0.777932	6.68392	1	4279.24	-8.01497e+07	CG12012
Dmel-CG9257	0.00976964	0.777932	6.68242	1	4279.24	-1.1221e+08	CG9257
Dmel-CG7597	0.00979035	0.777932	6.67864	1	4279.24	-9.61797e+07	Cdk12
Dmel-CG1359	0.00990688	0.780509	6.65751	1	4279.24	-1.2824e+08	Bet5
Dmel-CG9324	0.00991207	0.780509	6.65658	1	4279.24	-1.60299e+07	Pomp
Dmel-CG13277	0.0100468	0.78757	6.63249	1	4279.24	-6.41198e+07	LSm7
Dmel-CG12076	0.0101332	0.7908	6.61721	1	4279.24	-8.01497e+07	Ythdc1
Dmel-CG5986	0.0102218	0.794165	6.60169	1	4279.24	-8.01497e+07	CG5986
Dmel-CG3224	0.0104256	0.7991	6.56649	1	4279.24	-8.01497e+07	CG3224
Dmel-CG7620	0.0104294	0.7991	6.56583	1	4279.24	-4.80898e+07	l(3)87Df
Dmel-CG5277	0.0104702	0.7991	6.55889	1	4279.24	-0.837884	Ip259
Dmel-CG11802	0.0105248	0.7991	6.54962	1	4279.24	-1.2824e+08	CG11802
Dmel-CG11280	0.0105446	0.7991	6.54626	1	4279.24	-9.61797e+07	trn
Dmel-CG2013	0.0106151	0.7991	6.53439	1	4279.24	0.96534	Ubc6
Dmel-CG1906	0.0106471	0.7991	6.52903	1	4279.24	-4.80898e+07	alph
Dmel-CG5548	0.010651	0.7991	6.52837	1	4279.24	-1.60299e+07	ND-B18
Dmel-CG42344	0.0107291	0.801517	6.51536	1	4279.24	-4.80898e+07	brp
Dmel-CG1827	0.0109506	0.810153	6.47897	1	4279.24	-8.01497e+07	CG1827
Dmel-CG31357	0.0111146	0.810153	6.45252	1	4279.24	-1.2824e+08	CG31357
Dmel-CG6666	0.0111525	0.810153	6.44646	1	4279.24	-1.60299e+07	SdhC
Dmel-CG7471	0.0111678	0.810153	6.44402	1	4279.24	-1.1221e+08	HDAC1
Dmel-CG12664	0.0112104	0.810153	6.43724	1	4279.24	-6.41198e+07	fend
Dmel-CG5166	0.011217	0.810153	6.4362	1	4279.24	-4.80898e+07	Atx2
Dmel-CG43102	0.0112552	0.810153	6.43015	1	4279.24	-1.4427e+08	CG43102
Dmel-CG31136	0.01126	0.810153	6.42939	1	4279.24	0.820221	Syx1A
Dmel-CG10601	0.0112667	0.810153	6.42833	1	4279.24	-6.41198e+07	mirr
Dmel-CG44086	0.0113081	0.810153	6.4218	1	4279.24	-1.60299e+07	RapGAP1
Dmel-CG8993	0.0116911	0.834166	6.36259	1	4279.24	-3.20599e+07	CG8993
Dmel-CG12929	0.0118431	0.834166	6.33964	1	4279.24	-8.01497e+07	CG12929
Dmel-CG1705	0.011853	0.834166	6.33816	1	4279.24	-9.61797e+07	Met
Dmel-CG18316	0.0118556	0.834166	6.33776	1	4279.24	-1.1221e+08	udd
Dmel-CG6750	0.0119489	0.834166	6.32384	1	4279.24	-4.80898e+07	EMC3
Dmel-CG4598	0.0119974	0.834166	6.31664	1	4279.24	-9.61797e+07	CG4598
Dmel-CG4663	0.0120717	0.834166	6.30568	1	4279.24	-6.41198e+07	Pex13
Dmel-CG31715	0.0121499	0.834166	6.29422	1	4279.24	-3.20599e+07	CG31715
Dmel-CG1242	0.0121831	0.834166	6.28938	1	4279.24	0.580388	Hsp83
Dmel-CG4265	0.0122376	0.834166	6.28145	1	4279.24	-3.20599e+07	Uch
Dmel-CG10847	0.0123485	0.834166	6.26545	1	4279.24	-9.61797e+07	enc
Dmel-CG31040	0.0123486	0.834166	6.26544	1	4279.24	-1.4427e+08	Cog7
Dmel-CG42641	0.0123614	0.834166	6.26359	1	4279.24	-3.20599e+07	Rpn3
Dmel-CG17061	0.012395	0.834166	6.25878	1	4279.24	-8.01497e+07	mthl10
Dmel-CG3989	0.0124782	0.834166	6.24691	1	4279.24	-4.80898e+07	Paics
Dmel-CG8448	0.0125042	0.834166	6.24322	1	4279.24	-6.41198e+07	mrj
Dmel-CG4495	0.0125523	0.834166	6.23641	1	4279.24	-1.1221e+08	MICU1
Dmel-CG1081	0.0126041	0.834166	6.2291	1	4279.24	-3.20599e+07	Rheb
Dmel-CG8118	0.0126123	0.834166	6.22795	1	4279.24	-1.1221e+08	mam
Dmel-CG5532	0.0126396	0.834166	6.22412	1	4279.24	-1.60299e+07	CG5532
Dmel-CG6567	0.0126527	0.834166	6.22229	1	4279.24	-1.2824e+08	CG6567
Dmel-CG8912	0.0128533	0.834166	6.19439	1	4279.24	-1.1221e+08	Psi
Dmel-CG5163	0.0130431	0.834166	6.16841	1	4279.24	-0.743168	TfIIA-S
Dmel-CG14472	0.0131858	0.834166	6.14915	1	4279.24	-9.61797e+07	poe
Dmel-CG9045	0.0132878	0.834166	6.1355	1	4279.24	-1.2824e+08	Myb
Dmel-CG17046	0.0133087	0.834166	6.13271	1	4279.24	-3.20599e+07	klar
Dmel-CG8929	0.0133497	0.834166	6.12726	1	4279.24	-8.01497e+07	CG8929
Dmel-CG17259	0.0134891	0.834166	6.10887	1	4279.24	0.896238	SerRS
Dmel-CG17143	0.0134947	0.834166	6.10814	1	4279.24	-6.41198e+07	thoc7
Dmel-CG12107	0.0134949	0.834166	6.10812	1	4279.24	-6.41198e+07	CG12107
Dmel-CG1873	0.0134964	0.834166	6.10792	1	4279.24	-1.2824e+08	eEF1alpha2
Dmel-CG17818	0.0135397	0.834166	6.10225	1	4279.24	-4.80898e+07	rdgBbeta
Dmel-CG16973	0.0135586	0.834166	6.09978	1	4279.24	-9.61797e+07	msn
Dmel-CG8416	0.0135795	0.834166	6.09706	1	4279.24	-3.20599e+07	Rho1
Dmel-CG3779	0.0136757	0.834166	6.08457	1	4279.24	-4.80898e+07	numb
Dmel-CG7283	0.0136873	0.834166	6.08307	1	4279.24	-0.278343	RpL10Ab
Dmel-CG14270	0.0137307	0.834166	6.07747	1	4279.24	-9.61797e+07	CG14270
Dmel-CG2931	0.0138454	0.834166	6.06275	1	4279.24	-1.2824e+08	CG2931
Dmel-CG46146	0.0138876	0.834166	6.05736	1	4279.24	-1.2824e+08	PRAS40
Dmel-CG6214	0.0139014	0.834166	6.05561	1	4279.24	1.15443	MRP
Dmel-CG8862	0.0139243	0.834166	6.0527	1	4279.24	-1.1221e+08	EndoG
Dmel-CG1939	0.0139449	0.834166	6.05008	1	4279.24	-6.41198e+07	Dpck
Dmel-CG7789	0.0140059	0.834166	6.04237	1	4279.24	-1.1221e+08	CG7789
Dmel-CG5701	0.0140714	0.834166	6.03412	1	4279.24	-1.1221e+08	RhoBTB
Dmel-CG11024	0.0141645	0.834166	6.02246	1	4279.24	0.832283	cl
Dmel-CG10687	0.0141711	0.834166	6.02164	1	4279.24	0.93533	AsnRS
Dmel-CG13284	0.0143594	0.834166	5.99832	1	4279.24	-1.60299e+07	CG13284
Dmel-CG9947	0.0143957	0.834166	5.99385	1	4279.24	-4.80898e+07	CDC50
Dmel-CG4186	0.0144681	0.834166	5.98499	1	4279.24	-1.4427e+08	CG4186
Dmel-CG14789	0.0145495	0.834166	5.97508	1	4279.24	-1.1221e+08	O-fut2
Dmel-CG30410	0.0145515	0.834166	5.97484	1	4279.24	-8.01497e+07	Rpi
Dmel-CG6105	0.0145759	0.834166	5.97188	1	4279.24	-0.421498	ATPsynG
Dmel-CG3560	0.0146269	0.834166	5.96571	1	4279.24	-0.434255	UQCR-14
Dmel-CG8790	0.0146912	0.834166	5.95796	1	4279.24	-4.80898e+07	Dic1
Dmel-CG3500	0.0147331	0.834166	5.95294	1	4279.24	-6.41198e+07	CG3500
Dmel-CG11151	0.0147639	0.834166	5.94925	1	4279.24	-1.60299e+07	CG11151
Dmel-CG2227	0.0148042	0.834166	5.94444	1	4279.24	-6.41198e+07	Gip
Dmel-CG6684	0.0148566	0.834166	5.93821	1	4279.24	-0.205254	RpS25
Dmel-CG3234	0.0149327	0.834166	5.92919	1	4279.24	-9.61797e+07	tim
Dmel-CG12127	0.0149458	0.834166	5.92764	1	4279.24	-1.1221e+08	amx
Dmel-CG7133	0.0150748	0.834166	5.91248	1	4279.24	-1.2824e+08	CG7133
Dmel-CG11217	0.0151181	0.834166	5.90742	1	4279.24	-3.20599e+07	CanB2
Dmel-CG1862	0.0151287	0.834166	5.90618	1	4279.24	-1.1221e+08	Ephrin
Dmel-CG3612	0.0151302	0.834166	5.90601	1	4279.24	-1.60299e+07	blw
Dmel-CG1577	0.0151327	0.834166	5.90571	1	4279.24	-4.80898e+07	mRpL52
Dmel-CG2286	0.0151486	0.834166	5.90386	1	4279.24	-4.80898e+07	ND-75
Dmel-CG3279	0.015173	0.834166	5.90102	1	4279.24	-9.61797e+07	Vti1a
Dmel-CG8367	0.0152295	0.834166	5.89446	1	4279.24	-4.80898e+07	cg
Dmel-CG4972	0.015257	0.834166	5.89128	1	4279.24	-8.01497e+07	CG4972
Dmel-CG40263	0.0153027	0.834166	5.88601	1	4279.24	-4.80898e+07	MFS17
Dmel-CG8229	0.0153492	0.834166	5.88066	1	4279.24	-1.1221e+08	CG8229
Dmel-CG4297	0.0154253	0.834166	5.87194	1	4279.24	-8.01497e+07	CG4297
Dmel-CG8427	0.0154639	0.834166	5.86754	1	4279.24	-1.60299e+07	SmD3
Dmel-CG4279	0.0154818	0.834166	5.8655	1	4279.24	-6.41198e+07	LSm1
Dmel-CG2151	0.0154873	0.834166	5.86487	1	4279.24	0.998103	Trxr-1
Dmel-CG14441	0.0154914	0.834166	5.86441	1	4279.24	-9.61797e+07	CG14441
Dmel-CG44167	0.0155458	0.834166	5.85823	1	4279.24	-8.01497e+07	St3
Dmel-CG34147	0.0156346	0.834166	5.84819	1	4279.24	-4.80898e+07	mRpL34
Dmel-CG7188	0.0156493	0.834166	5.84653	1	4279.24	0.717408	BI-1
Dmel-CG11589	0.0156853	0.834166	5.84248	1	4279.24	-9.61797e+07	VhaM9.7-c
Dmel-CG7993	0.0157253	0.834166	5.83799	1	4279.24	-1.1221e+08	Non3
Dmel-CG12749	0.0157908	0.834166	5.83067	1	4279.24	-4.80898e+07	Hrb87F
Dmel-CG3939	0.0158108	0.834166	5.82844	1	4279.24	-6.41198e+07	CG3939
Dmel-CG10874	0.0158277	0.834166	5.82656	1	4279.24	-1.2824e+08	CG10874
Dmel-CG8103	0.0158354	0.834166	5.82571	1	4279.24	-6.41198e+07	Mi-2
Dmel-CG7185	0.0158446	0.834166	5.82467	1	4279.24	-8.01497e+07	Cpsf6
Dmel-CR44989	0.0158634	0.834166	5.82259	1	4279.24	-1.2824e+08	asRNA:CR44989
Dmel-CG32544	0.0158734	0.834166	5.82148	1	4279.24	-6.41198e+07	CG32544
Dmel-CG18315	0.0158902	0.834166	5.81961	1	4279.24	-9.61797e+07	Aprt
Dmel-CG8132	0.0160326	0.83912	5.8039	1	4279.24	-6.41198e+07	CG8132
Dmel-CG7461	0.0162567	0.848307	5.77947	1	4279.24	-8.01497e+07	CG7461
Dmel-CG1317	0.0163365	0.848861	5.77085	1	4279.24	-1.1221e+08	CG1317
Dmel-CG40127	0.0163644	0.848861	5.76785	1	4279.24	-0.267074	RNASEK
Dmel-CG2747	0.0165256	0.854685	5.7506	1	4279.24	-1.4427e+08	CG2747
Dmel-CG14160	0.0166141	0.856696	5.74121	1	4279.24	-8.01497e+07	CG14160
Dmel-CG46385	0.0166818	0.856696	5.73405	1	4279.24	0.426302	CG46385
Dmel-CG4758	0.0167115	0.856696	5.73093	1	4279.24	-3.20599e+07	Trp1
Dmel-CG6046	0.0169272	0.865219	5.70837	1	4279.24	-6.41198e+07	Bin1
Dmel-CG4083	0.0170014	0.866476	5.70069	1	4279.24	-6.41198e+07	Mo25
Dmel-CG5760	0.0171008	0.869011	5.69044	1	4279.24	-1.1221e+08	rtet
Dmel-CG15117	0.0171556	0.869264	5.68483	1	4279.24	-8.01497e+07	CG15117
Dmel-CG34163	0.0172815	0.871161	5.67198	1	4279.24	-1.1221e+08	CG34163
Dmel-CG4897	0.0172927	0.871161	5.67084	1	4279.24	-0.276236	RpL7
Dmel-CG11334	0.0174598	0.872279	5.65395	1	4279.24	-6.41198e+07	CG11334
Dmel-CG15119	0.0174959	0.872279	5.65032	1	4279.24	-1.2824e+08	mip40
Dmel-CG1907	0.0175668	0.872279	5.64322	1	4279.24	-1.60299e+07	CG1907
Dmel-CG8111	0.0175789	0.872279	5.64201	1	4279.24	-8.01497e+07	CG8111
Dmel-CG31140	0.017714	0.872279	5.62858	1	4279.24	-3.20599e+07	CG31140
Dmel-CG4412	0.0177256	0.872279	5.62742	1	4279.24	-0.414161	ATPsynCF6
Dmel-CG14821	0.0177494	0.872279	5.62507	1	4279.24	-1.1221e+08	tow
Dmel-CG9378	0.0177875	0.872279	5.6213	1	4279.24	-8.01497e+07	mRpL47
Dmel-CG34403	0.0177971	0.872279	5.62036	1	4279.24	-4.80898e+07	pan
Dmel-CG10932	0.0178138	0.872279	5.61871	1	4279.24	-8.01497e+07	CG10932
Dmel-CG42273	0.0179404	0.87602	5.60629	1	4279.24	0.817842	mnb
Dmel-CG3655	0.0181787	0.880037	5.58314	1	4279.24	-4.80898e+07	CG3655
Dmel-CG7540	0.0181832	0.880037	5.58271	1	4279.24	-9.61797e+07	M6
Dmel-CG31692	0.0182098	0.880037	5.58014	1	4279.24	-6.41198e+07	fbp
Dmel-CG6510	0.018224	0.880037	5.57877	1	4279.24	-0.241944	RpL18A
Dmel-CG11901	0.0183659	0.881316	5.56517	1	4279.24	-0.494054	eEF1gamma
Dmel-CG12203	0.0185021	0.881316	5.55222	1	4279.24	-1.60299e+07	ND-18
Dmel-CG7083	0.0185085	0.881316	5.55161	1	4279.24	-1.2824e+08	CG7083
Dmel-CG4912	0.0185292	0.881316	5.54965	1	4279.24	-3.20599e+07	eEF1delta
Dmel-CG1710	0.0186068	0.881316	5.54233	1	4279.24	-1.2824e+08	Hcf
Dmel-CG42389	0.0186314	0.881316	5.54002	1	4279.24	0.338923	mtgo
Dmel-CG7580	0.0186649	0.881316	5.53687	1	4279.24	-0.4017	UQCR-Q
Dmel-CG9298	0.0186763	0.881316	5.5358	1	4279.24	-1.1221e+08	Trs23
Dmel-CG13779	0.0187042	0.881316	5.53318	1	4279.24	-1.60299e+07	Sem1
Dmel-CG1031	0.0188197	0.882463	5.5224	1	4279.24	-1.1221e+08	alpha-Est1
Dmel-CG1900	0.0188599	0.882463	5.51866	1	4279.24	-1.2824e+08	Rab40
Dmel-CG31345	0.0189284	0.882463	5.51231	1	4279.24	-4.80898e+07	CG31345
Dmel-CG15304	0.0190088	0.882463	5.50488	1	4279.24	-1.60299e+07	Neb-cGP
Dmel-CG44240	0.0190322	0.882463	5.50274	1	4279.24	-1.1221e+08	Trpm
Dmel-CG31712	0.0190754	0.882463	5.49876	1	4279.24	-6.41198e+07	CG31712
Dmel-CG7176	0.0191282	0.882463	5.49393	1	4279.24	0.728234	Idh
Dmel-CG10320	0.0191529	0.882463	5.49166	1	4279.24	-0.608019	ND-B12
Dmel-CG2101	0.0191924	0.882463	5.48806	1	4279.24	-1.1221e+08	mRpS35
Dmel-CG17947	0.0192334	0.882463	5.48432	1	4279.24	-6.41198e+07	alpha-Cat
Dmel-CG3127	0.0194142	0.885251	5.46795	1	4279.24	-1.60299e+07	Pgk
Dmel-CG10602	0.0194662	0.885251	5.46326	1	4279.24	-4.80898e+07	CG10602
Dmel-CG41623	0.019483	0.885251	5.46176	1	4279.24	-0.329335	UQCR-11
Dmel-CG15431	0.0194967	0.885251	5.46053	1	4279.24	-1.4427e+08	CG15431
Dmel-CG4006	0.0196014	0.887699	5.45116	1	4279.24	-1.1221e+08	Akt1
Dmel-CG15863	0.0198222	0.891708	5.43157	1	4279.24	-1.1221e+08	Pdrg1
Dmel-CG11447	0.0198753	0.891708	5.42689	1	4279.24	-9.61797e+07	CG11447
Dmel-CG13321	0.0198892	0.891708	5.42566	1	4279.24	0.900096	CG13321
Dmel-CG7671	0.0198939	0.891708	5.42525	1	4279.24	-1.4427e+08	Nup43
Dmel-CG17686	0.0201631	0.901144	5.40175	1	4279.24	0.901462	DIP1
Dmel-CG12135	0.0202076	0.901144	5.39791	1	4279.24	-6.41198e+07	c12.1
Dmel-CG40160	0.0203145	0.901731	5.38869	1	4279.24	-4.80898e+07	CG40160
Dmel-CG3450	0.0203239	0.901731	5.38788	1	4279.24	-6.41198e+07	ubl
Dmel-CG5654	0.0203923	0.902474	5.38201	1	4279.24	-4.80898e+07	yps
Dmel-CG6303	0.0205546	0.903717	5.36816	1	4279.24	-1.2824e+08	Bruce
Dmel-CG8905	0.0205953	0.903717	5.3647	1	4279.24	-3.20599e+07	Sod2
Dmel-CG4494	0.0206895	0.903717	5.35674	1	4279.24	-0.368146	smt3
Dmel-CG5903	0.0207213	0.903717	5.35406	1	4279.24	-1.60299e+07	CG5903
Dmel-CG14898	0.0207222	0.903717	5.35398	1	4279.24	-9.61797e+07	Sdhaf3
Dmel-CG3712	0.0207305	0.903717	5.35328	1	4279.24	-3.20599e+07	mRpL33
Dmel-CG2781	0.0208398	0.905757	5.3441	1	4279.24	-1.44269e+08	ELOVL
Dmel-CG34015	0.020881	0.905757	5.34065	1	4279.24	-8.01497e+07	CG34015
Dmel-CG10997	0.0209687	0.907312	5.33333	1	4279.24	-1.60299e+07	Clic
Dmel-CG5836	0.0212512	0.912775	5.30998	1	4279.24	-1.2824e+08	SF1
Dmel-CG9218	0.0212579	0.912775	5.30944	1	4279.24	-1.60299e+07	sm
Dmel-CG10897	0.0212705	0.912775	5.3084	1	4279.24	-1.1221e+08	tou
Dmel-CG7361	0.0213455	0.912775	5.30226	1	4279.24	-0.473031	RFeSP
Dmel-CG2789	0.0213991	0.912775	5.29789	1	4279.24	0.636202	Tspo
Dmel-CG32485	0.0214605	0.912775	5.29289	1	4279.24	-1.60299e+07	CG32485
Dmel-CG30077	0.0215265	0.912775	5.28754	1	4279.24	-6.41198e+07	Blos1
Dmel-CG40228	0.0216334	0.912775	5.2789	1	4279.24	-3.20599e+07	CG40228
Dmel-CG4581	0.0216519	0.912775	5.27741	1	4279.24	-4.80898e+07	Thiolase
Dmel-CG15027	0.0216969	0.912775	5.27379	1	4279.24	-9.61797e+07	CG15027
Dmel-CG17109	0.0217687	0.912775	5.26803	1	4279.24	-4.80898e+07	CG17109
Dmel-CG2827	0.0217716	0.912775	5.2678	1	4279.24	-3.20599e+07	Taldo
Dmel-CG9983	0.0217873	0.912775	5.26655	1	4279.24	-3.20599e+07	Hrb98DE
Dmel-CG3192	0.021826	0.912775	5.26345	1	4279.24	-0.693148	ND-ASHI
Dmel-CG6834	0.0219606	0.916094	5.25274	1	4279.24	-4.80898e+07	CG6834
Dmel-CG5753	0.0220102	0.916094	5.24881	1	4279.24	-8.01497e+07	stau
Dmel-CG34421	0.0221278	0.917434	5.23953	1	4279.24	-1.1221e+08	Snoo
Dmel-CG9383	0.0221626	0.917434	5.23678	1	4279.24	-8.01497e+07	asf1
Dmel-CG42663	0.0223507	0.917434	5.22207	1	4279.24	-9.61797e+07	CG42663
Dmel-CG7977	0.0223955	0.917434	5.21858	1	4279.24	-0.262	RpL23A
Dmel-CG12746	0.0224033	0.917434	5.21798	1	4279.24	-3.20599e+07	CG12746
Dmel-CG10334	0.0224704	0.917434	5.21277	1	4279.24	-4.80898e+07	spi
Dmel-CG3803	0.0224897	0.917434	5.21128	1	4279.24	-9.61797e+07	CG3803
Dmel-CG10059	0.0225679	0.917434	5.20523	1	4279.24	-1.2824e+08	MAGE
Dmel-CG12140	0.02263	0.917434	5.20045	1	4279.24	-1.1221e+08	Etf-QO
Dmel-CG15019	0.0226368	0.917434	5.19993	1	4279.24	-3.20599e+07	CG15019
Dmel-CG3671	0.0227022	0.917434	5.1949	1	4279.24	-9.61797e+07	Mvl
Dmel-CG2974	0.0227662	0.917434	5.19001	1	4279.24	-1.2824e+08	Naxe
Dmel-CG11837	0.022777	0.917434	5.18918	1	4279.24	-1.1221e+08	CG11837
Dmel-CG13892	0.0227771	0.917434	5.18918	1	4279.24	-9.61797e+07	Cypl
Dmel-CG8383	0.0229165	0.920926	5.17856	1	4279.24	-1.2824e+08	Pnn
Dmel-CG17680	0.0230499	0.922225	5.16847	1	4279.24	-4.80898e+07	EMRE
Dmel-CG4380	0.0232853	0.922225	5.1508	1	4279.24	-1.1221e+08	usp
Dmel-CG18622	0.0234453	0.922225	5.13889	1	4279.24	-8.01497e+07	CG18622
Dmel-CG3217	0.0234469	0.922225	5.13877	1	4279.24	-1.2824e+08	CkIIalpha-i3
Dmel-CG32555	0.0234611	0.922225	5.13772	1	4279.24	-8.01497e+07	RhoGAPp190
Dmel-CG17608	0.0236229	0.922225	5.12577	1	4279.24	-4.80898e+07	Agpat2
Dmel-CG9256	0.0236502	0.922225	5.12377	1	4279.24	-9.61797e+07	Nhe2
Dmel-CG7668	0.0236592	0.922225	5.12311	1	4279.24	-4.80898e+07	CG7668
Dmel-CG1910	0.0236593	0.922225	5.1231	1	4279.24	-4.80898e+07	CG1910
Dmel-CR42861	0.0237161	0.922225	5.11893	1	4279.24	-8.01497e+07	lncRNA:CR42861
Dmel-CG11793	0.0238159	0.922225	5.11163	1	4279.24	-0.349617	Sod1
Dmel-CG33197	0.023877	0.922225	5.10718	1	4279.24	-0.376963	mbl
Dmel-CG17712	0.0239302	0.922225	5.10332	1	4279.24	-9.61797e+07	CG17712
Dmel-CG6767	0.0239348	0.922225	5.10298	1	4279.24	-6.41198e+07	CG6767
Dmel-CG1316	0.0239974	0.922225	5.09845	1	4279.24	-9.61797e+07	CG1316
Dmel-CG17255	0.0240368	0.922225	5.0956	1	4279.24	-4.80898e+07	nocte
Dmel-CG5201	0.0240715	0.922225	5.0931	1	4279.24	-9.61797e+07	Dad
Dmel-CG3107	0.0241046	0.922225	5.09071	1	4279.24	-8.01497e+07	CG3107
Dmel-CG5039	0.0241327	0.922225	5.08869	1	4279.24	-8.01497e+07	CG5039
Dmel-CG5650	0.0241337	0.922225	5.08862	1	4279.24	-3.20599e+07	Pp1-87B
Dmel-CG6840	0.0242448	0.922225	5.08064	1	4279.24	-3.20599e+07	Rpb11
Dmel-CG8857	0.0242871	0.922225	5.07762	1	4279.24	-0.213459	RpS11
Dmel-CG4325	0.0242953	0.922225	5.07703	1	4279.24	-1.1221e+08	CG4325
Dmel-CG7992	0.0243797	0.922225	5.07101	1	4279.24	-3.20599e+07	CG7992
Dmel-CG9384	0.0244482	0.922225	5.06614	1	4279.24	-1.2824e+08	CG9384
Dmel-CG11579	0.0244599	0.922225	5.06531	1	4279.24	-4.80898e+07	arm
Dmel-CG6329	0.0244977	0.922225	5.06263	1	4279.24	-4.80898e+07	CG6329
Dmel-CG14616	0.0245045	0.922225	5.06215	1	4279.24	-9.61797e+07	l(1)G0196
Dmel-CG3061	0.024546	0.922225	5.05921	1	4279.24	-6.41198e+07	CG3061
Dmel-CG2718	0.024586	0.922225	5.05639	1	4279.24	-4.80898e+07	Gs1
Dmel-CG42342	0.024592	0.922225	5.05596	1	4279.24	-1.1221e+08	CG42342
Dmel-CG2863	0.024637	0.922225	5.05279	1	4279.24	-1.44269e+08	Nle
Dmel-CG11299	0.0249724	0.932784	5.02934	1	4279.24	-6.41198e+07	Sesn
Dmel-CG2998	0.0250367	0.93319	5.02488	1	4279.24	-0.27059	RpS28b
Dmel-CG10840	0.0251401	0.935053	5.01773	1	4279.24	-3.20599e+07	eIF5B
Dmel-CG18731	0.0253594	0.941204	5.00268	1	4279.24	-8.01497e+07	CG18731
Dmel-CG10992	0.0255462	0.943548	4.98997	1	4279.24	-0.288159	CtsB1
Dmel-CG6995	0.025565	0.943548	4.98869	1	4279.24	-6.41198e+07	Saf-B
Dmel-CG8749	0.0255844	0.943548	4.98737	1	4279.24	-9.61797e+07	snRNP-U1-70K
Dmel-CG7055	0.0257687	0.946446	4.97494	1	4279.24	-1.2824e+08	Bap111
Dmel-CG14437	0.0258019	0.946446	4.97271	1	4279.24	-3.20599e+07	Coq7
Dmel-CG18314	0.0258304	0.946446	4.9708	1	4279.24	-4.80898e+07	DopEcR
Dmel-CG1236	0.0259673	0.946446	4.96165	1	4279.24	-1.2824e+08	CG1236
Dmel-CG33774	0.0260769	0.946446	4.95435	1	4279.24	0.584859	CG33774
Dmel-CG17077	0.026082	0.946446	4.95402	1	4279.24	-9.61797e+07	pnt
Dmel-CR30055	0.026123	0.946446	4.9513	1	4279.24	-9.61797e+07	lncRNA:CR30055
Dmel-CG3176	0.0261721	0.946446	4.94805	1	4279.24	-1.1221e+08	CG3176
Dmel-CG7892	0.0261897	0.946446	4.94689	1	4279.24	-4.80898e+07	nmo
Dmel-CG1938	0.0262044	0.946446	4.94591	1	4279.24	-4.80898e+07	Dlic
Dmel-CG5184	0.026288	0.947505	4.9404	1	4279.24	-6.41198e+07	mRpS11
Dmel-CG7889	0.0264088	0.949903	4.93247	1	4279.24	-8.01497e+07	CG7889
Dmel-CG9366	0.026469	0.950111	4.92853	1	4279.24	-3.20599e+07	RhoL
Dmel-CG32350	0.026626	0.952337	4.9183	1	4279.24	-1.1221e+08	Vps11
Dmel-CG5685	0.0266399	0.952337	4.91739	1	4279.24	-9.61797e+07	Calx
Dmel-CG15916	0.0267311	0.952377	4.91148	1	4279.24	-9.61797e+07	CG15916
Dmel-CG8009	0.02675	0.952377	4.91026	1	4279.24	-8.01497e+07	CG8009
Dmel-CG14230	0.0269875	0.957017	4.89498	1	4279.24	-1.44269e+08	CG14230
Dmel-CG3125	0.0270208	0.957017	4.89285	1	4279.24	-9.61797e+07	IntS6
Dmel-CG17600	0.0270533	0.957017	4.89077	1	4279.24	-1.1221e+08	CG17600
Dmel-CG3152	0.027155	0.957017	4.88429	1	4279.24	-9.61797e+07	Trap1
Dmel-CG9012	0.0272342	0.957017	4.87925	1	4279.24	-4.80898e+07	Chc
Dmel-CG3887	0.0272626	0.957017	4.87745	1	4279.24	-1.60299e+07	SelT
Dmel-CG3582	0.0272949	0.957017	4.87541	1	4279.24	-4.80898e+07	U2af38
Dmel-CG11360	0.027373	0.957017	4.87047	1	4279.24	-8.01497e+07	CG11360
Dmel-CG42376	0.0275389	0.957017	4.86003	1	4279.24	-4.80898e+07	CG42376
Dmel-CG10170	0.0276264	0.957017	4.85455	1	4279.24	-1.60299e+07	Ugt303B3
Dmel-CG14614	0.0276548	0.957017	4.85278	1	4279.24	-6.41198e+07	wap
Dmel-CG5316	0.0277016	0.957017	4.84986	1	4279.24	-1.1221e+08	CG5316
Dmel-CG5339	0.0277253	0.957017	4.84838	1	4279.24	-6.41198e+07	CG5339
Dmel-CG6141	0.0277603	0.957017	4.8462	1	4279.24	-0.361151	RpL9
Dmel-CG17337	0.027761	0.957017	4.84616	1	4279.24	-3.20599e+07	CG17337
Dmel-CG5546	0.0277618	0.957017	4.8461	1	4279.24	-8.01497e+07	MED19
Dmel-CG45049	0.027811	0.957017	4.84305	1	4279.24	-6.41198e+07	CG45049
Dmel-CG42574	0.0279565	0.960133	4.83404	1	4279.24	-1.1221e+08	ctrip
Dmel-CG5991	0.0280408	0.961139	4.82884	1	4279.24	-1.1221e+08	Pisd
Dmel-CG14997	0.0281784	0.962041	4.82039	1	4279.24	-6.41198e+07	CG14997
Dmel-CG14938	0.0283009	0.962041	4.81291	1	4279.24	0.566373	crol
Dmel-CG5378	0.028309	0.962041	4.81241	1	4279.24	-1.60299e+07	Rpn7
Dmel-CG6066	0.0283188	0.962041	4.81182	1	4279.24	-1.2824e+08	CG6066
Dmel-CG31635	0.0283423	0.962041	4.81039	1	4279.24	-4.80898e+07	CG31635
Dmel-CG11122	0.0284598	0.962584	4.80325	1	4279.24	-6.41198e+07	CG11122
Dmel-CG12099	0.0285722	0.962584	4.79645	1	4279.24	-1.1221e+08	CG12099
Dmel-CG12537	0.0285821	0.962584	4.79585	1	4279.24	-3.20599e+07	rdx
Dmel-CG6070	0.0286113	0.962584	4.79409	1	4279.24	-4.80898e+07	gb
Dmel-CG14734	0.0286336	0.962584	4.79275	1	4279.24	-1.60299e+07	Tk
Dmel-CG5284	0.0286888	0.962588	4.78943	1	4279.24	-9.61797e+07	ClC-c
Dmel-CG9473	0.0288833	0.964351	4.77778	1	4279.24	-1.2824e+08	MED6
Dmel-CG5904	0.0289056	0.964351	4.77645	1	4279.24	-9.61797e+07	mRpS31
Dmel-CG18174	0.0289117	0.964351	4.77608	1	4279.24	-4.80898e+07	Rpn11
Dmel-CG30415	0.028962	0.964351	4.77309	1	4279.24	-0.401582	roh
Dmel-CG9267	0.0292306	0.971445	4.75718	1	4279.24	-4.80898e+07	Hacd2
Dmel-CG6779	0.0295382	0.973758	4.73915	1	4279.24	-0.314765	RpS3
Dmel-CG9730	0.0295867	0.973758	4.73632	1	4279.24	-6.41198e+07	mRpL21
Dmel-CG5096	0.0296425	0.973758	4.73308	1	4279.24	-0.487017	CG5096
Dmel-CG14296	0.0296775	0.973758	4.73104	1	4279.24	-8.01497e+07	EndoA
Dmel-CG11888	0.0297323	0.973758	4.72787	1	4279.24	-3.20599e+07	Rpn2
Dmel-CG12233	0.0297877	0.973758	4.72466	1	4279.24	-3.20599e+07	Idh3a
Dmel-CG40196	0.0298919	0.973758	4.71865	1	4279.24	-3.20599e+07	Maf1
Dmel-CG11961	0.0299286	0.973758	4.71653	1	4279.24	-6.41198e+07	CG11961
Dmel-CG7726	0.029937	0.973758	4.71606	1	4279.24	-0.325269	RpL11
Dmel-CG3847	0.0299759	0.973758	4.71382	1	4279.24	-1.1221e+08	CG3847
Dmel-CG6184	0.0300886	0.973758	4.70736	1	4279.24	-3.20599e+07	CG6184
Dmel-CG3922	0.0300935	0.973758	4.70708	1	4279.24	-0.278334	RpS17
Dmel-CG12608	0.0301223	0.973758	4.70543	1	4279.24	-9.61797e+07	CG12608
Dmel-CG1354	0.0301496	0.973758	4.70388	1	4279.24	-6.41198e+07	CG1354
Dmel-CG3991	0.0301954	0.973758	4.70126	1	4279.24	-9.61797e+07	TppII
Dmel-CG17724	0.030224	0.973758	4.69964	1	4279.24	-1.1221e+08	CG17724
Dmel-CG7702	0.0302472	0.973758	4.69832	1	4279.24	-1.60299e+07	CG7702
Dmel-CG8043	0.0304186	0.977477	4.68859	1	4279.24	-1.2824e+08	CG8043
Dmel-CG12910	0.0305015	0.978141	4.68391	1	4279.24	-3.20599e+07	CG12910
Dmel-CG10069	0.0306547	0.978141	4.6753	1	4279.24	-9.61797e+07	MFS16
Dmel-CG11258	0.0306832	0.978141	4.6737	1	4279.24	-8.01497e+07	mRpL20
Dmel-CG6005	0.030719	0.978141	4.67169	1	4279.24	-1.2824e+08	CG6005
Dmel-CG12157	0.030719	0.978141	4.67169	1	4279.24	-6.41198e+07	Tom40
Dmel-CG16974	0.0308109	0.979281	4.66656	1	4279.24	-8.01497e+07	CG16974
Dmel-CG9399	0.0309614	0.979422	4.65818	1	4279.24	-1.1221e+08	CG9399
Dmel-CG18426	0.030974	0.979422	4.65748	1	4279.24	-6.41198e+07	ytr
Dmel-CG1513	0.0310443	0.979422	4.65358	1	4279.24	-9.61797e+07	CG1513
Dmel-CG9740	0.0310946	0.979422	4.6508	1	4279.24	-1.1221e+08	Ibf2
Dmel-CG17932	0.0310954	0.979422	4.65075	1	4279.24	-8.01497e+07	Ugt37D1
Dmel-CG2041	0.0312861	0.982591	4.64025	1	4279.24	-4.80898e+07	lgs
Dmel-CG42336	0.0313826	0.982591	4.63496	1	4279.24	-4.80898e+07	CG42336
Dmel-CG13389	0.0314053	0.982591	4.63372	1	4279.24	-0.199974	RpS13
Dmel-CG5429	0.0314209	0.982591	4.63287	1	4279.24	-9.61797e+07	Atg6
Dmel-CG2957	0.031481	0.982714	4.62958	1	4279.24	-6.41198e+07	mRpS9
Dmel-CG11761	0.0316893	0.984352	4.61826	1	4279.24	-8.01497e+07	trsn
Dmel-CG8725	0.0317238	0.984352	4.61639	1	4279.24	-9.61797e+07	CSN4
Dmel-CG15525	0.0318112	0.984352	4.61166	1	4279.24	-1.1221e+08	CG15525
Dmel-CG8297	0.0318565	0.984352	4.60922	1	4279.24	-1.2824e+08	bug
Dmel-CG1440	0.0319893	0.984352	4.60208	1	4279.24	-4.80898e+07	CG1440
Dmel-CG18410	0.0320041	0.984352	4.60129	1	4279.24	-1.1221e+08	Ude
Dmel-CG7049	0.0320309	0.984352	4.59985	1	4279.24	-1.1221e+08	CG7049
Dmel-CG10033	0.0320461	0.984352	4.59904	1	4279.24	-4.80898e+07	for
Dmel-CG3696	0.0320485	0.984352	4.5989	1	4279.24	-3.20599e+07	kis
Dmel-CG14724	0.0322655	0.984352	4.58733	1	4279.24	-0.334377	COX5A
Dmel-CG12690	0.0323011	0.984352	4.58544	1	4279.24	-8.01497e+07	CHES-1-like
Dmel-CG11001	0.0323401	0.984352	4.58336	1	4279.24	-0.291182	Fkbp12
Dmel-CG9379	0.0323435	0.984352	4.58319	1	4279.24	-9.61797e+07	by
Dmel-CG14883	0.0323702	0.984352	4.58177	1	4279.24	-8.01497e+07	CG14883
Dmel-CG31030	0.0323781	0.984352	4.58135	1	4279.24	-6.41198e+07	CG31030
Dmel-CG6756	0.0325139	0.986763	4.57417	1	4279.24	-1.2824e+08	Tom70
Dmel-CG8080	0.0326076	0.987173	4.56923	1	4279.24	-9.61797e+07	CG8080
Dmel-CG4626	0.0326625	0.987173	4.56635	1	4279.24	-1.1221e+08	fz4
Dmel-CG44009	0.0326968	0.987173	4.56455	1	4279.24	-4.80898e+07	Vti1b
Dmel-CG45017	0.0327598	0.987262	4.56125	1	4279.24	-9.61797e+07	IP3K2
Dmel-CG8289	0.0328595	0.987262	4.55604	1	4279.24	-8.01497e+07	CG8289
Dmel-CG2679	0.0328692	0.987262	4.55553	1	4279.24	-1.1221e+08	gol
Dmel-CG1381	0.0330315	0.990434	4.54709	1	4279.24	-6.41198e+07	RpLP0-like
Dmel-CG5034	0.0331305	0.991701	4.54196	1	4279.24	-1.2824e+08	GATAd
Dmel-CG17683	0.0332025	0.991744	4.53824	1	4279.24	-3.20599e+07	CG17683
Dmel-CG7184	0.033315	0.991744	4.53245	1	4279.24	-8.01497e+07	Mkrn1
Dmel-CG11811	0.0333423	0.991744	4.53104	1	4279.24	-1.2824e+08	CG11811
Dmel-CG30094	0.0333588	0.991744	4.53019	1	4279.24	-1.2824e+08	CG30094
Dmel-CG17665	0.0334742	0.99222	4.52428	1	4279.24	-1.44269e+08	IntS3
Dmel-CG12214	0.0334883	0.99222	4.52356	1	4279.24	-8.01497e+07	mlt
Dmel-CG9837	0.0336444	0.992939	4.51559	1	4279.24	-6.41198e+07	CG9837
Dmel-CG9212	0.0337093	0.992939	4.51229	1	4279.24	0.883588	Nipsnap
Dmel-CG3732	0.0337313	0.992939	4.51117	1	4279.24	-4.80898e+07	CG3732
Dmel-CG33206	0.0337398	0.992939	4.51074	1	4279.24	-1.60299e+07	Gmap
Dmel-CG2371	0.0337982	0.992984	4.50778	1	4279.24	-8.01497e+07	Vlet
Dmel-CG6638	0.0338601	0.993134	4.50465	1	4279.24	-9.61797e+07	CG6638
Dmel-CG17245	0.0340386	0.993704	4.49565	1	4279.24	-1.1221e+08	PlexB
Dmel-CG8434	0.0340585	0.993704	4.49465	1	4279.24	-3.20599e+07	lbk
Dmel-CG9099	0.0340866	0.993704	4.49324	1	4279.24	-3.20599e+07	DENR
Dmel-CG4016	0.0341069	0.993704	4.49222	1	4279.24	-1.60299e+07	Spt-I
Dmel-CG9748	0.0341991	0.993709	4.4876	1	4279.24	0.696308	bel
Dmel-CG7265	0.0342754	0.993709	4.48378	1	4279.24	-9.61797e+07	CG7265
Dmel-CG6094	0.0342776	0.993709	4.48367	1	4279.24	-8.01497e+07	CG6094
Dmel-CG12213	0.0343594	0.993877	4.4796	1	4279.24	-1.1221e+08	CG12213
Dmel-CG1404	0.0344228	0.993877	4.47644	1	4279.24	-1.60299e+07	Ran
Dmel-CG3605	0.0344539	0.993877	4.4749	1	4279.24	-8.01497e+07	Sf3b2
Dmel-CG5231	0.0345988	0.99447	4.46772	1	4279.24	-1.2824e+08	Las
Dmel-CG8372	0.0347174	0.99447	4.46186	1	4279.24	-1.60299e+07	CG8372
Dmel-CG34330	0.0347216	0.99447	4.46166	1	4279.24	-0.652842	CG34330
Dmel-CG5861	0.0347452	0.99447	4.4605	1	4279.24	-8.01497e+07	CG5861
Dmel-CG1637	0.034759	0.99447	4.45982	1	4279.24	-4.80898e+07	CG1637
Dmel-CG2999	0.0348184	0.994542	4.4569	1	4279.24	-0.46682	unc-13
Dmel-CG9952	0.0350795	0.998763	4.44413	1	4279.24	-6.41198e+07	Ppa
Dmel-CG1742	0.0351784	0.998763	4.43931	1	4279.24	-4.80898e+07	Mgstl
Dmel-CG14224	0.0352	0.998763	4.43827	1	4279.24	0.801528	Ubqn
Dmel-CG5905	0.035201	0.998763	4.43822	1	4279.24	-4.80898e+07	Nep1
Dmel-CG5343	0.0352518	0.998763	4.43575	1	4279.24	-9.61797e+07	Bug22
Dmel-CG6201	0.0353274	0.999285	4.43209	1	4279.24	-1.1221e+08	CG6201
Dmel-CG10712	0.035398	0.999521	4.42868	1	4279.24	-1.1221e+08	Chro
Dmel-CG14996	0.0354501	0.999521	4.42617	1	4279.24	-4.80898e+07	Chd64
Dmel-CG5525	0.0355653	0.999657	4.42063	1	4279.24	0.664267	CCT4
Dmel-CG3268	0.0355693	0.999657	4.42043	1	4279.24	-1.1221e+08	phtf
Dmel-CG10365	0.0356463	0.999867	4.41674	1	4279.24	-1.1221e+08	CG10365
Dmel-CG42332	0.0360139	0.999867	4.39922	1	4279.24	-9.61797e+07	Camta
Dmel-CG30498	0.0362045	0.999867	4.39021	1	4279.24	-6.41198e+07	boca
Dmel-CG4001	0.0362255	0.999867	4.38922	1	4279.24	-6.41198e+07	Pfk
Dmel-CG31628	0.0362861	0.999867	4.38637	1	4279.24	-1.2824e+08	Gart
Dmel-CG32146	0.0363104	0.999867	4.38522	1	4279.24	-1.2824e+08	dlp
Dmel-CG32250	0.0363137	0.999867	4.38507	1	4279.24	-6.41198e+07	PMP34
Dmel-CG8660	0.0363515	0.999867	4.38329	1	4279.24	-8.01497e+07	Fibp
Dmel-CG33192	0.0363666	0.999867	4.38258	1	4279.24	0.798539	MtnD
Dmel-CG12582	0.0364259	0.999867	4.3798	1	4279.24	-1.2824e+08	beta-Man
Dmel-CG3838	0.0364319	0.999867	4.37952	1	4279.24	-9.61797e+07	brwl
Dmel-CG12279	0.0365764	0.999867	4.37277	1	4279.24	-4.80898e+07	CG12279
Dmel-CG6946	0.0366084	0.999867	4.37128	1	4279.24	-4.80898e+07	glo
Dmel-CG9154	0.0367497	0.999867	4.36471	1	4279.24	-1.2824e+08	CG9154
Dmel-CG9007	0.0367864	0.999867	4.36301	1	4279.24	-6.41198e+07	upSET
Dmel-CG32632	0.0368055	0.999867	4.36212	1	4279.24	-4.80898e+07	Tpst
Dmel-CG12295	0.0368841	0.999867	4.35848	1	4279.24	-9.61797e+07	stj
Dmel-CG16766	0.0369234	0.999867	4.35667	1	4279.24	-9.61797e+07	TyrRII
Dmel-CG5271	0.0369767	0.999867	4.35421	1	4279.24	-0.211983	RpS27A
Dmel-CG10360	0.0369899	0.999867	4.3536	1	4279.24	0.760991	ref(2)P
Dmel-CG6011	0.0371452	0.999867	4.34646	1	4279.24	-1.44269e+08	Prp18
Dmel-CG3200	0.0371621	0.999867	4.34568	1	4279.24	-4.80898e+07	Reg-2
Dmel-CG8397	0.0372405	0.999867	4.34209	1	4279.24	-3.20599e+07	CG8397
Dmel-CG8064	0.0373116	0.999867	4.33884	1	4279.24	-1.44269e+08	CG8064
Dmel-CG32531	0.0373269	0.999867	4.33814	1	4279.24	-4.80898e+07	mRpS14
Dmel-CR44030	0.0373422	0.999867	4.33744	1	4279.24	-4.80898e+07	asRNA:CR44030
Dmel-CG10053	0.0373932	0.999867	4.33512	1	4279.24	-1.1221e+08	CG10053
Dmel-CG1587	0.0374817	0.999867	4.33108	1	4279.24	-1.60299e+07	Crk
Dmel-CG5268	0.0374894	0.999867	4.33073	1	4279.24	-1.1221e+08	blp
Dmel-CG34380	0.0375709	0.999867	4.32703	1	4279.24	-9.61797e+07	smal
Dmel-CG11500	0.0375949	0.999867	4.32595	1	4279.24	-1.60299e+07	Spase12
Dmel-CG17282	0.0376259	0.999867	4.32454	1	4279.24	-8.01497e+07	Bdbt
Dmel-CG8676	0.0376319	0.999867	4.32427	1	4279.24	-1.2824e+08	Hr39
Dmel-CG43122	0.0376349	0.999867	4.32413	1	4279.24	-4.80898e+07	cic
Dmel-CG12391	0.0378139	0.999867	4.31605	1	4279.24	-9.61797e+07	CG12391
Dmel-CR43256	0.0378585	0.999867	4.31404	1	4279.24	-1.44269e+08	lncRNA:CR43256
Dmel-CG11268	0.0378748	0.999867	4.31331	1	4279.24	-8.01497e+07	ste14
Dmel-CG7949	0.038038	0.999867	4.30599	1	4279.24	-8.01497e+07	galla-2
Dmel-CG12055	0.0380865	0.999867	4.30382	1	4279.24	-0.428809	Gapdh1
Dmel-CG1640	0.0381414	0.999867	4.30137	1	4279.24	-4.80898e+07	CG1640
Dmel-CG9855	0.0381426	0.999867	4.30131	1	4279.24	-8.01497e+07	CG9855
Dmel-CG16807	0.0381558	0.999867	4.30073	1	4279.24	-1.44269e+08	roq
Dmel-CG2993	0.0381709	0.999867	4.30005	1	4279.24	-1.2824e+08	CG2993
Dmel-CG32676	0.0383329	0.999867	4.29284	1	4279.24	-8.01497e+07	stx
Dmel-CG10527	0.0383516	0.999867	4.29201	1	4279.24	-6.41198e+07	CG10527
Dmel-CG4399	0.0385812	0.999867	4.28185	1	4279.24	-6.41198e+07	east
Dmel-CG42258	0.0386177	0.999867	4.28024	1	4279.24	-8.01497e+07	CG42258
Dmel-CG6420	0.0386692	0.999867	4.27798	1	4279.24	-1.44269e+08	CG6420
Dmel-CG7622	0.0387268	0.999867	4.27545	1	4279.24	-0.230296	RpL36
Dmel-CG4097	0.0388971	0.999867	4.26798	1	4279.24	-3.20599e+07	Prosbeta6
Dmel-CG9655	0.0391753	0.999867	4.25586	1	4279.24	-1.1221e+08	nes
Dmel-CG3420	0.0392001	0.999867	4.25479	1	4279.24	-3.20599e+07	CG3420
Dmel-CG34255	0.0392117	0.999867	4.25428	1	4279.24	-1.1221e+08	Blos3
Dmel-CG6811	0.039251	0.999867	4.25258	1	4279.24	-1.1221e+08	RhoGAP68F
Dmel-CG14213	0.0392751	0.999867	4.25154	1	4279.24	-4.80898e+07	Rcd-1
Dmel-CG3295	0.0393044	0.999867	4.25027	1	4279.24	-1.1221e+08	CG3295
Dmel-CG7425	0.039358	0.999867	4.24795	1	4279.24	0.286222	eff
Dmel-CG4247	0.0396485	0.999867	4.23545	1	4279.24	-6.41198e+07	mRpS10
Dmel-CG6196	0.0396609	0.999867	4.23492	1	4279.24	-1.1221e+08	Trs33
Dmel-CG4254	0.0398497	0.999867	4.22685	1	4279.24	0.259711	tsr
Dmel-CG8556	0.0398509	0.999867	4.2268	1	4279.24	0.594932	Rac2
Dmel-CG32099	0.0399272	0.999867	4.22355	1	4279.24	-1.2824e+08	CG32099
Dmel-CG10833	0.0399887	0.999867	4.22094	1	4279.24	-9.61797e+07	Cyp28d1
Dmel-CG7001	0.0400285	0.999867	4.21925	1	4279.24	-9.61797e+07	S6KL
Dmel-CG33054	0.0400493	0.999867	4.21837	1	4279.24	-1.1221e+08	CG33054
Dmel-CG32343	0.0401406	0.999867	4.2145	1	4279.24	-1.44269e+08	Atac3
Dmel-CG16700	0.0402998	0.999867	4.20777	1	4279.24	-1.44269e+08	CG16700
Dmel-CG4074	0.0404407	0.999867	4.20185	1	4279.24	-1.44269e+08	CG4074
Dmel-CG8161	0.0404546	0.999867	4.20127	1	4279.24	-1.1221e+08	Rlb1
Dmel-CG8532	0.0405047	0.999867	4.19916	1	4279.24	0.592467	lqf
Dmel-CG32775	0.0405279	0.999867	4.19819	1	4279.24	-9.61797e+07	GlcAT-I
Dmel-CG6598	0.0405563	0.999867	4.19701	1	4279.24	-1.60299e+07	Fdh
Dmel-CG3983	0.0405768	0.999867	4.19615	1	4279.24	-1.1221e+08	Ns1
Dmel-CG31126	0.0406548	0.999867	4.19289	1	4279.24	-8.01497e+07	CG31126
Dmel-CG14483	0.040674	0.999867	4.19209	1	4279.24	-0.731902	CG14483
Dmel-CG32708	0.0406768	0.999867	4.19197	1	4279.24	-1.1221e+08	CG32708
Dmel-CG7955	0.0407747	0.999867	4.18789	1	4279.24	-8.01497e+07	ABCB7
Dmel-CG42687	0.0408126	0.999867	4.18632	1	4279.24	-1.1221e+08	CoRest
Dmel-CG1981	0.0408589	0.999867	4.18439	1	4279.24	-9.61797e+07	Thd1
Dmel-CG18214	0.0408771	0.999867	4.18363	1	4279.24	-1.1221e+08	trio
Dmel-CG1274	0.0408895	0.999867	4.18312	1	4279.24	-3.20599e+07	Jafrac2
Dmel-CG12297	0.0410881	0.999867	4.1749	1	4279.24	-1.2824e+08	Fadd
Dmel-CG11488	0.0410903	0.999867	4.17481	1	4279.24	-6.41198e+07	mRpL10
Dmel-CG10648	0.0411682	0.999867	4.1716	1	4279.24	-1.1221e+08	Rbm13
Dmel-CG31800	0.0412166	0.999867	4.16961	1	4279.24	-1.2824e+08	CG31800
Dmel-CG6151	0.0413106	0.999867	4.16574	1	4279.24	-1.60299e+07	fwe
Dmel-CG14039	0.0414574	0.999867	4.15973	1	4279.24	-9.61797e+07	qtc
Dmel-CG31961	0.0414939	0.999867	4.15824	1	4279.24	-9.61797e+07	TBCC
Dmel-CG17568	0.0417062	0.999867	4.14958	1	4279.24	-1.44269e+08	CG17568
Dmel-CG3189	0.0417131	0.999867	4.1493	1	4279.24	-8.01497e+07	Dpit47
Dmel-CG6038	0.0417233	0.999867	4.14889	1	4279.24	-1.44269e+08	crim
Dmel-CG14985	0.0417438	0.999867	4.14806	1	4279.24	-1.1221e+08	CG14985
Dmel-CG9153	0.0418234	0.999867	4.14483	1	4279.24	-1.1221e+08	Herc4
Dmel-CG1399	0.0418243	0.999867	4.14479	1	4279.24	-8.01497e+07	LRR
Dmel-CG1490	0.041846	0.999867	4.14391	1	4279.24	-3.20599e+07	Usp7
Dmel-CG42676	0.0420416	0.999867	4.13601	1	4279.24	-8.01497e+07	CG42676
Dmel-CG31938	0.0420421	0.999867	4.13599	1	4279.24	-9.61797e+07	Rrp40
Dmel-CG7289	0.042277	0.999867	4.12655	1	4279.24	-1.1221e+08	CG7289
Dmel-CG13585	0.0423366	0.999867	4.12416	1	4279.24	-3.20599e+07	CG13585
Dmel-CG4938	0.0423554	0.999867	4.12341	1	4279.24	-1.2824e+08	SerRS-m
Dmel-CG6231	0.0424033	0.999867	4.1215	1	4279.24	-1.2824e+08	CG6231
Dmel-CG13392	0.0425263	0.999867	4.11659	1	4279.24	-1.1221e+08	CG13392
Dmel-CG7734	0.0426584	0.999867	4.11134	1	4279.24	-6.41198e+07	shn
Dmel-CG1783	0.0427311	0.999867	4.10846	1	4279.24	-8.01497e+07	Slip1
Dmel-CG3373	0.0428222	0.999867	4.10485	1	4279.24	-6.41198e+07	Hmu
Dmel-CG13565	0.0429799	0.999867	4.09863	1	4279.24	-0.698604	Orcokinin
Dmel-CG10623	0.0430459	0.999867	4.09604	1	4279.24	-4.80898e+07	CG10623
Dmel-CG11015	0.0431684	0.999867	4.09123	1	4279.24	-0.317324	COX5B
Dmel-CG8281	0.0431901	0.999867	4.09038	1	4279.24	-1.1221e+08	CG8281
Dmel-CG11489	0.0432767	0.999867	4.08699	1	4279.24	-1.1221e+08	Srpk79D
Dmel-CG40041	0.0433219	0.999867	4.08522	1	4279.24	-9.61797e+07	Gpb5
Dmel-CG4452	0.0434009	0.999867	4.08214	1	4279.24	-9.61797e+07	CG4452
Dmel-CG10301	0.043656	0.999867	4.07223	1	4279.24	-3.20599e+07	CG10301
Dmel-CG42709	0.0437355	0.999867	4.06915	1	4279.24	-8.01497e+07	CG42709
Dmel-CG8315	0.0437794	0.999867	4.06746	1	4279.24	-9.61797e+07	Pex11
Dmel-CG4806	0.0438052	0.999867	4.06646	1	4279.24	-1.1221e+08	CG4806
Dmel-CG10327	0.0438728	0.999867	4.06385	1	4279.24	-6.41198e+07	TBPH
Dmel-CG5989	0.043897	0.999867	4.06292	1	4279.24	-9.61797e+07	CG5989
Dmel-CG7437	0.0439218	0.999867	4.06197	1	4279.24	-9.61797e+07	mub
Dmel-CG17347	0.0439336	0.999867	4.06151	1	4279.24	-6.41198e+07	DCTN6-p27
Dmel-CG17252	0.0440461	0.999867	4.05719	1	4279.24	-1.1221e+08	BCL7-like
Dmel-CG17521	0.0441909	0.999867	4.05164	1	4279.24	-0.228437	RpL10
Dmel-CG18766	0.044288	0.999867	4.04793	1	4279.24	-6.41198e+07	CG18766
Dmel-CG34159	0.044828	0.999867	4.02746	1	4279.24	-3.20599e+07	CG34159
Dmel-CG4523	0.0448636	0.999867	4.02612	1	4279.24	-4.80898e+07	Pink1
Dmel-CG9662	0.0449666	0.999867	4.02225	1	4279.24	-6.41198e+07	CG9662
Dmel-CG12024	0.0451019	0.999867	4.01718	1	4279.24	-1.44269e+08	CG12024
Dmel-CG10480	0.0452991	0.999867	4.00982	1	4279.24	-1.2824e+08	Rcc1
Dmel-CG12091	0.0453546	0.999867	4.00775	1	4279.24	-8.01497e+07	CG12091
Dmel-CG6746	0.0457345	0.999867	3.99367	1	4279.24	-6.41198e+07	Hacd1
Dmel-CG10465	0.0457562	0.999867	3.99287	1	4279.24	-4.80898e+07	CG10465
Dmel-CG11987	0.0457672	0.999867	3.99247	1	4279.24	-1.2824e+08	tgo
Dmel-CG15929	0.0458274	0.999867	3.99025	1	4279.24	-9.61797e+07	lin-52
Dmel-CG14210	0.0458388	0.999867	3.98983	1	4279.24	-6.41198e+07	CG14210
Dmel-CG9819	0.045839	0.999867	3.98983	1	4279.24	-8.01497e+07	CanA-14F
Dmel-CG15266	0.0459179	0.999867	3.98693	1	4279.24	-1.1221e+08	Uxt
Dmel-CG30104	0.0459639	0.999867	3.98524	1	4279.24	-1.2824e+08	NT5E-2
Dmel-CG15715	0.0461445	0.999867	3.97862	1	4279.24	-3.20599e+07	CG15715
Dmel-CG11303	0.0461693	0.999867	3.97772	1	4279.24	-9.61797e+07	TM4SF
Dmel-CG8722	0.0462001	0.999867	3.9766	1	4279.24	-9.61797e+07	Nup44A
Dmel-CG3707	0.0462878	0.999867	3.9734	1	4279.24	-1.44269e+08	wapl
Dmel-CG1913	0.04629	0.999867	3.97332	1	4279.24	0.287893	alphaTub84B
Dmel-CG7913	0.046466	0.999867	3.96692	1	4279.24	-8.01497e+07	wrd
Dmel-CG30491	0.0465143	0.999867	3.96517	1	4279.24	-1.2824e+08	CG30491
Dmel-CG5498	0.0467288	0.999867	3.95742	1	4279.24	-1.2824e+08
Dmel-CG3335	0.0467787	0.999867	3.95562	1	4279.24	-1.2824e+08	CG3335
Dmel-CG5188	0.0470157	0.999867	3.94711	1	4279.24	-1.2824e+08	CG5188
Dmel-CG32380	0.0471822	0.999867	3.94115	1	4279.24	-1.1221e+08	SMSr
Dmel-CG44243	0.0472061	0.999867	3.9403	1	4279.24	-9.61797e+07	CG44243
Dmel-CG42665	0.0472465	0.999867	3.93886	1	4279.24	-1.1221e+08	Exn
Dmel-CG12811	0.0472548	0.999867	3.93856	1	4279.24	-1.44269e+08	CG12811
Dmel-CG1956	0.0474055	0.999867	3.9332	1	4279.24	0.443867	Rap1
Dmel-CG12765	0.0474214	0.999867	3.93264	1	4279.24	-1.2824e+08	fsd
Dmel-CG8223	0.0474227	0.999867	3.93259	1	4279.24	-4.80898e+07	CG8223
Dmel-CG3095	0.0476406	0.999867	3.92487	1	4279.24	-6.41198e+07	hfw
Dmel-CG42495	0.047667	0.999867	3.92394	1	4279.24	-1.2824e+08	CG42495
Dmel-CG7314	0.0477135	0.999867	3.9223	1	4279.24	-9.61797e+07	Bmcp
Dmel-CG2257	0.0477705	0.999867	3.9203	1	4279.24	-9.61797e+07	UbcE2H
Dmel-CG2889	0.04778	0.999867	3.91996	1	4279.24	-1.44269e+08	CG2889
Dmel-CG3722	0.0477813	0.999867	3.91991	1	4279.24	-4.80898e+07	shg
Dmel-CG1071	0.0477881	0.999867	3.91967	1	4279.24	-1.2824e+08	E2f2
Dmel-CG5919	0.0478027	0.999867	3.91916	1	4279.24	-8.01497e+07	Idi
Dmel-CG10417	0.0478222	0.999867	3.91847	1	4279.24	-8.01497e+07	CG10417
Dmel-CG11377	0.0479197	0.999867	3.91505	1	4279.24	-9.61797e+07	CG11377
Dmel-CG10153	0.047957	0.999867	3.91374	1	4279.24	-6.41198e+07	Trs31
Dmel-CG5003	0.0479759	0.999867	3.91307	1	4279.24	-1.2824e+08	CG5003
Dmel-CG5237	0.0479854	0.999867	3.91274	1	4279.24	-9.61797e+07	unc79
Dmel-CG15556	0.0480514	0.999867	3.91043	1	4279.24	-1.44269e+08	CG15556
Dmel-CR45018	0.048062	0.999867	3.91006	1	4279.24	-3.20599e+07	lncRNA:CR45018
Dmel-CG6376	0.0481161	0.999867	3.90817	1	4279.24	0.778453	E2f1
Dmel-CG8553	0.0481742	0.999867	3.90614	1	4279.24	-9.61797e+07	SelD
Dmel-CG8378	0.0482106	0.999867	3.90487	1	4279.24	-1.2824e+08	Smyd4-4
Dmel-CG13393	0.0483376	0.999867	3.90044	1	4279.24	0.589918	Dad1
Dmel-CG5472	0.0483758	0.999867	3.89911	1	4279.24	-0.324848	Pal2
Dmel-CG9066	0.0484074	0.999867	3.89801	1	4279.24	-1.60299e+07	MSBP
Dmel-CG15481	0.0484376	0.999867	3.89697	1	4279.24	-1.1221e+08	Ski6
Dmel-CG1044	0.0484948	0.999867	3.89498	1	4279.24	-1.44269e+08	dos
Dmel-CG4921	0.0485731	0.999867	3.89227	1	4279.24	-1.60299e+07	Rab4
Dmel-CG10903	0.0486113	0.999867	3.89095	1	4279.24	-1.1221e+08	CG10903
Dmel-CG6114	0.0486518	0.999867	3.88955	1	4279.24	-1.1221e+08	sff
Dmel-CG10672	0.0487721	0.999867	3.88539	1	4279.24	-6.41198e+07	CG10672
Dmel-CG32179	0.0487904	0.999867	3.88477	1	4279.24	-8.01497e+07	Krn
Dmel-CG4649	0.0488164	0.999867	3.88387	1	4279.24	-1.2824e+08	Sodh-2
Dmel-CG9291	0.0488583	0.999867	3.88243	1	4279.24	-1.60299e+07	EloC
Dmel-CG4849	0.048861	0.999867	3.88233	1	4279.24	-1.2824e+08	CG4849
Dmel-CG6884	0.0489198	0.999867	3.88031	1	4279.24	-6.41198e+07	MED11
Dmel-CG7939	0.0489311	0.999867	3.87992	1	4279.24	-0.217695	RpL32
Dmel-CG18259	0.0489323	0.999867	3.87989	1	4279.24	-1.2824e+08	CG18259
Dmel-CG11405	0.0491133	0.999867	3.87368	1	4279.24	-6.41198e+07	Atf3
Dmel-CG32575	0.0495595	0.999867	3.85849	1	4279.24	-1.1221e+08	hang
Dmel-CG6495	0.0495618	0.999867	3.85841	1	4279.24	-4.80898e+07	CG6495
Dmel-CG12560	0.0495804	0.999867	3.85778	1	4279.24	-3.20599e+07	CG12560
Dmel-CG5013	0.0496255	0.999867	3.85625	1	4279.24	-1.1221e+08	CG5013
Dmel-CG4894	0.0496779	0.999867	3.85448	1	4279.24	-4.80898e+07	Ca-alpha1D
Dmel-CG44325	0.0497006	0.999867	3.85372	1	4279.24	-4.80898e+07	CG44325
Dmel-CG5460	0.0497009	0.999867	3.85371	1	4279.24	-9.61797e+07	H
Dmel-CG32856	0.0497866	0.999867	3.85081	1	4279.24	-9.61797e+07	CG32856
Dmel-CG5658	0.0499052	0.999867	3.84682	1	4279.24	-6.41198e+07	Klp98A
Dmel-CG14290	0.0499363	0.999867	3.84577	1	4279.24	-4.80898e+07	Mpc1
Dmel-CG2093	0.0499696	0.999867	3.84466	1	4279.24	-1.44269e+08	Vps13
Dmel-CG9262	0.0501205	0.999867	3.83959	1	4279.24	-8.01497e+07	Shal
Dmel-CG7654	0.0501435	0.999867	3.83882	1	4279.24	-1.60299e+07	Tom20
Dmel-CG1107	0.050147	0.999867	3.8387	1	4279.24	-1.2824e+08	aux
Dmel-CG3143	0.050154	0.999867	3.83847	1	4279.24	-4.80898e+07	foxo
Dmel-CG32590	0.050437	0.999867	3.82903	1	4279.24	-1.2824e+08	CG32590
Dmel-CG7041	0.0504784	0.999867	3.82765	1	4279.24	-4.80898e+07	HP1b
Dmel-CG17907	0.0505734	0.999867	3.8245	1	4279.24	-1.2824e+08	Ace
Dmel-CG15693	0.0506232	0.999867	3.82285	1	4279.24	-0.173218	RpS20
Dmel-CG14235	0.0506722	0.999867	3.82123	1	4279.24	-0.308747	COX6B
Dmel-CG12159	0.0507361	0.999867	3.81911	1	4279.24	-8.01497e+07	CG12159
Dmel-CG8817	0.0507606	0.999867	3.8183	1	4279.24	-6.41198e+07	lilli
Dmel-CG11866	0.0507884	0.999867	3.81739	1	4279.24	-9.61797e+07	dmpd
Dmel-CG13409	0.0508085	0.999867	3.81672	1	4279.24	-4.80898e+07	CG13409
Dmel-CG5694	0.05081	0.999867	3.81667	1	4279.24	-9.61797e+07	CG5694
Dmel-CG4389	0.0510484	0.999867	3.80882	1	4279.24	-6.41198e+07	Mtpalpha
Dmel-CG11859	0.0511319	0.999867	3.80608	1	4279.24	-1.1221e+08	RIOK2
Dmel-CG17660	0.0511325	0.999867	3.80606	1	4279.24	-3.20599e+07	CG17660
Dmel-CG17383	0.0513013	0.999867	3.80054	1	4279.24	-9.61797e+07	jigr1
Dmel-CG5569	0.0513291	0.999867	3.79963	1	4279.24	-6.41198e+07	CG5569
Dmel-CG7122	0.0513797	0.999867	3.79798	1	4279.24	-9.61797e+07	RhoGAP16F
Dmel-CG8759	0.0515506	0.999867	3.79242	1	4279.24	-0.401379	Nacalpha
Dmel-CG3957	0.0515588	0.999867	3.79215	1	4279.24	-6.41198e+07	wmd
Dmel-CG11622	0.0516624	0.999867	3.78879	1	4279.24	-8.01497e+07	Rlip
Dmel-CG3594	0.0516686	0.999867	3.78859	1	4279.24	-9.61797e+07	CG3594
Dmel-CG2162	0.0517051	0.999867	3.7874	1	4279.24	-1.44269e+08	CG2162
Dmel-CG5594	0.0517106	0.999867	3.78722	1	4279.24	-4.80898e+07	kcc
Dmel-CG33130	0.051886	0.999867	3.78155	1	4279.24	-9.61797e+07	Patronin
Dmel-CG40498	0.051917	0.999867	3.78055	1	4279.24	-3.20599e+07	CG40498
Dmel-CG8257	0.052005	0.999867	3.77772	1	4279.24	-1.44269e+08	CysRS-m
Dmel-CG16747	0.0520277	0.999867	3.77698	1	4279.24	-0.25984	Oda
Dmel-CG7028	0.0522565	0.999867	3.76964	1	4279.24	-9.61797e+07	CG7028
Dmel-CG32278	0.0523462	0.999867	3.76677	1	4279.24	-1.60299e+07	CG32278
Dmel-CG6492	0.0523848	0.999867	3.76553	1	4279.24	-8.01497e+07	Ucp4A
Dmel-CG1263	0.0525108	0.999867	3.76151	1	4279.24	-0.263348	RpL8
Dmel-CG3497	0.0526272	0.999867	3.75781	1	4279.24	-1.1221e+08	Su(H)
Dmel-CG2968	0.0526396	0.999867	3.75741	1	4279.24	-0.411171	ATPsyndelta
Dmel-CG4612	0.0528163	0.999867	3.7518	1	4279.24	-8.01497e+07	CG4612
Dmel-CG4863	0.0528694	0.999867	3.75012	1	4279.24	-0.257227	RpL3
Dmel-CG9125	0.0528699	0.999867	3.75011	1	4279.24	-1.2824e+08	CG9125
Dmel-CG13933	0.0528891	0.999867	3.7495	1	4279.24	-1.44269e+08	CG13933
Dmel-CG7581	0.0529039	0.999867	3.74903	1	4279.24	-8.01497e+07	Bub3
Dmel-CG9527	0.0530553	0.999867	3.74425	1	4279.24	-1.44269e+08	CG9527
Dmel-CG11665	0.053059	0.999867	3.74413	1	4279.24	-8.01497e+07	hrm
Dmel-CG15010	0.0531547	0.999867	3.74112	1	4279.24	-1.44269e+08	ago
Dmel-CG12323	0.053208	0.999867	3.73944	1	4279.24	-0.502103	Prosbeta5
Dmel-CG14716	0.0532457	0.999867	3.73826	1	4279.24	-8.01497e+07	Ho
Dmel-CR45999	0.0532629	0.999867	3.73772	1	4279.24	-1.1221e+08	asRNA:CR45999
Dmel-CG32230	0.0533398	0.999867	3.73531	1	4279.24	-0.298684	ND-MLRQ
Dmel-CG18041	0.053484	0.999867	3.73079	1	4279.24	-1.44269e+08	dgt1
Dmel-CG4574	0.0535171	0.999867	3.72976	1	4279.24	-9.61797e+07	Plc21C
Dmel-CG32547	0.0535662	0.999867	3.72822	1	4279.24	-6.41198e+07	CG32547
Dmel-CG42554	0.0535933	0.999867	3.72738	1	4279.24	-9.61797e+07	CG42554
Dmel-CG12081	0.0537847	0.999867	3.72142	1	4279.24	-1.2824e+08	CG12081
Dmel-CG9739	0.053841	0.999867	3.71967	1	4279.24	-3.20599e+07	fz2
Dmel-CG33526	0.053992	0.999867	3.71499	1	4279.24	0.612284	PNUTS
Dmel-CG7623	0.0540064	0.999867	3.71455	1	4279.24	-1.2824e+08	sll
Dmel-CG7803	0.0540084	0.999867	3.71448	1	4279.24	-1.1221e+08	z
Dmel-CG4875	0.0541349	0.999867	3.71058	1	4279.24	-1.1221e+08	Rcp
Dmel-CG1542	0.0541941	0.999867	3.70875	1	4279.24	-1.2824e+08	CG1542
Dmel-CG12832	0.0543244	0.999867	3.70474	1	4279.24	-0.504132	Tsp42Eq
Dmel-CG3214	0.0543281	0.999867	3.70462	1	4279.24	-0.524214	ND-B17.2
Dmel-CG9611	0.0544156	0.999867	3.70194	1	4279.24	-1.44269e+08	f-cup
Dmel-CG2674	0.0544187	0.999867	3.70184	1	4279.24	-3.20599e+07	Sam-S
Dmel-CG12730	0.0545227	0.999867	3.69865	1	4279.24	-4.80898e+07	CG12730
Dmel-CG43867	0.0545687	0.999867	3.69725	1	4279.24	-1.2824e+08	CG43867
Dmel-CG7948	0.0545875	0.999867	3.69667	1	4279.24	-1.2824e+08	spn-A
Dmel-CG5788	0.054632	0.999867	3.69531	1	4279.24	-4.80898e+07	Ubc10
Dmel-CG1738	0.0546576	0.999867	3.69453	1	4279.24	-1.1221e+08	CG1738
Dmel-CG4347	0.0547964	0.999867	3.69029	1	4279.24	-9.61797e+07	UGP
Dmel-CG8988	0.0548485	0.999867	3.6887	1	4279.24	-1.1221e+08	S2P
Dmel-CG14805	0.0549134	0.999867	3.68673	1	4279.24	-1.2824e+08	CG14805
Dmel-CG14048	0.0549526	0.999867	3.68554	1	4279.24	-8.01497e+07	mRpL14
Dmel-CG5161	0.0549597	0.999867	3.68533	1	4279.24	-3.20599e+07	Trs20
Dmel-CG8636	0.0552849	0.999867	3.67548	1	4279.24	-1.60299e+07	eIF3g1
Dmel-CG7610	0.0553271	0.999867	3.67421	1	4279.24	-0.437616	ATPsyngamma
Dmel-CG17943	0.0553298	0.999867	3.67413	1	4279.24	-1.44269e+08	comm
Dmel-CG4036	0.0554578	0.999867	3.67027	1	4279.24	-1.1221e+08	CG4036
Dmel-CG32267	0.0555102	0.999867	3.66869	1	4279.24	-1.60299e+07	CG32267
Dmel-CG10693	0.0555228	0.999867	3.66832	1	4279.24	-6.41198e+07	slo
Dmel-CG4320	0.0557782	0.999867	3.66066	1	4279.24	-9.61797e+07	raptor
Dmel-CG5381	0.0558112	0.999867	3.65968	1	4279.24	-9.61797e+07	CG5381
Dmel-CG2028	0.0558833	0.999867	3.65752	1	4279.24	-3.20599e+07	CkIalpha
Dmel-CG33653	0.0559066	0.999867	3.65682	1	4279.24	-8.01497e+07	Cadps
Dmel-CG7662	0.0560214	0.999867	3.65341	1	4279.24	-1.1221e+08	veli
Dmel-CG2272	0.0560531	0.999867	3.65246	1	4279.24	-4.80898e+07	slpr
Dmel-CG11474	0.0561598	0.999867	3.64929	1	4279.24	-1.44269e+08	CG11474
Dmel-CG17841	0.0562346	0.999867	3.64707	1	4279.24	-3.20599e+07	CG17841
Dmel-CG13343	0.0562694	0.999867	3.64604	1	4279.24	-1.1221e+08	Uba3
Dmel-CG13907	0.0563938	0.999867	3.64236	1	4279.24	-6.41198e+07	CG13907
Dmel-CG6174	0.0564565	0.999867	3.64051	1	4279.24	-4.80898e+07	Arp1
Dmel-CG2009	0.0564584	0.999867	3.64046	1	4279.24	-1.60299e+07	bip2
Dmel-CG1074	0.056728	0.999867	3.63252	1	4279.24	-1.2824e+08	CG1074
Dmel-CG42239	0.0567583	0.999867	3.63163	1	4279.24	-1.60299e+07	CG42239
Dmel-CG10618	0.0568133	0.999867	3.63001	1	4279.24	-6.41198e+07
Dmel-CG45051	0.056836	0.999867	3.62935	1	4279.24	-4.80898e+07	sima
Dmel-CG9581	0.0568859	0.999867	3.62789	1	4279.24	-6.41198e+07	CG9581
Dmel-CG2147	0.0568877	0.999867	3.62784	1	4279.24	-8.01497e+07	CG2147
Dmel-CG8886	0.0570158	0.999867	3.62409	1	4279.24	-1.1221e+08	l(2)05714
Dmel-CG6944	0.0571719	0.999867	3.61953	1	4279.24	-4.80898e+07	Lam
Dmel-CG16986	0.0572255	0.999867	3.61797	1	4279.24	-6.41198e+07	CG16986
Dmel-CG12259	0.057269	0.999867	3.61671	1	4279.24	-8.01497e+07	CG12259
Dmel-CG8090	0.0573033	0.999867	3.61571	1	4279.24	-8.01497e+07	GPHR
Dmel-CG2520	0.0573274	0.999867	3.61501	1	4279.24	-8.01497e+07	lap
Dmel-CG5442	0.0573382	0.999867	3.6147	1	4279.24	-4.80898e+07	SC35
Dmel-CG14057	0.0574339	0.999867	3.61192	1	4279.24	-9.61797e+07	CG14057
Dmel-CG4622	0.057652	0.999867	3.60561	1	4279.24	-1.44269e+08	CG4622
Dmel-CG4665	0.0576528	0.999867	3.60559	1	4279.24	-9.61797e+07	Dhpr
Dmel-CG9829	0.0576979	0.999867	3.60429	1	4279.24	-3.20599e+07	poly
Dmel-CG4670	0.0577082	0.999867	3.60399	1	4279.24	-6.41198e+07	Qsox1
Dmel-CG2221	0.0577206	0.999867	3.60363	1	4279.24	-3.20599e+07	l(1)G0289
Dmel-CG5625	0.057805	0.999867	3.6012	1	4279.24	-8.01497e+07	Vps35
Dmel-CG9155	0.0578454	0.999867	3.60004	1	4279.24	-6.41198e+07	Myo61F
Dmel-CG1406	0.0578571	0.999867	3.5997	1	4279.24	-1.1221e+08	U2A
Dmel-CG4900	0.0578627	0.999867	3.59954	1	4279.24	-6.41198e+07	Irp-1A
Dmel-CG14100	0.0579314	0.999867	3.59757	1	4279.24	-1.2824e+08	CG14100
Dmel-CG8962	0.0579451	0.999867	3.59717	1	4279.24	-1.2824e+08	Paf-AHalpha
Dmel-CG7035	0.0579895	0.999867	3.5959	1	4279.24	-1.1221e+08	Cbp80
Dmel-CG6582	0.0580095	0.999867	3.59533	1	4279.24	-3.20599e+07	cass
Dmel-CG32038	0.0580323	0.999867	3.59467	1	4279.24	0.61784	ghi
Dmel-CG1234	0.0580437	0.999867	3.59435	1	4279.24	-1.1221e+08	CG1234
Dmel-CG5727	0.0580978	0.999867	3.5928	1	4279.24	-8.01497e+07	CG5727
Dmel-CG1885	0.0581022	0.999867	3.59267	1	4279.24	-1.2824e+08	Uros1
Dmel-CG5680	0.0583363	0.999867	3.58598	1	4279.24	-1.60299e+07	bsk
Dmel-CG3752	0.0583475	0.999867	3.58566	1	4279.24	-4.80898e+07	Aldh
Dmel-CG8183	0.0584119	0.999867	3.58383	1	4279.24	-6.41198e+07	Khc-73
Dmel-CG16757	0.0584534	0.999867	3.58265	1	4279.24	-3.20599e+07	Spn
Dmel-CG8318	0.0586468	0.999867	3.57716	1	4279.24	-9.61797e+07	Nf1
Dmel-CG11238	0.0587553	0.999867	3.57408	1	4279.24	-1.1221e+08	l(3)04053
Dmel-CG8781	0.0588076	0.999867	3.57261	1	4279.24	-1.60299e+07	tsu
Dmel-CG7519	0.0588792	0.999867	3.57058	1	4279.24	-6.41198e+07	CG7519
Dmel-CG3333	0.058895	0.999867	3.57014	1	4279.24	-6.41198e+07	Nop60B
Dmel-CG17257	0.0589627	0.999867	3.56823	1	4279.24	-9.61797e+07	GABPI
Dmel-CG1167	0.0590014	0.999867	3.56714	1	4279.24	-8.01497e+07	Ras64B
Dmel-CG2984	0.0590316	0.999867	3.56629	1	4279.24	-8.01497e+07	Pp2C1
Dmel-CG31247	0.0590968	0.999867	3.56445	1	4279.24	-8.01497e+07	tinc
Dmel-CG7368	0.0591825	0.999867	3.56204	1	4279.24	-9.61797e+07	CG7368
Dmel-CG11614	0.0592065	0.999867	3.56137	1	4279.24	-8.01497e+07	nkd
Dmel-CG3273	0.0593304	0.999867	3.5579	1	4279.24	-1.2824e+08	sced
Dmel-CG9901	0.0594329	0.999867	3.55503	1	4279.24	-4.80898e+07	Arp2
Dmel-CG9588	0.0594665	0.999867	3.55409	1	4279.24	-8.01497e+07	CG9588
Dmel-CG18643	0.0595003	0.999867	3.55315	1	4279.24	-1.2824e+08	Dtd
Dmel-CG1989	0.0600317	0.999867	3.53838	1	4279.24	-6.41198e+07	Yippee
Dmel-CG8470	0.0600595	0.999867	3.53762	1	4279.24	-1.1221e+08	mRpS30
Dmel-CG7903	0.0601976	0.999867	3.5338	1	4279.24	-9.61797e+07	CG7903
Dmel-CG42307	0.0602389	0.999867	3.53266	1	4279.24	-1.1221e+08	CG42307
Dmel-CG18549	0.060254	0.999867	3.53225	1	4279.24	-6.41198e+07	CG18549
Dmel-CG3000	0.0603065	0.999867	3.5308	1	4279.24	-9.61797e+07	fzr
Dmel-CG6007	0.0603575	0.999867	3.5294	1	4279.24	-1.44269e+08	GatA
Dmel-CG7395	0.0603897	0.999867	3.52852	1	4279.24	-1.1221e+08	sNPF-R
Dmel-CG10192	0.0604625	0.999867	3.52652	1	4279.24	0.72378	eIF4G2
Dmel-CG5481	0.0605084	0.999867	3.52526	1	4279.24	-1.1221e+08	robo2
Dmel-CG10938	0.0606504	0.999867	3.52137	1	4279.24	-1.60299e+07	Prosalpha5
Dmel-CG7656	0.0606602	0.999867	3.5211	1	4279.24	-8.01497e+07	CG7656
Dmel-CG4903	0.0606632	0.999867	3.52102	1	4279.24	-1.1221e+08	MESR4
Dmel-CG4679	0.0607025	0.999867	3.51994	1	4279.24	-1.44269e+08	CG4679
Dmel-CG3767	0.060797	0.999867	3.51736	1	4279.24	-6.41198e+07	JhI-26
Dmel-CG10978	0.0608984	0.999867	3.5146	1	4279.24	-6.41198e+07	jagn
Dmel-CG18617	0.0609153	0.999867	3.51414	1	4279.24	-1.44269e+08	Vha100-2
Dmel-CG12375	0.0610129	0.999867	3.51149	1	4279.24	-6.41198e+07	CG12375
Dmel-CG9470	0.0610218	0.999867	3.51124	1	4279.24	-8.01497e+07	MtnA
Dmel-CG11134	0.0612324	0.999867	3.50553	1	4279.24	-3.20599e+07	CG11134
Dmel-CG7563	0.0613436	0.999867	3.50252	1	4279.24	-9.61797e+07	CalpA
Dmel-CG6249	0.0613993	0.999867	3.50102	1	4279.24	-9.61797e+07	Csl4
Dmel-CG17816	0.0614982	0.999867	3.49835	1	4279.24	-4.80898e+07	CG17816
Dmel-CG3772	0.0616087	0.999867	3.49538	1	4279.24	-9.61797e+07	cry
Dmel-CG2260	0.0616492	0.999867	3.49429	1	4279.24	-1.44269e+08	CG2260
Dmel-CG9615	0.061711	0.999867	3.49263	1	4279.24	-1.2824e+08	tex
Dmel-CG7467	0.0617854	0.999867	3.49063	1	4279.24	-8.01497e+07	osa
Dmel-CG8004	0.0618875	0.999867	3.48789	1	4279.24	-8.01497e+07	CG8004
Dmel-CG13957	0.0620156	0.999867	3.48447	1	4279.24	-1.2824e+08	SWIP
Dmel-CG9790	0.0622222	0.999867	3.47896	1	4279.24	-1.1221e+08	Cks85A
Dmel-CG14667	0.0622476	0.999867	3.47828	1	4279.24	-1.2824e+08	CG14667
Dmel-CG14792	0.0623248	0.999867	3.47623	1	4279.24	-0.201843	sta
Dmel-CG16865	0.0624175	0.999867	3.47377	1	4279.24	-1.1221e+08	CG16865
Dmel-CG31957	0.062523	0.999867	3.47097	1	4279.24	-1.2824e+08	CG31957
Dmel-CG1444	0.0625272	0.999867	3.47086	1	4279.24	-3.20599e+07	spidey
Dmel-CG12338	0.0625398	0.999867	3.47053	1	4279.24	-1.2824e+08	CG12338
Dmel-CG17454	0.0625446	0.999867	3.4704	1	4279.24	-6.41198e+07	CG17454
Dmel-CG11266	0.0625903	0.999867	3.46919	1	4279.24	-4.80898e+07	Caper
Dmel-CG5203	0.0626304	0.999867	3.46813	1	4279.24	-6.41198e+07	STUB1
Dmel-CG11899	0.0627026	0.999867	3.46623	1	4279.24	-4.80898e+07	CG11899
Dmel-CG11980	0.0628854	0.999867	3.46141	1	4279.24	-8.01497e+07	CG11980
Dmel-CG6338	0.0630391	0.999867	3.45737	1	4279.24	-1.44269e+08	Ets97D
Dmel-CG1829	0.0630422	0.999867	3.45728	1	4279.24	-6.41198e+07	Cyp6v1
Dmel-CG7933	0.0630726	0.999867	3.45649	1	4279.24	-6.41198e+07	janA
Dmel-CG4882	0.0631588	0.999867	3.45423	1	4279.24	-4.80898e+07	CG4882
Dmel-CG14711	0.0631929	0.999867	3.45333	1	4279.24	-1.2824e+08	CG14711
Dmel-CG10132	0.0632951	0.999867	3.45066	1	4279.24	-9.61797e+07	CG10132
Dmel-CG14817	0.0634739	0.999867	3.446	1	4279.24	-3.20599e+07	CG14817
Dmel-CG2171	0.0635501	0.999867	3.44401	1	4279.24	-4.80898e+07	Tpi
Dmel-CG5126	0.0635663	0.999867	3.44359	1	4279.24	-9.61797e+07	CG5126
Dmel-CG32018	0.0636115	0.999867	3.44241	1	4279.24	-4.80898e+07	Zyx
Dmel-CG8276	0.0636693	0.999867	3.44091	1	4279.24	-1.1221e+08	bin3
Dmel-CG11111	0.0637099	0.999867	3.43986	1	4279.24	-8.01497e+07	rdgB
Dmel-CG1463	0.0638144	0.999867	3.43715	1	4279.24	-1.2824e+08	CG1463
Dmel-CG17765	0.0638414	0.999867	3.43645	1	4279.24	-3.20599e+07	CG17765
Dmel-CG4741	0.0639273	0.999867	3.43422	1	4279.24	-1.60299e+07	CG4741
Dmel-CG5092	0.0639555	0.999867	3.4335	1	4279.24	-1.44269e+08	Tor
Dmel-CG2835	0.063991	0.999867	3.43258	1	4279.24	0.633136	Galphas
Dmel-CG4747	0.0640405	0.999867	3.4313	1	4279.24	-6.41198e+07	Ndf
Dmel-CG42347	0.0641309	0.999867	3.42897	1	4279.24	-4.80898e+07	sqa
Dmel-CG11063	0.0641753	0.999867	3.42782	1	4279.24	-1.2824e+08	jub
Dmel-CG15881	0.0641888	0.999867	3.42748	1	4279.24	-8.01497e+07	Ccdc58
Dmel-CG8204	0.0643829	0.999867	3.42249	1	4279.24	-1.44269e+08	CG8204
Dmel-CG10347	0.0643997	0.999867	3.42206	1	4279.24	-1.1221e+08	CG10347
Dmel-CG12118	0.0644533	0.999867	3.42068	1	4279.24	-8.01497e+07	CG12118
Dmel-CG8034	0.0645504	0.999867	3.41819	1	4279.24	-1.2824e+08	CG8034
Dmel-CG44122	0.0645624	0.999867	3.41789	1	4279.24	-9.61797e+07	Piezo
Dmel-CG1983	0.0647162	0.999867	3.41396	1	4279.24	-1.1221e+08	CG1983
Dmel-CG7865	0.0647614	0.999867	3.4128	1	4279.24	-8.01497e+07	Pngl
Dmel-CG10542	0.0647656	0.999867	3.4127	1	4279.24	-1.2824e+08	Bre1
Dmel-CG10895	0.0648462	0.999867	3.41064	1	4279.24	-1.44269e+08	lok
Dmel-CG7694	0.0649101	0.999867	3.40902	1	4279.24	-6.41198e+07	CG7694
Dmel-CG18177	0.0649107	0.999867	3.409	1	4279.24	-1.1221e+08	Naa60
Dmel-CG9536	0.0649175	0.999867	3.40883	1	4279.24	-1.2824e+08	CG9536
Dmel-CG8331	0.0649621	0.999867	3.40769	1	4279.24	-1.60299e+07	ReepB
Dmel-CG5444	0.0649714	0.999867	3.40746	1	4279.24	-8.01497e+07	Taf4
Dmel-CG15362	0.0650032	0.999867	3.40665	1	4279.24	-1.1221e+08	CG15362
Dmel-CG5422	0.0650191	0.999867	3.40624	1	4279.24	-6.41198e+07	Rox8
Dmel-CG14622	0.0650287	0.999867	3.406	1	4279.24	-1.1221e+08	DAAM
Dmel-CG4918	0.0650742	0.999867	3.40485	1	4279.24	-0.169393	RpLP2
Dmel-CG10851	0.0650843	0.999867	3.40459	1	4279.24	-3.20599e+07	B52
Dmel-CG1764	0.0652332	0.999867	3.40082	1	4279.24	-1.2824e+08	CG1764
Dmel-CG8495	0.0652951	0.999867	3.39925	1	4279.24	-0.183898	RpS29
Dmel-CG4404	0.0654349	0.999867	3.39572	1	4279.24	-4.80898e+07	CG4404
Dmel-CG7962	0.0654441	0.999867	3.39549	1	4279.24	-4.80898e+07	Cds
Dmel-CG8149	0.0654596	0.999867	3.3951	1	4279.24	-8.01497e+07	CG8149
Dmel-CG7686	0.0654887	0.999867	3.39437	1	4279.24	-4.80898e+07	LTV1
Dmel-CG4924	0.065568	0.999867	3.39237	1	4279.24	-9.61797e+07	icln
Dmel-CG1539	0.06558	0.999867	3.39206	1	4279.24	-6.41198e+07	tmod
Dmel-CG5344	0.0657583	0.999867	3.38758	1	4279.24	-9.61797e+07	wkd
Dmel-CG7935	0.0657684	0.999867	3.38733	1	4279.24	-8.01497e+07	msk
Dmel-CG4204	0.0659721	0.999867	3.38223	1	4279.24	-4.80898e+07	EloB
Dmel-CG10949	0.0662009	0.999867	3.37652	1	4279.24	-1.2824e+08	CG10949
Dmel-CG11755	0.0662802	0.999867	3.37455	1	4279.24	-1.1221e+08	CG11755
Dmel-CG5130	0.0665292	0.999867	3.36836	1	4279.24	-8.01497e+07	ZnT77C
Dmel-CG42321	0.0665865	0.999867	3.36694	1	4279.24	-6.41198e+07	ATP8A
Dmel-CG31122	0.0666102	0.999867	3.36635	1	4279.24	-1.1221e+08	CG31122
Dmel-CG9413	0.0666169	0.999867	3.36619	1	4279.24	-8.01497e+07	sbm
Dmel-CG2245	0.0666686	0.999867	3.36491	1	4279.24	-6.41198e+07	nero
Dmel-CG33486	0.0667753	0.999867	3.36227	1	4279.24	-6.41198e+07	AsnS
Dmel-CG4577	0.066863	0.999867	3.36011	1	4279.24	0.382903	CG4577
Dmel-CG2846	0.0669388	0.999867	3.35824	1	4279.24	-3.20599e+07	CG2846
Dmel-CG31249	0.0669399	0.999867	3.35822	1	4279.24	-1.2824e+08	CG31249
Dmel-CG8878	0.0669548	0.999867	3.35785	1	4279.24	-1.1221e+08	CG8878
Dmel-CG10262	0.0669902	0.999867	3.35698	1	4279.24	-1.2824e+08	PCNA2
Dmel-CG6966	0.0670239	0.999867	3.35615	1	4279.24	-9.61797e+07	CG6966
Dmel-CG18135	0.0671835	0.999867	3.35223	1	4279.24	-9.61797e+07	CG18135
Dmel-CG11526	0.067266	0.999867	3.35021	1	4279.24	-1.2824e+08	Strip
Dmel-CG30392	0.0673252	0.999867	3.34876	1	4279.24	-1.1221e+08	CG30392
Dmel-CG12149	0.0673382	0.999867	3.34844	1	4279.24	-1.44269e+08	c12.2
Dmel-CG1371	0.0675531	0.999867	3.34319	1	4279.24	-8.01497e+07	CG1371
Dmel-CG7961	0.0677464	0.999867	3.33849	1	4279.24	-8.01497e+07	alphaCOP
Dmel-CG5942	0.0678362	0.999867	3.33631	1	4279.24	-1.1221e+08	brm
Dmel-CG11539	0.0678555	0.999867	3.33584	1	4279.24	-1.2824e+08	CG11539
Dmel-CG15706	0.0678876	0.999867	3.33506	1	4279.24	-1.44269e+08	CG15706
Dmel-CG3083	0.0679238	0.999867	3.33418	1	4279.24	-6.41198e+07	Prx6005
Dmel-CG10640	0.0680451	0.999867	3.33124	1	4279.24	-3.20599e+07	Uev1A
Dmel-CG3318	0.0682638	0.999867	3.32596	1	4279.24	-6.41198e+07	AANAT1
Dmel-CG1818	0.0683246	0.999867	3.3245	1	4279.24	-4.80898e+07	Updo
Dmel-CG18619	0.0683476	0.999867	3.32394	1	4279.24	-0.553159	REPTOR-BP
Dmel-CG5037	0.0685141	0.999867	3.31994	1	4279.24	-9.61797e+07	CG5037
Dmel-CG6891	0.068567	0.999867	3.31867	1	4279.24	-0.383602	CG6891
Dmel-CG11873	0.0685922	0.999867	3.31807	1	4279.24	-8.01497e+07	CG11873
Dmel-CG7943	0.0685928	0.999867	3.31805	1	4279.24	-1.1221e+08	CG7943
Dmel-CG2915	0.0687466	0.999867	3.31437	1	4279.24	-9.61797e+07	CG2915
Dmel-CG10370	0.0687833	0.999867	3.31349	1	4279.24	-6.41198e+07	Rpt5
Dmel-CG5486	0.0688124	0.999867	3.31279	1	4279.24	-6.41198e+07	Usp47
Dmel-CG10756	0.0688653	0.999867	3.31153	1	4279.24	-6.41198e+07	Taf13
Dmel-CG3351	0.0689254	0.999867	3.31009	1	4279.24	-8.01497e+07	mRpL11
Dmel-CG3423	0.0690705	0.999867	3.30663	1	4279.24	-1.44269e+08	SA
Dmel-CG3954	0.0691243	0.999867	3.30536	1	4279.24	-4.80898e+07	csw
Dmel-CG12093	0.0691435	0.999867	3.3049	1	4279.24	-9.61797e+07	CG12093
Dmel-CG31873	0.0692711	0.999867	3.30187	1	4279.24	-8.01497e+07	Mulk
Dmel-CG7646	0.069294	0.999867	3.30132	1	4279.24	-9.61797e+07	CG7646
Dmel-CG4003	0.0694195	0.999867	3.29835	1	4279.24	-8.01497e+07	pont
Dmel-CG8092	0.0694559	0.999867	3.29749	1	4279.24	-9.61797e+07	row
Dmel-CG6203	0.0695328	0.999867	3.29567	1	4279.24	-8.01497e+07	Fmr1
Dmel-CG3004	0.0695384	0.999867	3.29554	1	4279.24	-8.01497e+07	Lst8
Dmel-CG8195	0.0695494	0.999867	3.29528	1	4279.24	-1.1221e+08	CG8195
Dmel-CG15004	0.0695663	0.999867	3.29488	1	4279.24	-6.41198e+07	Teh2
Dmel-CG6233	0.0696152	0.999867	3.29372	1	4279.24	-3.20599e+07	Ufd1-like
Dmel-CG1495	0.0696594	0.999867	3.29268	1	4279.24	-4.80898e+07	CaMKI
Dmel-CG12343	0.0697261	0.999867	3.29111	1	4279.24	-8.01497e+07	CG12343
Dmel-CG2615	0.0697282	0.999867	3.29106	1	4279.24	-1.44269e+08	IKKepsilon
Dmel-CG7152	0.0700284	0.999867	3.284	1	4279.24	-8.01497e+07	Syn1
Dmel-CG8607	0.0700317	0.999867	3.28392	1	4279.24	-1.2824e+08	CG8607
Dmel-CG1716	0.0700696	0.999867	3.28303	1	4279.24	-1.44269e+08	Set2
Dmel-CG7013	0.0700744	0.999867	3.28292	1	4279.24	0.610397	Manf
Dmel-CG32593	0.0700808	0.999867	3.28277	1	4279.24	-8.01497e+07	Flo2
Dmel-CG10947	0.0701006	0.999867	3.2823	1	4279.24	-8.01497e+07	CG10947
Dmel-CG12225	0.0702426	0.999867	3.27898	1	4279.24	-9.61797e+07	Spt6
Dmel-CG42314	0.070366	0.999867	3.2761	1	4279.24	-3.20599e+07	PMCA
Dmel-CG7331	0.0704488	0.999867	3.27417	1	4279.24	-9.61797e+07	Atg13
Dmel-CG8567	0.0704539	0.999867	3.27405	1	4279.24	-6.41198e+07	Deaf1
Dmel-CG6159	0.070585	0.999867	3.271	1	4279.24	-1.2824e+08	Sec10
Dmel-CG33228	0.0708308	0.999867	3.26529	1	4279.24	-1.1221e+08	CG33228
Dmel-CG6851	0.0708373	0.999867	3.26514	1	4279.24	-4.80898e+07	Mtch
Dmel-CG8338	0.0709126	0.999867	3.26339	1	4279.24	-1.60299e+07	mRpS16
Dmel-CR33940	0.0709341	0.999867	3.2629	1	4279.24	-8.01497e+07	hpRNA:CR33940
Dmel-CG11206	0.0710584	0.999867	3.26002	1	4279.24	-1.2824e+08	Liprin-gamma
Dmel-CG14283	0.0711218	0.999867	3.25856	1	4279.24	-6.41198e+07	mRpL55
Dmel-CG7082	0.0711272	0.999867	3.25843	1	4279.24	-1.1221e+08	papi
Dmel-CG6560	0.0715575	0.999867	3.24854	1	4279.24	-1.2824e+08	dnd
Dmel-CG6662	0.0715721	0.999867	3.24821	1	4279.24	-4.80898e+07	GstO1
Dmel-CG40411	0.07158	0.999867	3.24802	1	4279.24	-3.20599e+07	Parp
Dmel-CG15908	0.0718144	0.999867	3.24266	1	4279.24	-9.61797e+07	CG15908
Dmel-CG10637	0.071859	0.999867	3.24164	1	4279.24	-1.1221e+08	Nak
Dmel-CG42572	0.0720146	0.999867	3.2381	1	4279.24	-1.2824e+08	MCPH1
Dmel-CG7655	0.0721076	0.999867	3.23598	1	4279.24	-9.61797e+07	CG7655
Dmel-CG9953	0.072118	0.999867	3.23575	1	4279.24	-4.80898e+07	CG9953
Dmel-CG12121	0.0721353	0.999867	3.23535	1	4279.24	-8.01497e+07	CG12121
Dmel-CG45782	0.0721694	0.999867	3.23458	1	4279.24	-9.61797e+07	CG45782
Dmel-CG2807	0.0721887	0.999867	3.23414	1	4279.24	-1.2824e+08	Sf3b1
Dmel-CG11454	0.0722497	0.999867	3.23275	1	4279.24	-6.41198e+07	CG11454
Dmel-CG10415	0.0723523	0.999867	3.23043	1	4279.24	-9.61797e+07	TfIIEalpha
Dmel-CG2698	0.0723664	0.999867	3.23011	1	4279.24	-1.1221e+08	CG2698
Dmel-CG10880	0.0725386	0.999867	3.22621	1	4279.24	-1.2824e+08	CG10880
Dmel-CG5726	0.0726581	0.999867	3.22352	1	4279.24	-1.1221e+08	CG5726
Dmel-CG10495	0.0726712	0.999867	3.22322	1	4279.24	-1.44269e+08	CG10495
Dmel-CG8156	0.0729419	0.999867	3.21713	1	4279.24	-4.80898e+07	Arf51F
Dmel-CG9093	0.0730831	0.999867	3.21396	1	4279.24	-1.2824e+08	Tsp26A
Dmel-CG7834	0.0730982	0.999867	3.21362	1	4279.24	-1.60299e+07	CG7834
Dmel-CG8332	0.0731977	0.999867	3.21139	1	4279.24	-0.153927	RpS15
Dmel-CG42403	0.0732919	0.999867	3.20929	1	4279.24	-6.41198e+07	Ca-beta
Dmel-CG4287	0.0733026	0.999867	3.20905	1	4279.24	-6.41198e+07	CG4287
Dmel-CG32464	0.073567	0.999867	3.20316	1	4279.24	-1.60299e+07	mtd
Dmel-CG10270	0.0738623	0.999867	3.1966	1	4279.24	-1.1221e+08	D19B
Dmel-CG1644	0.0739841	0.999867	3.1939	1	4279.24	-8.01497e+07	Cyp6t1
Dmel-CG1740	0.0740019	0.999867	3.19351	1	4279.24	0.514431	Ntf-2
Dmel-CG7430	0.074113	0.999867	3.19106	1	4279.24	-4.80898e+07	CG7430
Dmel-CG7550	0.0742196	0.999867	3.1887	1	4279.24	-6.41198e+07	CG7550
Dmel-CR44724	0.0742217	0.999867	3.18866	1	4279.24	-6.41198e+07	asRNA:CR44724
Dmel-CG12072	0.0742434	0.999867	3.18818	1	4279.24	-6.41198e+07	wts
Dmel-CG9496	0.0743056	0.999867	3.18681	1	4279.24	-0.202292	Tsp29Fb
Dmel-CG10011	0.0743335	0.999867	3.1862	1	4279.24	-1.1221e+08	CG10011
Dmel-CG13096	0.0743923	0.999867	3.1849	1	4279.24	-8.01497e+07	CG13096
Dmel-CG3633	0.0743979	0.999867	3.18478	1	4279.24	-8.01497e+07	mRpS29
Dmel-CG17370	0.0744026	0.999867	3.18467	1	4279.24	-9.61797e+07	SppL
Dmel-CG8815	0.0744859	0.999867	3.18284	1	4279.24	-4.80898e+07	Sin3A
Dmel-CG5555	0.0745224	0.999867	3.18204	1	4279.24	-9.61797e+07	CG5555
Dmel-CG8506	0.0745566	0.999867	3.18129	1	4279.24	-1.1221e+08	Rbsn-5
Dmel-CG5345	0.0745776	0.999867	3.18083	1	4279.24	-1.60299e+07	Eip55E
Dmel-CG5733	0.0746468	0.999867	3.17932	1	4279.24	-1.44269e+08	Nup75
Dmel-CG18740	0.0746899	0.999867	3.17837	1	4279.24	-1.1221e+08	mor
Dmel-CG42803	0.0747468	0.999867	3.17713	1	4279.24	-6.41198e+07	gpp
Dmel-CG33182	0.0748297	0.999867	3.17532	1	4279.24	-3.20599e+07	Kdm4B
Dmel-CG11777	0.0748758	0.999867	3.17431	1	4279.24	-8.01497e+07	CG11777
Dmel-CG8067	0.0749093	0.999867	3.17358	1	4279.24	-1.2824e+08	CG8067
Dmel-CG42768	0.074933	0.999867	3.17306	1	4279.24	-0.440553	Msp300
Dmel-CG17343	0.0752486	0.999867	3.16619	1	4279.24	-9.61797e+07	CG17343
Dmel-CG33199	0.0752576	0.999867	3.16599	1	4279.24	-1.1221e+08	CG33199
Dmel-CG12530	0.0752664	0.999867	3.1658	1	4279.24	-8.01497e+07	Cdc42
Dmel-CG8243	0.0753721	0.999867	3.16351	1	4279.24	-6.41198e+07	CG8243
Dmel-CG9474	0.0753951	0.999867	3.16301	1	4279.24	-8.01497e+07	Snap24
Dmel-CG41128	0.0754716	0.999867	3.16135	1	4279.24	-0.387942	CG41128
Dmel-CG11412	0.0755415	0.999867	3.15984	1	4279.24	-8.01497e+07	Naa30A
Dmel-CG6192	0.0755703	0.999867	3.15922	1	4279.24	-1.1221e+08	Reps
Dmel-CG33483	0.0756519	0.999867	3.15746	1	4279.24	-9.61797e+07	CG33483
Dmel-CG9770	0.0756662	0.999867	3.15715	1	4279.24	-9.61797e+07	p
Dmel-CG9695	0.0757153	0.999867	3.15609	1	4279.24	-1.2824e+08	Dab
Dmel-CG11098	0.075733	0.999867	3.1557	1	4279.24	-9.61797e+07	Tango1
Dmel-CG44248	0.075748	0.999867	3.15538	1	4279.24	-1.1221e+08	Snp
Dmel-CG13827	0.0757523	0.999867	3.15529	1	4279.24	-4.80898e+07	CG13827
Dmel-CG13956	0.0758467	0.999867	3.15326	1	4279.24	-1.44269e+08	kat80
Dmel-CG33950	0.0758752	0.999867	3.15264	1	4279.24	-6.41198e+07	trol
Dmel-CG7109	0.0758958	0.999867	3.1522	1	4279.24	0.304613	mts
Dmel-CG5889	0.0759617	0.999867	3.15078	1	4279.24	-9.61797e+07	Men-b
Dmel-CG18402	0.075995	0.999867	3.15007	1	4279.24	-3.20599e+07	InR
Dmel-CG3184	0.0760326	0.999867	3.14926	1	4279.24	-1.2824e+08	CG3184
Dmel-CG8612	0.076035	0.999867	3.14921	1	4279.24	-6.41198e+07	mRpL50
Dmel-CG5325	0.0761198	0.999867	3.14739	1	4279.24	-3.20599e+07	Pex19
Dmel-CG8609	0.0762605	0.999867	3.14437	1	4279.24	-8.01497e+07	MED4
Dmel-CG2713	0.0763525	0.999867	3.1424	1	4279.24	-8.01497e+07	ttm50
Dmel-CG7199	0.0764509	0.999867	3.1403	1	4279.24	-9.61797e+07	Hr78
Dmel-CG3425	0.0765817	0.999867	3.13751	1	4279.24	-1.2824e+08	T3dh
Dmel-CG7435	0.076683	0.999867	3.13535	1	4279.24	-6.41198e+07	Arl2
Dmel-CG10214	0.0768209	0.999867	3.13242	1	4279.24	-6.41198e+07	CG10214
Dmel-CG14762	0.0771724	0.999867	3.12497	1	4279.24	-1.2824e+08	CG14762
Dmel-CG4593	0.0772245	0.999867	3.12387	1	4279.24	-6.41198e+07	CG4593
Dmel-CG33138	0.0773322	0.999867	3.1216	1	4279.24	-8.01497e+07	AGBE
Dmel-CG2813	0.0773417	0.999867	3.1214	1	4279.24	-1.1221e+08	cold
Dmel-CG8288	0.0774095	0.999867	3.11997	1	4279.24	-6.41198e+07	mRpL3
Dmel-CG11975	0.0775433	0.999867	3.11715	1	4279.24	-6.41198e+07	CG11975
Dmel-CG18661	0.077594	0.999867	3.11609	1	4279.24	-1.1221e+08	CG18661
Dmel-CG31450	0.0776972	0.999867	3.11392	1	4279.24	-4.80898e+07	mRpS18A
Dmel-CG7891	0.0777352	0.999867	3.11312	1	4279.24	-4.80898e+07	Arl8
Dmel-CG1583	0.0777862	0.999867	3.11205	1	4279.24	-1.2824e+08	GIIIspla2
Dmel-CG32262	0.0777928	0.999867	3.11192	1	4279.24	-9.61797e+07	CG32262
Dmel-CG14464	0.0778653	0.999867	3.1104	1	4279.24	-1.60299e+07	CG14464
Dmel-CG11886	0.0779922	0.999867	3.10774	1	4279.24	-9.61797e+07	Slbp
Dmel-CG7626	0.0780261	0.999867	3.10704	1	4279.24	-9.61797e+07	Spt5
Dmel-CG8384	0.0781232	0.999867	3.10501	1	4279.24	-3.20599e+07	gro
Dmel-CG1345	0.0782567	0.999867	3.10223	1	4279.24	-8.01497e+07	Gfat2
Dmel-CG8582	0.0782803	0.999867	3.10173	1	4279.24	-3.20599e+07	Sh3beta
Dmel-CG12643	0.078302	0.999867	3.10128	1	4279.24	-4.80898e+07	CG12643
Dmel-CG2368	0.0783414	0.999867	3.10046	1	4279.24	-1.60299e+07	psq
Dmel-CG4294	0.0783861	0.999867	3.09953	1	4279.24	-9.61797e+07	CG4294
Dmel-CG11563	0.0784381	0.999867	3.09845	1	4279.24	-8.01497e+07	CG11563
Dmel-CG31137	0.0784755	0.999867	3.09768	1	4279.24	-8.01497e+07	twin
Dmel-CG33960	0.0786904	0.999867	3.09322	1	4279.24	-1.1221e+08	Sema2b
Dmel-CG13364	0.0788676	0.999867	3.08956	1	4279.24	-0.328589	CG13364
Dmel-CG8432	0.0789089	0.999867	3.08871	1	4279.24	-1.1221e+08	Rep
Dmel-CG7911	0.0790502	0.999867	3.0858	1	4279.24	-1.60299e+07	Nph
Dmel-CG4326	0.0790569	0.999867	3.08566	1	4279.24	-3.20599e+07	mRpS17
Dmel-CG42382	0.0791193	0.999867	3.08437	1	4279.24	-8.01497e+07	CG42382
Dmel-CG7757	0.0792345	0.999867	3.082	1	4279.24	-1.1221e+08	Prp3
Dmel-CG16912	0.0792404	0.999867	3.08188	1	4279.24	-1.2824e+08	TyrRS-m
Dmel-CG15015	0.0792918	0.999867	3.08083	1	4279.24	-1.1221e+08	Cip4
Dmel-CG2685	0.0793032	0.999867	3.08059	1	4279.24	-1.1221e+08	CG2685
Dmel-CG17743	0.0793454	0.999867	3.07973	1	4279.24	-8.01497e+07	pho
Dmel-CG17883	0.079356	0.999867	3.07951	1	4279.24	-4.80898e+07	CG17883
Dmel-CG10731	0.0794385	0.999867	3.07782	1	4279.24	-1.2824e+08	CG10731
Dmel-CG1666	0.0794618	0.999867	3.07734	1	4279.24	-8.01497e+07	Hlc
Dmel-CG9330	0.0795434	0.999867	3.07567	1	4279.24	-6.41198e+07	CG9330
Dmel-CG11170	0.0796578	0.999867	3.07333	1	4279.24	-9.61797e+07	CG11170
Dmel-CG10622	0.0797302	0.999867	3.07185	1	4279.24	-3.20599e+07	ScsbetaG
Dmel-CG4785	0.0799849	0.999867	3.06666	1	4279.24	-1.1221e+08	IntS14
Dmel-CG7364	0.0799937	0.999867	3.06649	1	4279.24	-6.41198e+07	TM9SF4
Dmel-CG32803	0.0801784	0.999867	3.06274	1	4279.24	-8.01497e+07	CG32803
Dmel-CG8507	0.080217	0.999867	3.06195	1	4279.24	-4.80898e+07	CG8507
Dmel-CG11699	0.0804049	0.999867	3.05815	1	4279.24	-1.60299e+07	CG11699
Dmel-CG7181	0.0804435	0.999867	3.05737	1	4279.24	-0.26871	COX8
Dmel-CG1147	0.0804562	0.999867	3.05711	1	4279.24	-8.01497e+07	NPFR
Dmel-CG31922	0.0804647	0.999867	3.05694	1	4279.24	-1.1221e+08	CG31922
Dmel-CG16840	0.0805475	0.999867	3.05527	1	4279.24	-1.44269e+08	Art8
Dmel-CG7765	0.0806055	0.999867	3.0541	1	4279.24	0.683659	Khc
Dmel-CG1743	0.0806247	0.999867	3.05371	1	4279.24	-8.01497e+07	Gs2
Dmel-CG31842	0.0806299	0.999867	3.05361	1	4279.24	-6.41198e+07	mRpS23
Dmel-CG14229	0.0806454	0.999867	3.05329	1	4279.24	-6.41198e+07	CG14229
Dmel-CG43207	0.0806532	0.999867	3.05314	1	4279.24	-4.80898e+07	CG43207
Dmel-CG17100	0.0807939	0.999867	3.0503	1	4279.24	-4.80898e+07	cwo
Dmel-CG8426	0.0808775	0.999867	3.04862	1	4279.24	-6.41198e+07	Not3
Dmel-CG14103	0.0809685	0.999867	3.04679	1	4279.24	-6.41198e+07	TORIP
Dmel-CG32031	0.0810813	0.999867	3.04453	1	4279.24	-1.60299e+07	Argk
Dmel-CG3678	0.0810959	0.999867	3.04424	1	4279.24	-4.80898e+07	CG3678
Dmel-CG8039	0.0812488	0.999867	3.04118	1	4279.24	-6.41198e+07	mRpL19
Dmel-CG13689	0.081427	0.999867	3.03762	1	4279.24	-1.2824e+08	CG13689
Dmel-CG5499	0.081536	0.999867	3.03545	1	4279.24	-3.20599e+07	His2Av
Dmel-CG4788	0.0816084	0.999867	3.034	1	4279.24	-1.2824e+08	CG4788
Dmel-CG31109	0.0816834	0.999867	3.03251	1	4279.24	-9.61797e+07	CG31109
Dmel-CG30096	0.0817493	0.999867	3.0312	1	4279.24	-1.44269e+08	CG30096
Dmel-CG17834	0.0817901	0.999867	3.03039	1	4279.24	-1.2824e+08	CG17834
Dmel-CG15626	0.0818396	0.999867	3.02941	1	4279.24	-1.1221e+08	tank
Dmel-CG6095	0.0819504	0.999867	3.02721	1	4279.24	-1.1221e+08	Exo84
Dmel-CG11495	0.0819564	0.999867	3.02709	1	4279.24	-1.2824e+08	rasp
Dmel-CG14647	0.0819793	0.999867	3.02664	1	4279.24	-6.41198e+07	CG14647
Dmel-CG3857	0.0819802	0.999867	3.02662	1	4279.24	-1.44269e+08	CG3857
Dmel-CG30499	0.0819936	0.999867	3.02636	1	4279.24	-6.41198e+07	Rpe
Dmel-CG3183	0.0821238	0.999867	3.02378	1	4279.24	-8.01497e+07	geminin
Dmel-CG9577	0.082194	0.999867	3.0224	1	4279.24	-4.80898e+07	CG9577
Dmel-CG9172	0.0823667	0.999867	3.01899	1	4279.24	-3.20599e+07	ND-20
Dmel-CG6187	0.0824156	0.999867	3.01803	1	4279.24	-1.2824e+08	RluA-2
Dmel-CG42542	0.082427	0.999867	3.0178	1	4279.24	-4.80898e+07	CG42542
Dmel-CG34191	0.0825111	0.999867	3.01615	1	4279.24	-1.60299e+07	Ufm1
Dmel-CG33276	0.0825312	0.999867	3.01575	1	4279.24	-1.1221e+08	Urm1
Dmel-CG6439	0.0826017	0.999867	3.01437	1	4279.24	-8.01497e+07	Idh3b
Dmel-CG31460	0.0827064	0.999867	3.01231	1	4279.24	-6.41198e+07	CG31460
Dmel-CG14149	0.0827215	0.999867	3.01201	1	4279.24	-8.01497e+07	Blos4
Dmel-CG7246	0.0828424	0.999867	3.00965	1	4279.24	-1.44269e+08	CG7246
Dmel-CG5784	0.0828561	0.999867	3.00938	1	4279.24	-3.20599e+07	Mapmodulin
Dmel-CG2910	0.0829176	0.999867	3.00817	1	4279.24	-1.1221e+08	nito
Dmel-CG11798	0.082928	0.999867	3.00797	1	4279.24	-3.20599e+07	chn
Dmel-CG31815	0.0829966	0.999867	3.00663	1	4279.24	-1.1221e+08	CG31815
Dmel-CG8233	0.0832809	0.999867	3.00108	1	4279.24	-9.61797e+07	Rcd1
Dmel-CG9684	0.0833573	0.999867	2.9996	1	4279.24	-1.2824e+08	CG9684
Dmel-CG13418	0.0835029	0.999867	2.99677	1	4279.24	-8.01497e+07	RpI12
Dmel-CG1407	0.0836	0.999867	2.99488	1	4279.24	-9.61797e+07	CG1407
Dmel-CG1789	0.0836088	0.999867	2.99471	1	4279.24	-4.80898e+07	CG1789
Dmel-CG4558	0.0842801	0.999867	2.98175	1	4279.24	-1.2824e+08	CG4558
Dmel-CG6664	0.084563	0.999867	2.97633	1	4279.24	-9.61797e+07	CG6664
Dmel-CG17374	0.0845658	0.999867	2.97627	1	4279.24	-1.1221e+08	FASN3
Dmel-CG17299	0.0846479	0.999867	2.9747	1	4279.24	-6.41198e+07	SNF4Agamma
Dmel-CG17597	0.0847011	0.999867	2.97369	1	4279.24	-8.01497e+07	CG17597
Dmel-CG9775	0.0847047	0.999867	2.97362	1	4279.24	-4.80898e+07	CG9775
Dmel-CG6512	0.0849983	0.999867	2.96801	1	4279.24	-8.01497e+07	CG6512
Dmel-CG12123	0.0850363	0.999867	2.96729	1	4279.24	-8.01497e+07	CG12123
Dmel-CG18321	0.085099	0.999867	2.9661	1	4279.24	-0.462559	miple2
Dmel-CG7012	0.0851021	0.999867	2.96604	1	4279.24	-9.61797e+07	Nct
Dmel-CG8814	0.0851399	0.999867	2.96532	1	4279.24	-8.01497e+07	CG8814
Dmel-CG43140	0.0851427	0.999867	2.96527	1	4279.24	-9.61797e+07	pyd
Dmel-CG12220	0.0851618	0.999867	2.9649	1	4279.24	-6.41198e+07	mRpL32
Dmel-CR32873	0.0852764	0.999867	2.96273	1	4279.24	-1.2824e+08	Uhg2
Dmel-CG33521	0.0853409	0.999867	2.9615	1	4279.24	-1.1221e+08	CG33521
Dmel-CG9764	0.0853995	0.999867	2.96039	1	4279.24	-8.01497e+07	yrt
Dmel-CG4261	0.0854049	0.999867	2.96029	1	4279.24	-9.61797e+07	Hel89B
Dmel-CG2926	0.0857267	0.999867	2.95421	1	4279.24	-6.41198e+07	CG2926
Dmel-CG3525	0.0858248	0.999867	2.95236	1	4279.24	-6.41198e+07	eas
Dmel-CG5921	0.0858634	0.999867	2.95163	1	4279.24	0.888648	CG5921
Dmel-CG11416	0.085959	0.999867	2.94983	1	4279.24	-1.44269e+08	uri
Dmel-CG6222	0.0861689	0.999867	2.94589	1	4279.24	-1.2824e+08	su(sable)
Dmel-CG8573	0.0861984	0.999867	2.94533	1	4279.24	-1.2824e+08	su(Hw)
Dmel-CG42327	0.0864094	0.999867	2.94138	1	4279.24	-1.2824e+08	CG42327
Dmel-CG6895	0.0864936	0.999867	2.93981	1	4279.24	-1.1221e+08	GNBP1
Dmel-CG9795	0.0865398	0.999867	2.93894	1	4279.24	-1.44269e+08	CG9795
Dmel-CG11375	0.0865654	0.999867	2.93846	1	4279.24	-1.44269e+08	polybromo
Dmel-CG31119	0.0865903	0.999867	2.938	1	4279.24	-1.1221e+08	HDAC11
Dmel-CG9364	0.0865942	0.999867	2.93793	1	4279.24	-8.01497e+07	Treh
Dmel-CG9874	0.0867997	0.999867	2.9341	1	4279.24	-9.61797e+07	Tbp
Dmel-CG12355	0.0868883	0.999867	2.93245	1	4279.24	-4.80898e+07	CG12355
Dmel-CG31729	0.0869928	0.999867	2.9305	1	4279.24	-6.41198e+07	CG31729
Dmel-CG5629	0.0869996	0.999867	2.93038	1	4279.24	-9.61797e+07	Ppcs
Dmel-CG4562	0.0870809	0.999867	2.92887	1	4279.24	-1.2824e+08	CG4562
Dmel-CG4079	0.0871629	0.999867	2.92735	1	4279.24	-8.01497e+07	Taf11
Dmel-CG11033	0.0871802	0.999867	2.92703	1	4279.24	-1.2824e+08	Kdm2
Dmel-CG5355	0.0872522	0.999867	2.92569	1	4279.24	-6.41198e+07	CG5355
Dmel-CG12935	0.0872829	0.999867	2.92513	1	4279.24	-8.01497e+07	CG12935
Dmel-CG4035	0.0873415	0.999867	2.92404	1	4279.24	-1.60299e+07	eIF4E1
Dmel-CG6622	0.0873786	0.999867	2.92336	1	4279.24	-3.20599e+07	Pkc53E
Dmel-CG9774	0.0874054	0.999867	2.92286	1	4279.24	-6.41198e+07	Rok
Dmel-CG4209	0.0877806	0.999867	2.91594	1	4279.24	-3.20599e+07	CanB
Dmel-CG8617	0.0878085	0.999867	2.91543	1	4279.24	-1.1221e+08	CG8617
Dmel-CG18600	0.0878933	0.999867	2.91387	1	4279.24	-1.44269e+08	CG18600
Dmel-CG30428	0.0880051	0.999867	2.91182	1	4279.24	-1.2824e+08	CG30428
Dmel-CG7745	0.0880207	0.999867	2.91154	1	4279.24	-1.2824e+08	CG7745
Dmel-CG14182	0.0880381	0.999867	2.91121	1	4279.24	-1.2824e+08	CG14182
Dmel-CG2790	0.0880474	0.999867	2.91105	1	4279.24	-9.61797e+07	CG2790
Dmel-CG5640	0.0880829	0.999867	2.91039	1	4279.24	-1.1221e+08	Utx
Dmel-CG6860	0.0881801	0.999867	2.90861	1	4279.24	-8.01497e+07	Lrch
Dmel-CG14194	0.0882307	0.999867	2.90769	1	4279.24	-9.61797e+07	CG14194
Dmel-CG2943	0.0883064	0.999867	2.9063	1	4279.24	-4.80898e+07	EMC1
Dmel-CG6236	0.0885286	0.999867	2.90225	1	4279.24	-6.41198e+07	CG6236
Dmel-CG3762	0.0885549	0.999867	2.90177	1	4279.24	-9.61797e+07	Vha68-2
Dmel-CG9220	0.0886747	0.999867	2.89959	1	4279.24	-1.44269e+08	CG9220
Dmel-CG14028	0.0887138	0.999867	2.89888	1	4279.24	-0.234582	cype
Dmel-CG8683	0.0887663	0.999867	2.89792	1	4279.24	-1.1221e+08	mon2
Dmel-CG7338	0.088839	0.999867	2.8966	1	4279.24	-1.2824e+08	Tsr1
Dmel-CG12975	0.0888688	0.999867	2.89606	1	4279.24	-6.41198e+07	CG12975
Dmel-CG6335	0.088974	0.999867	2.89415	1	4279.24	-6.41198e+07	HisRS
Dmel-CG5181	0.089039	0.999867	2.89298	1	4279.24	-8.01497e+07	CG5181
Dmel-CG5961	0.0891186	0.999867	2.89154	1	4279.24	-1.1221e+08	CG5961
Dmel-CG3621	0.0891766	0.999867	2.89049	1	4279.24	-1.60299e+07	ND-B14.5A
Dmel-CG32672	0.089213	0.999867	2.88983	1	4279.24	-0.272124	Atg8a
Dmel-CG9862	0.0892204	0.999867	2.8897	1	4279.24	-9.61797e+07	Rae1
Dmel-CG3947	0.0892994	0.999867	2.88827	1	4279.24	-9.61797e+07	Pex16
Dmel-CR43264	0.0893213	0.999867	2.88787	1	4279.24	-9.61797e+07	lncRNA:CR43264
Dmel-CG10964	0.0894784	0.999867	2.88504	1	4279.24	-8.01497e+07	sni
Dmel-CG1796	0.0895497	0.999867	2.88376	1	4279.24	-1.1221e+08	Tango4
Dmel-CG31098	0.0895782	0.999867	2.88324	1	4279.24	-8.01497e+07	CG31098
Dmel-CG10123	0.089703	0.999867	2.881	1	4279.24	-1.44269e+08	Top3alpha
Dmel-CG6147	0.0897117	0.999867	2.88084	1	4279.24	-1.44269e+08	Tsc1
Dmel-CG3231	0.0899004	0.999867	2.87746	1	4279.24	-9.61797e+07	snama
Dmel-CG15611	0.0899046	0.999867	2.87738	1	4279.24	-9.61797e+07	CG15611
Dmel-CG3058	0.090019	0.999867	2.87534	1	4279.24	-6.41198e+07	Dim1
Dmel-CG5611	0.0901079	0.999867	2.87375	1	4279.24	-1.2824e+08	CG5611
Dmel-CG7637	0.0903407	0.999867	2.86959	1	4279.24	-3.20599e+07	CG7637
Dmel-CG2059	0.0905567	0.999867	2.86574	1	4279.24	-1.44269e+08	CG2059
Dmel-CG32066	0.0908458	0.999867	2.86061	1	4279.24	-4.80898e+07	CG32066
Dmel-CG14414	0.0910247	0.999867	2.85745	1	4279.24	-6.41198e+07	CG14414
Dmel-CG10328	0.0910867	0.999867	2.85635	1	4279.24	-1.1221e+08	nonA-l
Dmel-CG8798	0.0911975	0.999867	2.85439	1	4279.24	-1.1221e+08	Lon
Dmel-CG13410	0.0912805	0.999867	2.85293	1	4279.24	-4.80898e+07	mRpL35
Dmel-CG5451	0.0913356	0.999867	2.85196	1	4279.24	-1.2824e+08	Smu1
Dmel-CG7488	0.0915077	0.999867	2.84893	1	4279.24	-9.61797e+07	CG7488
Dmel-CG17027	0.0915295	0.999867	2.84855	1	4279.24	-1.2824e+08	CG17027
Dmel-CG15087	0.0915924	0.999867	2.84744	1	4279.24	-1.44269e+08	Vps51
Dmel-CG34186	0.0916364	0.999867	2.84667	1	4279.24	-3.20599e+07	Rpb12
Dmel-CG5274	0.0917363	0.999867	2.84492	1	4279.24	-1.2824e+08	CG5274
Dmel-CG6672	0.0917959	0.999867	2.84387	1	4279.24	-8.01497e+07	ZnT86D
Dmel-CG11927	0.0918937	0.999867	2.84216	1	4279.24	-1.1221e+08	CG11927
Dmel-CG18001	0.091995	0.999867	2.84039	1	4279.24	-0.13193	RpL38
Dmel-CG9486	0.0920154	0.999867	2.84003	1	4279.24	-1.1221e+08	AANATL2
Dmel-CG11900	0.0923503	0.999867	2.83419	1	4279.24	-1.1221e+08	Mesh1
Dmel-CG15107	0.0925119	0.999867	2.83138	1	4279.24	-1.2824e+08	CG15107
Dmel-CG12056	0.0925594	0.999867	2.83055	1	4279.24	-4.80898e+07	CG12056
Dmel-CG10520	0.0925617	0.999867	2.83051	1	4279.24	-1.1221e+08	tub
Dmel-CG5027	0.0925728	0.999867	2.83032	1	4279.24	0.712969	CG5027
Dmel-CG11176	0.0926231	0.999867	2.82945	1	4279.24	-9.61797e+07	Tango2
Dmel-CG17593	0.0926418	0.999867	2.82912	1	4279.24	-6.41198e+07	CG17593
Dmel-CG8885	0.0926917	0.999867	2.82826	1	4279.24	-4.80898e+07	Scox
Dmel-CG7404	0.0927317	0.999867	2.82756	1	4279.24	-1.1221e+08	ERR
Dmel-CG15747	0.0927322	0.999867	2.82756	1	4279.24	-8.01497e+07	CG15747
Dmel-CG3615	0.0927442	0.999867	2.82735	1	4279.24	-1.2824e+08	Atg9
Dmel-CG4307	0.0930693	0.999867	2.82173	1	4279.24	-0.369995	ATPsynO
Dmel-CG3434	0.0934281	0.999867	2.81555	1	4279.24	-1.2824e+08	CG3434
Dmel-CG42283	0.093446	0.999867	2.81524	1	4279.24	-1.1221e+08	5PtaseI
Dmel-CG12848	0.093481	0.999867	2.81464	1	4279.24	-3.20599e+07	CG12848
Dmel-CG4654	0.0934833	0.999867	2.8146	1	4279.24	-4.80898e+07	Dp
Dmel-CG8274	0.0934954	0.999867	2.81439	1	4279.24	-9.61797e+07	Mtor
Dmel-CG5933	0.0935063	0.999867	2.8142	1	4279.24	-1.2824e+08	Mettl3
Dmel-CG9531	0.0935466	0.999867	2.81351	1	4279.24	-1.44269e+08	HemK1
Dmel-CG3129	0.0935693	0.999867	2.81312	1	4279.24	-3.20599e+07	Rab18
Dmel-CG6308	0.0936651	0.999867	2.81148	1	4279.24	-9.61797e+07	Alg14
Dmel-CG11138	0.0937211	0.999867	2.81052	1	4279.24	-1.60299e+07	Pits
Dmel-CG6224	0.0937661	0.999867	2.80975	1	4279.24	-9.61797e+07	dbo
Dmel-CG9565	0.0937829	0.999867	2.80946	1	4279.24	-3.20599e+07	Nep3
Dmel-CG13773	0.0938281	0.999867	2.80869	1	4279.24	-1.1221e+08	CG13773
Dmel-CG31299	0.0938676	0.999867	2.80801	1	4279.24	-1.60299e+07	cu
Dmel-CG6896	0.0940046	0.999867	2.80567	1	4279.24	-0.434795	MYPT-75D
Dmel-CG1707	0.09404	0.999867	2.80507	1	4279.24	-0.370313	Glo1
Dmel-CG45050	0.094422	0.999867	2.79856	1	4279.24	0.42181	CG45050
Dmel-CG4703	0.0944231	0.999867	2.79854	1	4279.24	-8.01497e+07	Arc42
Dmel-CG18743	0.0944742	0.999867	2.79768	1	4279.24	-1.2824e+08	Hsp70Ab
Dmel-CG4709	0.0944874	0.999867	2.79745	1	4279.24	-1.44269e+08	CG4709
Dmel-CG3395	0.0946214	0.999867	2.79518	1	4279.24	-0.212558	RpS9
Dmel-CG12740	0.0946832	0.999867	2.79413	1	4279.24	-0.155141	RpL28
Dmel-CG15210	0.0948475	0.999867	2.79135	1	4279.24	-6.41198e+07	CG15210
Dmel-CG42522	0.0948775	0.999867	2.79084	1	4279.24	-6.41198e+07	CSN8
Dmel-CG9147	0.0948808	0.999867	2.79079	1	4279.24	-1.2824e+08	CG9147
Dmel-CG12424	0.094926	0.999867	2.79002	1	4279.24	-3.20599e+07	ckn
Dmel-CG42341	0.0952889	0.999867	2.78391	1	4279.24	-4.80898e+07	Pka-R1
Dmel-CG2374	0.0953481	0.999867	2.78291	1	4279.24	-1.1221e+08	lbm
Dmel-CG6612	0.0954402	0.999867	2.78136	1	4279.24	-1.1221e+08	Adk3
Dmel-CG14999	0.0955752	0.999867	2.7791	1	4279.24	-1.44269e+08	RfC4
Dmel-CG15739	0.0956305	0.999867	2.77817	1	4279.24	-8.01497e+07	CG15739
Dmel-CG12405	0.0956441	0.999867	2.77794	1	4279.24	-1.2824e+08	Prx2540-1
Dmel-CG10685	0.0957377	0.999867	2.77637	1	4279.24	-6.41198e+07	l(2)37Cg
Dmel-CG1276	0.09575	0.999867	2.77617	1	4279.24	-9.61797e+07	TfIIEbeta
Dmel-CG16717	0.095763	0.999867	2.77595	1	4279.24	-1.1221e+08	CG16717
Dmel-CG18069	0.095842	0.999867	2.77463	1	4279.24	-1.60299e+07	CaMKII
Dmel-CG11857	0.0959467	0.999867	2.77288	1	4279.24	-4.80898e+07	CG11857
Dmel-CG5826	0.0959633	0.999867	2.7726	1	4279.24	-4.80898e+07	Prx3
Dmel-CG8104	0.0959656	0.999867	2.77257	1	4279.24	-1.1221e+08	nudE
Dmel-CG9075	0.0961594	0.999867	2.76933	1	4279.24	0.175944	eIF4A
Dmel-CG3861	0.0962026	0.999867	2.76861	1	4279.24	-8.01497e+07	kdn
Dmel-CG4406	0.0964582	0.999867	2.76436	1	4279.24	-3.20599e+07	PIG-K
Dmel-CG1662	0.0964861	0.999867	2.7639	1	4279.24	-9.61797e+07	CG1662
Dmel-CG9526	0.0965061	0.999867	2.76357	1	4279.24	-9.61797e+07	frj
Dmel-CG32513	0.0967236	0.999867	2.75997	1	4279.24	-4.80898e+07	bves
Dmel-CG17065	0.096829	0.999867	2.75822	1	4279.24	-3.20599e+07	CG17065
Dmel-CG12130	0.0969126	0.999867	2.75684	1	4279.24	-4.80898e+07	Pal1
Dmel-CG11081	0.0969838	0.999867	2.75566	1	4279.24	-6.41198e+07	PlexA
Dmel-CG8863	0.0970499	0.999867	2.75457	1	4279.24	0.442438	Droj2
Dmel-CG6384	0.0970806	0.999867	2.75407	1	4279.24	-9.61797e+07	Cp190
Dmel-CG14662	0.0970895	0.999867	2.75392	1	4279.24	-9.61797e+07	CG14662
Dmel-CG12855	0.0970946	0.999867	2.75384	1	4279.24	-8.01497e+07	HPS1
Dmel-CG4592	0.0970998	0.999867	2.75375	1	4279.24	-1.2824e+08	CG4592
Dmel-CG7851	0.0971341	0.999867	2.75319	1	4279.24	-1.44269e+08	Scgalpha
Dmel-CG5500	0.0971716	0.999867	2.75257	1	4279.24	-9.61797e+07	CG5500
Dmel-CG3564	0.0971849	0.999867	2.75235	1	4279.24	-1.60299e+07	CHOp24
Dmel-CG14701	0.097261	0.999867	2.7511	1	4279.24	-1.1221e+08	CG14701
Dmel-CG7038	0.0972627	0.999867	2.75107	1	4279.24	-4.80898e+07	mRpL30
Dmel-CG3810	0.0973106	0.999867	2.75028	1	4279.24	-1.2824e+08	Edem1
Dmel-CG1896	0.0973397	0.999867	2.7498	1	4279.24	-1.2824e+08	CG1896
Dmel-CG42337	0.0973411	0.999867	2.74978	1	4279.24	-8.01497e+07	CG42337
Dmel-CG15845	0.0976103	0.999867	2.74536	1	4279.24	-8.01497e+07	Adf1
Dmel-CG11785	0.0976186	0.999867	2.74523	1	4279.24	-1.60299e+07	bai
Dmel-CG7112	0.0977334	0.999867	2.74335	1	4279.24	-1.2824e+08	GAPcenA
Dmel-CG13625	0.0977388	0.999867	2.74326	1	4279.24	-1.2824e+08	CG13625
Dmel-CG2091	0.0977935	0.999867	2.74236	1	4279.24	-1.1221e+08	CG2091
Dmel-CG31142	0.0978037	0.999867	2.7422	1	4279.24	-9.61797e+07	CG31142
Dmel-CG12945	0.0978259	0.999867	2.74183	1	4279.24	-6.41198e+07	CG12945
Dmel-CG3436	0.0978724	0.999867	2.74107	1	4279.24	-6.41198e+07	CG3436
Dmel-CG6210	0.0979141	0.999867	2.74039	1	4279.24	-9.61797e+07	wls
Dmel-CG14040	0.0980355	0.999867	2.73841	1	4279.24	-1.1221e+08	senju
Dmel-CG34422	0.098038	0.999867	2.73837	1	4279.24	-9.61797e+07	htk
Dmel-CG32442	0.0980527	0.999867	2.73813	1	4279.24	-9.61797e+07	Arv1
Dmel-CG5686	0.0981866	0.999867	2.73595	1	4279.24	-1.2824e+08	chico
Dmel-CG9128	0.0982085	0.999867	2.73559	1	4279.24	-8.01497e+07	Sac1
Dmel-CG12265	0.0983298	0.999867	2.73362	1	4279.24	-1.1221e+08	Det
Dmel-CG12034	0.0983597	0.999867	2.73313	1	4279.24	-6.41198e+07	nSMase
Dmel-CG9319	0.0984545	0.999867	2.73159	1	4279.24	-1.1221e+08	Amacr
Dmel-CG14710	0.0985833	0.999867	2.7295	1	4279.24	-1.44269e+08	CG14710
Dmel-CG7639	0.0986435	0.999867	2.72853	1	4279.24	-9.61797e+07	CG7639
Dmel-CG1765	0.0987109	0.999867	2.72744	1	4279.24	-8.01497e+07	EcR
Dmel-CG2031	0.0988165	0.999867	2.72573	1	4279.24	-1.2824e+08	Hpr1
Dmel-CG13192	0.0988768	0.999867	2.72475	1	4279.24	-1.1221e+08	CG13192
Dmel-CG11696	0.0989861	0.999867	2.72299	1	4279.24	-1.2824e+08	CG11696
Dmel-CG10260	0.0990812	0.999867	2.72145	1	4279.24	-1.1221e+08	PI4KIIIalpha
Dmel-CG44242	0.0991179	0.999867	2.72086	1	4279.24	-1.60299e+07	CG44242
Dmel-CG12173	0.0991262	0.999867	2.72073	1	4279.24	-8.01497e+07	CG12173
Dmel-CG5094	0.0992063	0.999867	2.71944	1	4279.24	-3.20599e+07	Sgt
Dmel-CG5025	0.0993019	0.999867	2.7179	1	4279.24	-9.61797e+07	Sps2
Dmel-CG15793	0.0993487	0.999867	2.71715	1	4279.24	-6.41198e+07	Dsor1
Dmel-CG31431	0.0994253	0.999867	2.71592	1	4279.24	-4.80898e+07	CG31431
Dmel-CG16928	0.0994329	0.999867	2.71579	1	4279.24	-1.2824e+08	mre11
Dmel-CG33941	0.099492	0.999867	2.71485	1	4279.24	-3.20599e+07	CG33941
Dmel-CG4781	0.0995709	0.999867	2.71358	1	4279.24	-0.236601	CG4781
Dmel-CG6188	0.0995865	0.999867	2.71333	1	4279.24	-3.20599e+07	Gnmt
Dmel-CG9940	0.099591	0.999867	2.71326	1	4279.24	-8.01497e+07	Nadsyn
Dmel-CG9771	0.0996254	0.999867	2.71271	1	4279.24	-9.61797e+07	Dlip2
Dmel-CG33977	0.0996579	0.999867	2.71219	1	4279.24	-1.60299e+07	CG33977
Dmel-CG11172	0.0997186	0.999867	2.71121	1	4279.24	-6.41198e+07	NFAT
Dmel-CG3312	0.0997763	0.999867	2.71029	1	4279.24	-9.61797e+07	Rnp4F
Dmel-CG17228	0.0998727	0.999867	2.70875	1	4279.24	-0.314022	pros
Dmel-CG15173	0.0999153	0.999867	2.70807	1	4279.24	-9.61797e+07	Ttc19
Dmel-CG10139	0.0999191	0.999867	2.70801	1	4279.24	-6.41198e+07	CG10139
Dmel-CG3033	0.0999434	0.999867	2.70762	1	4279.24	-6.41198e+07	GAA1
Dmel-CG2177	0.0999879	0.999867	2.70691	1	4279.24	-6.41198e+07	Zip102B
Dmel-CG6930	0.0999946	0.999867	2.7068	1	4279.24	-1.60299e+07	l(3)neo38
Dmel-CG42278	0.10015	0.999867	2.70432	1	4279.24	-4.80898e+07	corn
Dmel-CG2086	0.100256	0.999867	2.70263	1	4279.24	-1.44269e+08	drpr
Dmel-CG8284	0.100371	0.999867	2.7008	1	4279.24	-4.80898e+07	Ubc4
Dmel-CG6801	0.100394	0.999867	2.70044	1	4279.24	-9.61797e+07	vers
Dmel-CG4951	0.100466	0.999867	2.69929	1	4279.24	-9.61797e+07	CG4951
Dmel-CG8524	0.100492	0.999867	2.69888	1	4279.24	-8.01497e+07	NK7.1
Dmel-CG17489	0.100517	0.999867	2.69849	1	4279.24	-0.218583	RpL5
Dmel-CG6637	0.100609	0.999867	2.69702	1	4279.24	-4.80898e+07	lsn
Dmel-CG18178	0.100667	0.999867	2.69611	1	4279.24	-8.01497e+07	CG18178
Dmel-CG11198	0.100866	0.999867	2.69295	1	4279.24	-9.61797e+07	ACC
Dmel-CG11254	0.100952	0.999867	2.69159	1	4279.24	-1.2824e+08	mael
Dmel-CG40218	0.101012	0.999867	2.69066	1	4279.24	-1.60299e+07	Yeti
Dmel-CG15427	0.101012	0.999867	2.69065	1	4279.24	-6.41198e+07	tutl
Dmel-CG12244	0.101031	0.999867	2.69035	1	4279.24	-9.61797e+07	lic
Dmel-CG34242	0.101104	0.999867	2.6892	1	4279.24	-4.80898e+07	CG34242
Dmel-CG8021	0.101163	0.999867	2.68827	1	4279.24	-4.80898e+07	SLIRP2
Dmel-CG31882	0.101242	0.999867	2.68703	1	4279.24	-1.44269e+08	CG31882
Dmel-CG18067	0.101252	0.999867	2.68687	1	4279.24	-9.61797e+07	CG18067
Dmel-CG7614	0.101404	0.999867	2.68448	1	4279.24	-8.01497e+07	Mat1
Dmel-CG17202	0.101416	0.999867	2.68428	1	4279.24	-3.20599e+07	CG17202
Dmel-CG4798	0.101502	0.999867	2.68294	1	4279.24	-9.61797e+07	l(2)k01209
Dmel-CG4200	0.101549	0.999867	2.6822	1	4279.24	-1.2824e+08	sl
Dmel-CG8739	0.101562	0.999867	2.682	1	4279.24	-8.01497e+07	stmA
Dmel-CG34293	0.101609	0.999867	2.68126	1	4279.24	-1.2824e+08	CG34293
Dmel-CG2252	0.101671	0.999867	2.68028	1	4279.24	-3.20599e+07	fs(1)h
Dmel-CG7787	0.101727	0.999867	2.6794	1	4279.24	-4.80898e+07	strat
Dmel-CG1643	0.101874	0.999867	2.6771	1	4279.24	-9.61797e+07	Atg5
Dmel-CG5063	0.101897	0.999867	2.67675	1	4279.24	-8.01497e+07	Trax
Dmel-CG6729	0.101922	0.999867	2.67636	1	4279.24	-1.2824e+08	CG6729
Dmel-CG6254	0.101942	0.999867	2.67605	1	4279.24	-1.44269e+08	CG6254
Dmel-CG11284	0.101973	0.999867	2.67556	1	4279.24	-1.1221e+08	CAH3
Dmel-CG4658	0.101999	0.999867	2.67516	1	4279.24	-9.61797e+07	CG4658
Dmel-CG8405	0.102025	0.999867	2.67474	1	4279.24	-9.61797e+07	CG8405
Dmel-CG43783	0.10225	0.999867	2.67124	1	4279.24	-1.2824e+08	CG43783
Dmel-CG11583	0.102361	0.999867	2.66951	1	4279.24	-8.01497e+07	CG11583
Dmel-CG7611	0.102394	0.999867	2.66899	1	4279.24	-8.01497e+07	CG7611
Dmel-CG8694	0.102411	0.999867	2.66873	1	4279.24	-1.60299e+07	Mal-A2
Dmel-CG7452	0.102508	0.999867	2.66723	1	4279.24	-9.61797e+07	Syx17
Dmel-CG8604	0.102528	0.999867	2.66692	1	4279.24	-9.61797e+07	Amph
Dmel-CG7808	0.103009	0.999867	2.65946	1	4279.24	-0.186746	RpS8
Dmel-CG33554	0.103098	0.999867	2.65808	1	4279.24	-9.61797e+07	Nipped-A
Dmel-CG4157	0.103103	0.999867	2.65801	1	4279.24	-1.60299e+07	Rpn12
Dmel-CG2316	0.103147	0.999867	2.65733	1	4279.24	-4.80898e+07	ABCD
Dmel-CG13807	0.103413	0.999867	2.65324	1	4279.24	-9.61797e+07	CG13807
Dmel-CG11993	0.103478	0.999867	2.65224	1	4279.24	-9.61797e+07	Mst85C
Dmel-CG1970	0.103611	0.999867	2.6502	1	4279.24	-1.60299e+07	ND-49
Dmel-CG17280	0.103662	0.999867	2.64941	1	4279.24	-0.266439	levy
Dmel-CG5193	0.10367	0.999867	2.64928	1	4279.24	-9.61797e+07	TfIIB
Dmel-CG1976	0.103807	0.999867	2.64718	1	4279.24	-6.41198e+07	RhoGAP100F
Dmel-CG1718	0.103871	0.999867	2.6462	1	4279.24	-4.80898e+07	ABCA
Dmel-CG13994	0.103934	0.999867	2.64525	1	4279.24	-3.20599e+07	CG13994
Dmel-CG40080	0.104009	0.999867	2.6441	1	4279.24	-4.80898e+07	Haspin
Dmel-CG7970	0.104009	0.999867	2.64409	1	4279.24	-3.20599e+07	CG7970
Dmel-CG32156	0.104051	0.999867	2.64345	1	4279.24	-6.41198e+07	Mbs
Dmel-CG3353	0.104146	0.999867	2.64199	1	4279.24	-8.01497e+07	Smyd5
Dmel-CG10300	0.104171	0.999867	2.64161	1	4279.24	-0.437749	CG10300
Dmel-CG11027	0.104202	0.999867	2.64115	1	4279.24	0.337109	Arf102F
Dmel-CG4759	0.104245	0.999867	2.64049	1	4279.24	-0.194316	RpL27
Dmel-CG7180	0.104386	0.999867	2.63834	1	4279.24	-8.01497e+07	Ptp36E
Dmel-CG11739	0.10451	0.999867	2.63645	1	4279.24	-9.61797e+07	Sfxn1-3
Dmel-CG11711	0.10483	0.999867	2.63159	1	4279.24	-1.60299e+07	Mob2
Dmel-CR44294	0.10484	0.999867	2.63144	1	4279.24	-1.1221e+08	lncRNA:CR44294
Dmel-CG4152	0.104959	0.999867	2.62964	1	4279.24	-1.44269e+08	Mtr4
Dmel-CG1486	0.104986	0.999867	2.62923	1	4279.24	-6.41198e+07	CG1486
Dmel-CG30394	0.105032	0.999867	2.62854	1	4279.24	-1.2824e+08	CG30394
Dmel-CG7084	0.105048	0.999867	2.6283	1	4279.24	-9.61797e+07	CG7084
Dmel-CG2950	0.105161	0.999867	2.62659	1	4279.24	-4.80898e+07	mxt
Dmel-CG17828	0.105201	0.999867	2.62598	1	4279.24	-4.80898e+07	Vsp37A
Dmel-CG3632	0.10523	0.999867	2.62555	1	4279.24	-1.1221e+08	CG3632
Dmel-CG1451	0.105367	0.999867	2.62348	1	4279.24	-8.01497e+07	Apc
Dmel-CG4334	0.105441	0.999867	2.62236	1	4279.24	-1.2824e+08	Zip88E
Dmel-CG31064	0.105504	0.999867	2.62141	1	4279.24	-9.61797e+07	CG31064
Dmel-CG1161	0.105569	0.999867	2.62045	1	4279.24	-1.60299e+07	CG1161
Dmel-CG11307	0.105623	0.999867	2.61962	1	4279.24	-1.2824e+08	CG11307
Dmel-CG6656	0.10572	0.999867	2.61816	1	4279.24	-9.61797e+07	CG6656
Dmel-CG5455	0.105808	0.999867	2.61684	1	4279.24	-1.2824e+08	CG5455
Dmel-CG4464	0.105889	0.999867	2.61564	1	4279.24	-0.215962	RpS19a
Dmel-CG32180	0.105932	0.999867	2.61498	1	4279.24	-6.41198e+07	Eip74EF
Dmel-CG8050	0.105955	0.999867	2.61464	1	4279.24	-3.20599e+07	Cys
Dmel-CG9643	0.106063	0.999867	2.61302	1	4279.24	-9.61797e+07	CG9643
Dmel-CG14001	0.106081	0.999867	2.61276	1	4279.24	-1.1221e+08	bchs
Dmel-CG12084	0.10609	0.999867	2.61263	1	4279.24	-1.2824e+08	CG12084
Dmel-CG8396	0.106129	0.999867	2.61204	1	4279.24	-0.342885	Ssb-c31a
Dmel-CG10107	0.106218	0.999867	2.61072	1	4279.24	-1.1221e+08	velo
Dmel-CG5252	0.106223	0.999867	2.61063	1	4279.24	-1.44269e+08	Ranbp9
Dmel-CG5073	0.106236	0.999867	2.61044	1	4279.24	-6.41198e+07	Ccm3
Dmel-CG5281	0.106271	0.999867	2.60992	1	4279.24	-1.1221e+08	CG5281
Dmel-CG4851	0.106302	0.999867	2.60945	1	4279.24	-1.44269e+08	Ppt2
Dmel-CG34413	0.106303	0.999867	2.60944	1	4279.24	-6.41198e+07	NKAIN
Dmel-CG34045	0.106312	0.999867	2.60931	1	4279.24	-6.41198e+07	CG34045
Dmel-CG8339	0.106353	0.999867	2.6087	1	4279.24	-9.61797e+07	sfl
Dmel-CR45596	0.106408	0.999867	2.60787	1	4279.24	-1.44269e+08	lncRNA:CR45596
Dmel-CG8949	0.106654	0.999867	2.60422	1	4279.24	-8.01497e+07	wcy
Dmel-CG15312	0.106767	0.999867	2.60253	1	4279.24	-4.80898e+07	CG15312
Dmel-CG10861	0.106819	0.999867	2.60175	1	4279.24	-4.80898e+07	Atg12
Dmel-CG32428	0.106828	0.999867	2.60163	1	4279.24	-3.20599e+07	CG32428
Dmel-CG14321	0.106912	0.999867	2.60037	1	4279.24	-9.61797e+07	CG14321
Dmel-CG8188	0.106931	0.999867	2.6001	1	4279.24	-8.01497e+07	CG8188
Dmel-CG5359	0.107005	0.999867	2.59901	1	4279.24	-1.44269e+08	CG5359
Dmel-CG1518	0.107318	0.999867	2.59436	1	4279.24	-4.80898e+07	Stt3A
Dmel-CG5169	0.107415	0.999867	2.59293	1	4279.24	-8.01497e+07	GckIII
Dmel-CG32537	0.10763	0.999867	2.58977	1	4279.24	-1.2824e+08	CG32537
Dmel-CG8671	0.107723	0.999867	2.58839	1	4279.24	0.525846	CG8671
Dmel-CG9769	0.107732	0.999867	2.58826	1	4279.24	-0.446279	eIF3f1
Dmel-CG9107	0.107737	0.999867	2.58819	1	4279.24	-8.01497e+07	CG9107
Dmel-CG7360	0.107859	0.999867	2.5864	1	4279.24	-1.2824e+08	Nup58
Dmel-CG10550	0.10788	0.999867	2.58609	1	4279.24	-1.44269e+08	CG10550
Dmel-CG17221	0.107882	0.999867	2.58606	1	4279.24	-9.61797e+07	CG17221
Dmel-CG5823	0.107909	0.999867	2.58566	1	4279.24	-6.41198e+07	CG5823
Dmel-CG7125	0.108185	0.999867	2.58162	1	4279.24	-3.20599e+07	PKD
Dmel-CG12864	0.108241	0.999867	2.5808	1	4279.24	-9.61797e+07	Su(var)2-HP2
Dmel-CG6178	0.10833	0.999867	2.57949	1	4279.24	-8.01497e+07	CG6178
Dmel-CG1621	0.108474	0.999867	2.5774	1	4279.24	-1.2824e+08	Coop
Dmel-CG3570	0.108491	0.999867	2.57714	1	4279.24	-4.80898e+07	Samtor
Dmel-CG15894	0.108621	0.999867	2.57525	1	4279.24	-1.2824e+08	CG15894
Dmel-CG12346	0.108685	0.999867	2.57431	1	4279.24	-1.1221e+08	cag
Dmel-CG8336	0.10888	0.999867	2.57148	1	4279.24	-6.41198e+07	CG8336
Dmel-CG17642	0.108896	0.999867	2.57124	1	4279.24	-6.41198e+07	mRpL48
Dmel-CG14981	0.108899	0.999867	2.57121	1	4279.24	-0.629672	mge
Dmel-CG15443	0.109014	0.999867	2.56953	1	4279.24	-9.61797e+07	CG15443
Dmel-CG43741	0.109025	0.999867	2.56936	1	4279.24	-1.2824e+08	Ack-like
Dmel-CG8887	0.10913	0.999867	2.56784	1	4279.24	-1.2824e+08	ash1
Dmel-CG5972	0.109252	0.999867	2.56607	1	4279.24	-3.20599e+07	Arpc4
Dmel-CG9941	0.109269	0.999867	2.56583	1	4279.24	-1.1221e+08	CG9941
Dmel-CG10581	0.10929	0.999867	2.56553	1	4279.24	-8.01497e+07	CG10581
Dmel-CG8455	0.109418	0.999867	2.56367	1	4279.24	-9.61797e+07	PGAP5
Dmel-CG8778	0.109478	0.999867	2.5628	1	4279.24	-4.80898e+07	CG8778
Dmel-CG11414	0.109562	0.999867	2.56159	1	4279.24	-4.80898e+07	CG11414
Dmel-CG6073	0.109654	0.999867	2.56027	1	4279.24	-1.1221e+08	CG6073
Dmel-CG8038	0.10966	0.999867	2.56017	1	4279.24	-1.1221e+08	CG8038
Dmel-CG7940	0.109704	0.999867	2.55955	1	4279.24	-1.1221e+08	Arp5
Dmel-CG11301	0.10975	0.999867	2.55888	1	4279.24	-1.1221e+08	Mes4
Dmel-CG4278	0.109782	0.999867	2.55842	1	4279.24	-8.01497e+07	CG4278
Dmel-CG4852	0.109797	0.999867	2.5582	1	4279.24	-1.1221e+08	Sras
Dmel-CG6453	0.109988	0.999867	2.55545	1	4279.24	-4.80898e+07	GCS2beta
Dmel-CG32486	0.11007	0.999867	2.55427	1	4279.24	-6.41198e+07	CG32486
Dmel-CG11971	0.110313	0.999867	2.5508	1	4279.24	-1.1221e+08	E(var)3-9
Dmel-CG3620	0.110326	0.999867	2.55061	1	4279.24	-3.20599e+07	norpA
Dmel-CG30493	0.110454	0.999867	2.54877	1	4279.24	-1.2824e+08	Coq9
Dmel-CG32438	0.11051	0.999867	2.54796	1	4279.24	-1.44269e+08	SMC5
Dmel-CG12859	0.110534	0.999867	2.54762	1	4279.24	-0.421061	ND-B15
Dmel-CG9115	0.11055	0.999867	2.5474	1	4279.24	-6.41198e+07	mtm
Dmel-CG32448	0.110723	0.999867	2.54492	1	4279.24	-1.60299e+07	CG32448
Dmel-CG14440	0.110742	0.999867	2.54466	1	4279.24	-6.41198e+07	CG14440
Dmel-CG31886	0.110749	0.999867	2.54456	1	4279.24	-1.1221e+08	CG31886
Dmel-CG31005	0.110767	0.999867	2.54429	1	4279.24	-1.1221e+08	qless
Dmel-CG10001	0.1112	0.999867	2.53813	1	4279.24	-9.61797e+07	AstA-R2
Dmel-CG30152	0.111303	0.999867	2.53667	1	4279.24	-1.60299e+07	galla-1
Dmel-CG14353	0.111314	0.999867	2.53651	1	4279.24	-1.44269e+08	Wdr92
Dmel-CG12373	0.111555	0.999867	2.5331	1	4279.24	-6.41198e+07	mRpL18
Dmel-CG5149	0.11156	0.999867	2.53302	1	4279.24	-1.2824e+08	CG5149
Dmel-CG4600	0.111692	0.999867	2.53117	1	4279.24	-3.20599e+07	yip2
Dmel-CG13760	0.111819	0.999867	2.52936	1	4279.24	-1.2824e+08	CG13760
Dmel-CG32854	0.111963	0.999867	2.52734	1	4279.24	-1.60299e+07	mRpS21
Dmel-CG18243	0.11202	0.999867	2.52653	1	4279.24	-9.61797e+07	Ptp52F
Dmel-CG15811	0.112049	0.999867	2.52612	1	4279.24	-4.80898e+07	Rop
Dmel-CG42238	0.11211	0.999867	2.52527	1	4279.24	-9.61797e+07	CG42238
Dmel-CG10803	0.112237	0.999867	2.52347	1	4279.24	-9.61797e+07	CG10803
Dmel-CG7479	0.112257	0.999867	2.5232	1	4279.24	-1.2824e+08	LeuRS-m
Dmel-CG15387	0.112311	0.999867	2.52244	1	4279.24	-1.1221e+08	CG15387
Dmel-CG3727	0.112432	0.999867	2.52074	1	4279.24	-9.61797e+07	dock
Dmel-CG4071	0.112433	0.999867	2.52072	1	4279.24	0.489422	Vps20
Dmel-CG9995	0.112507	0.999867	2.51968	1	4279.24	-1.2824e+08	htt
Dmel-CG3776	0.112557	0.999867	2.51898	1	4279.24	-4.80898e+07	CG3776
Dmel-CG14043	0.112777	0.999867	2.5159	1	4279.24	-6.41198e+07	CG14043
Dmel-CG46338	0.11305	0.999867	2.51208	1	4279.24	-6.41198e+07	CG46338
Dmel-CG12108	0.113052	0.999867	2.51206	1	4279.24	-1.1221e+08	Ppt1
Dmel-CG4527	0.113126	0.999867	2.51103	1	4279.24	-1.1221e+08	Slik
Dmel-CG7749	0.11314	0.999867	2.51084	1	4279.24	-1.1221e+08	kug
Dmel-CG14641	0.113155	0.999867	2.51063	1	4279.24	-6.41198e+07	CG14641
Dmel-CG12000	0.113166	0.999867	2.51047	1	4279.24	-1.60299e+07	Prosbeta7
Dmel-CG31651	0.113194	0.999867	2.51008	1	4279.24	-8.01497e+07	Pgant5
Dmel-CG2972	0.113302	0.999867	2.50858	1	4279.24	-9.61797e+07	CG2972
Dmel-CG15220	0.113351	0.999867	2.5079	1	4279.24	-9.61797e+07	RPA3
Dmel-CG15896	0.113479	0.999867	2.50611	1	4279.24	-1.44269e+08	mldr
Dmel-CG3139	0.113506	0.999867	2.50575	1	4279.24	-1.60299e+07	Syt1
Dmel-CG9139	0.113553	0.999867	2.50508	1	4279.24	-1.2824e+08	Rabex-5
Dmel-CG8436	0.113606	0.999867	2.50435	1	4279.24	-9.61797e+07	Ibf1
Dmel-CG10777	0.113691	0.999867	2.50317	1	4279.24	-4.80898e+07	mahe
Dmel-CG43119	0.113724	0.999867	2.50271	1	4279.24	-1.1221e+08	Ect4
Dmel-CG10754	0.113727	0.999867	2.50268	1	4279.24	-8.01497e+07	Sf3a2
Dmel-CG9578	0.113727	0.999867	2.50267	1	4279.24	-8.01497e+07	CG9578
Dmel-CG6538	0.113752	0.999867	2.50233	1	4279.24	-1.1221e+08	TfIIFbeta
Dmel-CG17352	0.113927	0.999867	2.49991	1	4279.24	-1.44269e+08	Culd
Dmel-CG15877	0.114025	0.999867	2.49855	1	4279.24	-8.01497e+07	CG15877
Dmel-CG12210	0.114031	0.999867	2.49846	1	4279.24	0.278018	Syb
Dmel-CG12352	0.114062	0.999867	2.49803	1	4279.24	-6.41198e+07	san
Dmel-CG11856	0.114181	0.999867	2.4964	1	4279.24	-9.61797e+07	Nup358
Dmel-CG10042	0.114258	0.999867	2.49533	1	4279.24	-9.61797e+07	MBD-R2
Dmel-CG2682	0.114338	0.999867	2.49424	1	4279.24	-4.80898e+07	d4
Dmel-CG4743	0.114377	0.999867	2.49369	1	4279.24	-1.44269e+08	CG4743
Dmel-CG9177	0.114442	0.999867	2.4928	1	4279.24	-6.41198e+07	eIF5
Dmel-CG9245	0.114453	0.999867	2.49265	1	4279.24	-1.60299e+07	Pis
Dmel-CG6042	0.114712	0.999867	2.48909	1	4279.24	-4.80898e+07	Cyp12a4
Dmel-CG8366	0.114886	0.999867	2.48671	1	4279.24	-1.44269e+08	CG8366
Dmel-CG9543	0.114976	0.999867	2.48547	1	4279.24	0.505501	epsilonCOP
Dmel-CG10473	0.114987	0.999867	2.48532	1	4279.24	-6.41198e+07	Acn
Dmel-CG3421	0.115106	0.999867	2.48368	1	4279.24	-1.2824e+08	RhoGAP93B
Dmel-CG13608	0.11513	0.999867	2.48336	1	4279.24	-6.41198e+07	mRpS24
Dmel-CG33143	0.115172	0.999867	2.48278	1	4279.24	-6.41198e+07	CG33143
Dmel-CG11680	0.115213	0.999867	2.48222	1	4279.24	-9.61797e+07	mle
Dmel-CG5047	0.115395	0.999867	2.47974	1	4279.24	-1.1221e+08	mTerf3
Dmel-CG7878	0.115411	0.999867	2.47953	1	4279.24	-4.80898e+07	CG7878
Dmel-CG42360	0.115485	0.999867	2.47852	1	4279.24	-1.1221e+08	CG42360
Dmel-CG5044	0.115628	0.999867	2.47657	1	4279.24	-6.41198e+07	CG5044
Dmel-CG8709	0.115766	0.999867	2.47469	1	4279.24	0.598986	Lpin
Dmel-CG10305	0.115845	0.999867	2.47361	1	4279.24	-0.143542	RpS26
Dmel-CG3523	0.115903	0.999867	2.47284	1	4279.24	-4.80898e+07	FASN1
Dmel-CG13090	0.116141	0.999867	2.4696	1	4279.24	-1.44269e+08	Uba4
Dmel-CG33978	0.116258	0.999867	2.46802	1	4279.24	-1.44269e+08	CG33978
Dmel-CG7849	0.1163	0.999867	2.46745	1	4279.24	-1.2824e+08	CG7849
Dmel-CG8202	0.116302	0.999867	2.46743	1	4279.24	-1.2824e+08	CG8202
Dmel-CG8637	0.116318	0.999867	2.4672	1	4279.24	-6.41198e+07	trc
Dmel-CG6121	0.116333	0.999867	2.46701	1	4279.24	-1.1221e+08	Tip60
Dmel-CG13142	0.116358	0.999867	2.46667	1	4279.24	-1.44269e+08	Nse4
Dmel-CG5373	0.11639	0.999867	2.46624	1	4279.24	-1.1221e+08	Pi3K59F
Dmel-CG6050	0.116392	0.999867	2.46621	1	4279.24	-3.20599e+07	mEFTu1
Dmel-CG18347	0.116587	0.999867	2.46358	1	4279.24	-1.1221e+08	GC1
Dmel-CG7036	0.116597	0.999867	2.46345	1	4279.24	-9.61797e+07	rno
Dmel-CG1793	0.11677	0.999867	2.46111	1	4279.24	-1.60299e+07	MED26
Dmel-CG42632	0.116795	0.999867	2.46078	1	4279.24	-9.61797e+07	mRpL37
Dmel-CG13072	0.116825	0.999867	2.46037	1	4279.24	0.633549	PDCD-5
Dmel-CG42312	0.116845	0.999867	2.4601	1	4279.24	-1.2824e+08	cno
Dmel-CG4444	0.116853	0.999867	2.46	1	4279.24	-6.41198e+07	px
Dmel-CG3869	0.11698	0.999867	2.45829	1	4279.24	-4.80898e+07	Marf
Dmel-CG6322	0.117009	0.999867	2.45789	1	4279.24	-1.2824e+08	U4-U6-60K
Dmel-CG14438	0.117072	0.999867	2.45705	1	4279.24	-8.01497e+07	sov
Dmel-CG4448	0.117078	0.999867	2.45697	1	4279.24	-1.44269e+08	wda
Dmel-CG1064	0.117115	0.999867	2.45648	1	4279.24	-4.80898e+07	Snr1
Dmel-CG9206	0.117261	0.999867	2.45452	1	4279.24	-9.61797e+07	DCTN1-p150
Dmel-CG4290	0.11731	0.999867	2.45386	1	4279.24	-6.41198e+07	Sik2
Dmel-CG30105	0.117422	0.999867	2.45236	1	4279.24	-1.2824e+08	CG30105
Dmel-CG5854	0.117543	0.999867	2.45075	1	4279.24	-1.44269e+08	CG5854
Dmel-CG8998	0.117598	0.999867	2.45001	1	4279.24	-6.41198e+07	Roc2
Dmel-CG6586	0.117932	0.999867	2.44556	1	4279.24	-1.2824e+08	tant
Dmel-CG2938	0.117968	0.999867	2.44508	1	4279.24	-1.1221e+08	CG2938
Dmel-CG14806	0.118075	0.999867	2.44365	1	4279.24	-6.41198e+07	CG14806
Dmel-CG6379	0.118188	0.999867	2.44215	1	4279.24	-9.61797e+07	CG6379
Dmel-CG1471	0.118215	0.999867	2.4418	1	4279.24	-1.2824e+08	CDase
Dmel-CG15309	0.118313	0.999867	2.44049	1	4279.24	-6.41198e+07	CG15309
Dmel-CG6877	0.118481	0.999867	2.43826	1	4279.24	-3.20599e+07	Atg3
Dmel-CG12367	0.118608	0.999867	2.43658	1	4279.24	-1.1221e+08	Hen1
Dmel-CG8191	0.118624	0.999867	2.43637	1	4279.24	-1.44269e+08	CG8191
Dmel-CG9750	0.118735	0.999867	2.4349	1	4279.24	-1.1221e+08	rept
Dmel-CG7879	0.118799	0.999867	2.43406	1	4279.24	-9.61797e+07	CG7879
Dmel-CG8873	0.118808	0.999867	2.43394	1	4279.24	-8.01497e+07	jet
Dmel-CG17540	0.118922	0.999867	2.43243	1	4279.24	-3.20599e+07	Spf45
Dmel-CG3664	0.119029	0.999867	2.43103	1	4279.24	-3.20599e+07	Rab5
Dmel-CG11601	0.11904	0.999867	2.43088	1	4279.24	-9.61797e+07	CG11601
Dmel-CG5504	0.119124	0.999867	2.42978	1	4279.24	-4.80898e+07	CG5504
Dmel-CG2681	0.119134	0.999867	2.42965	1	4279.24	-9.61797e+07	CG2681
Dmel-CG3793	0.119146	0.999867	2.42949	1	4279.24	-6.41198e+07	CG3793
Dmel-CG12223	0.119158	0.999867	2.42932	1	4279.24	-0.527346	Dsp1
Dmel-CG32654	0.11918	0.999867	2.42904	1	4279.24	-8.01497e+07	Sec16
Dmel-CG2944	0.119339	0.999867	2.42695	1	4279.24	-3.20599e+07	gus
Dmel-CG12333	0.119479	0.999867	2.4251	1	4279.24	-9.61797e+07	CG12333
Dmel-CG5091	0.119524	0.999867	2.42452	1	4279.24	-4.80898e+07	gny
Dmel-CG3284	0.11962	0.999867	2.42325	1	4279.24	-4.80898e+07	RpII15
Dmel-CG11710	0.119798	0.999867	2.42092	1	4279.24	-9.61797e+07	CG11710
Dmel-CG6258	0.119807	0.999867	2.42081	1	4279.24	-1.2824e+08	RfC38
Dmel-CG10904	0.119821	0.999867	2.42063	1	4279.24	-8.01497e+07	CG10904
Dmel-CG8032	0.119871	0.999867	2.41997	1	4279.24	-9.61797e+07	CG8032
Dmel-CG13240	0.119895	0.999867	2.41965	1	4279.24	-0.489291	ND-B17
Dmel-CG16817	0.119909	0.999867	2.41947	1	4279.24	-0.391503	p23
Dmel-CG31998	0.11994	0.999867	2.41907	1	4279.24	-8.01497e+07	CG31998
Dmel-CG42856	0.119965	0.999867	2.41875	1	4279.24	-8.01497e+07	Sik3
Dmel-CG14998	0.120169	0.999867	2.41608	1	4279.24	-4.80898e+07	ens
Dmel-CG1041	0.120175	0.999867	2.416	1	4279.24	-9.61797e+07	CRAT
Dmel-CG2637	0.12027	0.999867	2.41476	1	4279.24	-3.20599e+07	Fs(2)Ket
Dmel-CG8058	0.120371	0.999867	2.41345	1	4279.24	-8.01497e+07	Hydr1
Dmel-CG6783	0.120448	0.999867	2.41245	1	4279.24	-0.404525	fabp
Dmel-CG14657	0.12055	0.999867	2.41112	1	4279.24	-1.2824e+08	CG14657
Dmel-CG13369	0.120581	0.999867	2.41072	1	4279.24	-8.01497e+07	CG13369
Dmel-CG10194	0.120611	0.999867	2.41033	1	4279.24	-9.61797e+07	CG10194
Dmel-CG10528	0.120713	0.999867	2.409	1	4279.24	-9.61797e+07	fs(2)ltoPP43
Dmel-CG8253	0.120806	0.999867	2.4078	1	4279.24	-1.2824e+08	tun
Dmel-CG15817	0.12086	0.999867	2.4071	1	4279.24	-1.1221e+08	Usp1
Dmel-CG5821	0.120892	0.999867	2.40669	1	4279.24	-6.41198e+07	qkr58E-2
Dmel-CG17033	0.120983	0.999867	2.40551	1	4279.24	-9.61797e+07	elgi
Dmel-CG3714	0.12099	0.999867	2.40542	1	4279.24	-4.80898e+07	Naprt
Dmel-CG6359	0.121032	0.999867	2.40487	1	4279.24	-4.80898e+07	Snx3
Dmel-CG8182	0.121052	0.999867	2.40462	1	4279.24	-1.2824e+08	Pgant1
Dmel-CG7713	0.121075	0.999867	2.40432	1	4279.24	-1.2824e+08	pasi1
Dmel-CG42232	0.121274	0.999867	2.40175	1	4279.24	-1.2824e+08	CG42232
Dmel-CG42271	0.12131	0.999867	2.40128	1	4279.24	-8.01497e+07	CG42271
Dmel-CG31809	0.121338	0.999867	2.40092	1	4279.24	-3.20599e+07	CG31809
Dmel-CG6751	0.121358	0.999867	2.40066	1	4279.24	-4.80898e+07	nclb
Dmel-CG16940	0.121405	0.999867	2.40006	1	4279.24	-1.2824e+08	Dis3l2
Dmel-CG6957	0.121434	0.999867	2.39969	1	4279.24	-3.20599e+07	Oscillin
Dmel-CG9003	0.121522	0.999867	2.39854	1	4279.24	-4.80898e+07	CG9003
Dmel-CR44366	0.121529	0.999867	2.39846	1	4279.24	-1.1221e+08	lncRNA:CR44366
Dmel-CG13014	0.121536	0.999867	2.39837	1	4279.24	-9.61797e+07	CG13014
Dmel-CG6170	0.121688	0.999867	2.39641	1	4279.24	-4.80898e+07	HDAC6
Dmel-CG8714	0.121887	0.999867	2.39386	1	4279.24	-8.01497e+07	sut1
Dmel-CG6506	0.121913	0.999867	2.39352	1	4279.24	-1.1221e+08	Spt7
Dmel-CG31301	0.122011	0.999867	2.39226	1	4279.24	-8.01497e+07	CG31301
Dmel-CG11276	0.122033	0.999867	2.39198	1	4279.24	-0.172839	RpS4
Dmel-CG7010	0.122342	0.999867	2.38802	1	4279.24	-6.41198e+07	Pdha
Dmel-CG4603	0.122343	0.999867	2.38802	1	4279.24	-6.41198e+07	CG4603
Dmel-CG16892	0.122458	0.999867	2.38655	1	4279.24	-1.44269e+08	Aladin
Dmel-CG13630	0.122461	0.999867	2.38651	1	4279.24	-6.41198e+07	CG13630
Dmel-CG5479	0.122553	0.999867	2.38533	1	4279.24	-4.80898e+07	mRpL43
Dmel-CG8198	0.122678	0.999867	2.38374	1	4279.24	-6.41198e+07	MagR
Dmel-CG11070	0.122799	0.999867	2.38219	1	4279.24	-1.1221e+08	CG11070
Dmel-CG6830	0.122802	0.999867	2.38216	1	4279.24	-9.61797e+07	CG6830
Dmel-CG2210	0.122826	0.999867	2.38185	1	4279.24	-0.195161	awd
Dmel-CG9802	0.122951	0.999867	2.38026	1	4279.24	-1.2824e+08	SMC3
Dmel-CG8666	0.122974	0.999867	2.37997	1	4279.24	-6.41198e+07	Tsp39D
Dmel-CG3011	0.123064	0.999867	2.37882	1	4279.24	-1.1221e+08	Shmt
Dmel-CG30390	0.123092	0.999867	2.37847	1	4279.24	-9.61797e+07	Sgf29
Dmel-CG13852	0.123108	0.999867	2.37827	1	4279.24	-8.01497e+07	mats
Dmel-CR42862	0.123108	0.999867	2.37827	1	4279.24	-1.60299e+07	lncRNA:CR42862
Dmel-CG18212	0.123253	0.999867	2.37642	1	4279.24	-4.80898e+07	alt
Dmel-CG11596	0.123279	0.999867	2.3761	1	4279.24	-4.80898e+07	CG11596
Dmel-CG7739	0.123306	0.999867	2.37575	1	4279.24	-3.20599e+07	CG7739
Dmel-CG4026	0.123469	0.999867	2.37369	1	4279.24	-1.44269e+08	IP3K1
Dmel-CG7115	0.12393	0.999867	2.36787	1	4279.24	-6.41198e+07	CG7115
Dmel-CG7149	0.123953	0.999867	2.36758	1	4279.24	-1.44269e+08	CG7149
Dmel-CG13197	0.124007	0.999867	2.36689	1	4279.24	-1.1221e+08	CG13197
Dmel-CG31230	0.124257	0.999867	2.36375	1	4279.24	-1.44269e+08	CG31230
Dmel-CG5706	0.124267	0.999867	2.36362	1	4279.24	-6.41198e+07	beta-PheRS
Dmel-CG30404	0.124413	0.999867	2.36179	1	4279.24	-6.41198e+07	Tango11
Dmel-CG5146	0.124413	0.999867	2.36179	1	4279.24	-1.1221e+08	l(3)psg2
Dmel-CG1341	0.124684	0.999867	2.3584	1	4279.24	-3.20599e+07	Rpt1
Dmel-CG5805	0.124818	0.999867	2.35672	1	4279.24	-9.61797e+07	CG5805
Dmel-CG44128	0.124903	0.999867	2.35566	1	4279.24	-8.01497e+07	Src42A
Dmel-CG42813	0.124905	0.999867	2.35563	1	4279.24	-3.20599e+07	CG42813
Dmel-CG10671	0.125079	0.999867	2.35346	1	4279.24	-1.2824e+08	Fitm
Dmel-CG7239	0.125182	0.999867	2.35218	1	4279.24	-1.1221e+08	CG7239
Dmel-CG6179	0.125251	0.999867	2.35132	1	4279.24	-1.1221e+08	CG6179
Dmel-CG8176	0.125308	0.999867	2.3506	1	4279.24	-9.61797e+07	CG8176
Dmel-CG32176	0.125355	0.999867	2.35002	1	4279.24	-1.2824e+08	CG32176
Dmel-CR34094	0.125435	0.999867	2.34903	1	4279.24	0.373587	mt:lrRNA
Dmel-CG40451	0.125541	0.999867	2.34771	1	4279.24	-1.60299e+07	Tim17b
Dmel-CG3760	0.125574	0.999867	2.3473	1	4279.24	-3.20599e+07	CG3760
Dmel-CG30342	0.125912	0.999867	2.34311	1	4279.24	-6.41198e+07	Prp38
Dmel-CG9515	0.125913	0.999867	2.34309	1	4279.24	-1.2824e+08	CG9515
Dmel-CR31451	0.126141	0.999867	2.34027	1	4279.24	-1.60299e+07	lncRNA:CR31451
Dmel-CG1982	0.126214	0.999867	2.33938	1	4279.24	-6.41198e+07	Sodh-1
Dmel-CG9495	0.126373	0.999867	2.33741	1	4279.24	-1.1221e+08	Scm
Dmel-CG13221	0.126427	0.999867	2.33675	1	4279.24	-8.01497e+07	Vhl
Dmel-CG31974	0.126462	0.999867	2.33632	1	4279.24	-3.20599e+07	CG31974
Dmel-CG10795	0.126508	0.999867	2.33575	1	4279.24	-8.01497e+07	CG10795
Dmel-CG42569	0.126526	0.999867	2.33553	1	4279.24	-1.2824e+08	Larp7
Dmel-CG4004	0.126552	0.999867	2.33521	1	4279.24	-9.61797e+07	CG4004
Dmel-CG14482	0.126578	0.999867	2.33489	1	4279.24	-0.292239	UQCR-6.4
Dmel-CG42575	0.126586	0.999867	2.33479	1	4279.24	-1.1221e+08	NaPi-III
Dmel-CG1245	0.126612	0.999867	2.33447	1	4279.24	-9.61797e+07	MED27
Dmel-CG6665	0.12663	0.999867	2.33425	1	4279.24	-8.01497e+07	CG6665
Dmel-CG13865	0.126764	0.999867	2.3326	1	4279.24	-8.01497e+07	Coa7
Dmel-CG7085	0.126783	0.999867	2.33236	1	4279.24	-3.20599e+07	sau
Dmel-CG10776	0.126808	0.999867	2.33206	1	4279.24	-9.61797e+07	wit
Dmel-CG13570	0.126827	0.999867	2.33183	1	4279.24	-1.1221e+08	spag
Dmel-CG5491	0.126856	0.999867	2.33148	1	4279.24	-1.2824e+08	IntS12
Dmel-CG10504	0.126866	0.999867	2.33135	1	4279.24	-4.80898e+07	Ilk
Dmel-CG14721	0.126891	0.999867	2.33104	1	4279.24	-9.61797e+07	CG14721
Dmel-CG8464	0.126914	0.999867	2.33076	1	4279.24	-1.44269e+08	HtrA2
Dmel-CG3881	0.126937	0.999867	2.33047	1	4279.24	-1.2824e+08	GlcAT-S
Dmel-CG6725	0.126968	0.999867	2.3301	1	4279.24	-1.44269e+08	Sulf1
Dmel-CG14969	0.12701	0.999867	2.32959	1	4279.24	-6.41198e+07	CG14969
Dmel-CG7139	0.127022	0.999867	2.32943	1	4279.24	-1.1221e+08	CG7139
Dmel-CG6694	0.127098	0.999867	2.3285	1	4279.24	-1.2824e+08	ZC3H3
Dmel-CG1792	0.127195	0.999867	2.32732	1	4279.24	-1.44269e+08	CG1792
Dmel-CG9426	0.127265	0.999867	2.32646	1	4279.24	-8.01497e+07	CG9426
Dmel-CG3561	0.127288	0.999867	2.32617	1	4279.24	-1.2824e+08	Dbp21E2
Dmel-CG10038	0.1277	0.999867	2.32114	1	4279.24	-8.01497e+07	CG10038
Dmel-CG1232	0.127708	0.999867	2.32104	1	4279.24	-9.61797e+07	tipE
Dmel-CG15012	0.127742	0.999867	2.32063	1	4279.24	-3.20599e+07	CG15012
Dmel-CG14080	0.127785	0.999867	2.32011	1	4279.24	0.430683	Mkp3
Dmel-CG10915	0.127923	0.999867	2.31842	1	4279.24	-1.44269e+08	CG10915
Dmel-CG3597	0.127925	0.999867	2.31841	1	4279.24	-1.2824e+08	CG3597
Dmel-CG13867	0.127974	0.999867	2.3178	1	4279.24	-8.01497e+07	MED8
Dmel-CG3806	0.128014	0.999867	2.31732	1	4279.24	-1.1221e+08	eIF2Bepsilon
Dmel-CG5994	0.128117	0.999867	2.31607	1	4279.24	-6.41198e+07	Nelf-E
Dmel-CR45907	0.128134	0.999867	2.31587	1	4279.24	-1.1221e+08	asRNA:CR45907
Dmel-CG2225	0.128176	0.999867	2.31535	1	4279.24	-1.1221e+08	CG2225
Dmel-CG6323	0.128186	0.999867	2.31523	1	4279.24	-8.01497e+07	Tsp97E
Dmel-CG12070	0.128281	0.999867	2.31408	1	4279.24	-0.357074	Sap-r
Dmel-CG30116	0.12833	0.999867	2.31349	1	4279.24	-9.61797e+07	CG30116
Dmel-CG15110	0.128365	0.999867	2.31306	1	4279.24	-1.2824e+08	botv
Dmel-CG42671	0.128377	0.999867	2.31291	1	4279.24	-9.61797e+07	CG42671
Dmel-CG18023	0.128427	0.999867	2.31231	1	4279.24	-1.2824e+08	Eip78C
Dmel-CG11184	0.128484	0.999867	2.31162	1	4279.24	-9.61797e+07	Upf3
Dmel-CG1762	0.128491	0.999867	2.31154	1	4279.24	-4.80898e+07	Itgbn
Dmel-CG5771	0.128705	0.999867	2.30894	1	4279.24	0.44821	Rab11
Dmel-CG9985	0.128719	0.999867	2.30878	1	4279.24	-1.1221e+08	sktl
Dmel-CG10419	0.128782	0.999867	2.30802	1	4279.24	-1.2824e+08	Gem2
Dmel-CG8971	0.128957	0.999867	2.3059	1	4279.24	-1.1221e+08	fh
Dmel-CG4030	0.128987	0.999867	2.30555	1	4279.24	-1.1221e+08	Rbpn-5
[truncated: 15,590 more rows]

## Sheet: DMelNV (MA) generic response
name	pval	adj_pval	f_statistic	df1	df2	lfc	symbol
[truncated: 17,482 more rows]

[truncated: 32 more sheets: TV correlation, DMelNV (EE) correlation, DMelNV (MA) correlation, TV I-m, TV II-m1, TV I-ap-p, TV II-a, TV II-m2, TV I-pAstA, TV I-pCCHa1, TV II-p, TV I-ap-a, TV I-a, TV III, DMelNV I-m, DMelNV II-m1, DMelNV I-ap-p, DMelNV II-a, DMelNV II-m2, DMelNV I-pAstA …]
