# Supplementary material for: Heterogeneity in the Response of Different Subtypes of Drosophila melanogaster Midgut Cells to Viral Infections
Source: Viruses. 2021 Nov 15;13(11):2284. doi: 10.3390/v13112284 (PMC8623525; doi:10.3390/v13112284)
Supplement: Supplementary file 1 [file viruses-13-02284-s001.zip › Supplementary File S2.xlsx]

## Sheet: reactome results
Description	p.adjust	qvalue	Count	geneID	reactome	gene list
Cooperation of PDCL (PhLP1) and TRiC/CCT in G-protein beta folding	0.010839	0.00895784	3	CCT4/CCT5/CCT3	R-DME-6814122	DMelNV (EE) positive correlation
Chaperonin-mediated protein folding	0.010839	0.00895784	3	CCT4/CCT5/CCT3	R-DME-390466	DMelNV (EE) positive correlation
Protein folding	0.010839	0.00895784	3	CCT4/CCT5/CCT3	R-DME-391251	DMelNV (EE) positive correlation
Cellular response to heat stress	0.0253845	0.020979	4	Hsp83/Hsc70-3/Hsc70-4/Hsc70Cb	R-DME-3371556	DMelNV (EE) positive correlation
Retinoid metabolism and transport	0.0396722	0.032787	2	CG2064/CG2065	R-DME-975634	DMelNV (EE) positive correlation
Glutathione synthesis and recycling	0.0402511	0.0332654	2	Gclc/Gclm	R-DME-174403	DMelNV (EE) positive correlation
Respiratory electron transport, ATP synthesis by chemiosmotic coupling, and heat production by uncoupling proteins.	0.00125768	0.00118878	5	ATPsynC/UQCR-14/UQCR-11/UQCR-Q/ox	R-DME-163200	DMelNV (EE) negative correlation
Respiratory electron transport	0.00516946	0.00488628	4	UQCR-14/UQCR-11/UQCR-Q/ox	R-DME-611105	DMelNV (EE) negative correlation
The citric acid (TCA) cycle and respiratory electron transport	0.00519166	0.00490726	5	ATPsynC/UQCR-14/UQCR-11/UQCR-Q/ox	R-DME-1428517	DMelNV (EE) negative correlation
Formation of ATP by chemiosmotic coupling	0.000412719	0.000260665	3	ATPsynbeta/ATPsynC/ATPsyngamma	R-DME-163210	DMelNV (MA) negative correlation
Cristae formation	0.000412719	0.000260665	3	ATPsynbeta/ATPsynC/ATPsyngamma	R-DME-8949613	DMelNV (MA) negative correlation
Mitochondrial protein import	0.000511432	0.00032301	3	ATPsynbeta/sesB/ATPsynC	R-DME-1268020	DMelNV (MA) negative correlation
Mitochondrial biogenesis	0.000511432	0.00032301	3	ATPsynbeta/ATPsynC/ATPsyngamma	R-DME-1592230	DMelNV (MA) negative correlation
The citric acid (TCA) cycle and respiratory electron transport	0.0116984	0.00738845	4	ATPsynbeta/ATPsynC/SdhC/ATPsyngamma	R-DME-1428517	DMelNV (MA) negative correlation
SRP-dependent cotranslational protein targeting to membrane	0.0159688	0.0100855	3	RpL7A/RpL27/RpL36	R-DME-1799339	DMelNV (MA) negative correlation
Respiratory electron transport, ATP synthesis by chemiosmotic coupling, and heat production by uncoupling proteins.	0.0159688	0.0100855	3	ATPsynbeta/ATPsynC/ATPsyngamma	R-DME-163200	DMelNV (MA) negative correlation
Nonsense Mediated Decay (NMD) independent of the Exon Junction Complex (EJC)	0.0159688	0.0100855	3	RpL7A/RpL27/RpL36	R-DME-975956	DMelNV (MA) negative correlation
Protein localization	0.0159688	0.0100855	3	ATPsynbeta/sesB/ATPsynC	R-DME-9609507	DMelNV (MA) negative correlation
Formation of a pool of free 40S subunits	0.0162239	0.0102467	3	RpL7A/RpL27/RpL36	R-DME-72689	DMelNV (MA) negative correlation
Organelle biogenesis and maintenance	0.0162239	0.0102467	3	ATPsynbeta/ATPsynC/ATPsyngamma	R-DME-1852241	DMelNV (MA) negative correlation
Nonsense-Mediated Decay (NMD)	0.0162239	0.0102467	3	RpL7A/RpL27/RpL36	R-DME-927802	DMelNV (MA) negative correlation
Nonsense Mediated Decay (NMD) enhanced by the Exon Junction Complex (EJC)	0.0162239	0.0102467	3	RpL7A/RpL27/RpL36	R-DME-975957	DMelNV (MA) negative correlation
L13a-mediated translational silencing of Ceruloplasmin expression	0.0181328	0.0114523	3	RpL7A/RpL27/RpL36	R-DME-156827	DMelNV (MA) negative correlation
GTP hydrolysis and joining of the 60S ribosomal subunit	0.0181328	0.0114523	3	RpL7A/RpL27/RpL36	R-DME-72706	DMelNV (MA) negative correlation
Translation	0.0181328	0.0114523	4	RpL7A/mRpL34/RpL27/RpL36	R-DME-72766	DMelNV (MA) negative correlation
Eukaryotic Translation Initiation	0.0181328	0.0114523	3	RpL7A/RpL27/RpL36	R-DME-72613	DMelNV (MA) negative correlation
Cap-dependent Translation Initiation	0.0181328	0.0114523	3	RpL7A/RpL27/RpL36	R-DME-72737	DMelNV (MA) negative correlation
O-linked glycosylation of mucins	0.0138479	0.00874603	2	Pgant9/mesh	R-DME-913709	TV I-m up
O-linked glycosylation	0.0138479	0.00874603	2	Pgant9/mesh	R-DME-5173105	TV I-m up
Muscle contraction	0.0193937		1	CG4587	R-DME-397014	TV I-pCCHa1 up
Cardiac conduction	0.0193937		1	CG4587	R-DME-5576891	TV I-pCCHa1 up
Regulation of insulin secretion	0.0227374		1	CG4587	R-DME-422356	TV I-pCCHa1 up
Integration of energy metabolism	0.0227374		1	CG4587	R-DME-163685	TV I-pCCHa1 up
Transmission across Chemical Synapses	0.0454748		1	CG4587	R-DME-112315	TV I-pCCHa1 up
Neuronal System	0.0470352		1	CG4587	R-DME-112316	TV I-pCCHa1 up
Complement cascade	0.00936246		1	CG8562	R-DME-166658	TV II-p up
Regulation of Complement cascade	0.00936246		1	CG8562	R-DME-977606	TV II-p up
Metabolism of Angiotensinogen to Angiotensins	0.0249666		1	CG8562	R-DME-2022377	TV II-p up
Peptide hormone metabolism	0.0249666		1	CG8562	R-DME-2980736	TV II-p up
Insulin receptor recycling	1.36133e-08	2.20459e-09	4	VhaSFD/Vha55/VhaAC39-1/Vha68-2	R-DME-77387	TV I-ap-a up
ROS and RNS production in phagocytes	1.36133e-08	2.20459e-09	4	VhaSFD/Vha55/VhaAC39-1/Vha68-2	R-DME-1222556	TV I-ap-a up
Transferrin endocytosis and recycling	1.36133e-08	2.20459e-09	4	VhaSFD/Vha55/VhaAC39-1/Vha68-2	R-DME-917977	TV I-ap-a up
Amino acids regulate mTORC1	4.44805e-08	7.20333e-09	4	VhaSFD/Vha55/VhaAC39-1/Vha68-2	R-DME-9639288	TV I-ap-a up
Signaling by Insulin receptor	7.76071e-08	1.2568e-08	4	VhaSFD/Vha55/VhaAC39-1/Vha68-2	R-DME-74752	TV I-ap-a up
Iron uptake and transport	1.46835e-07	2.3779e-08	4	VhaSFD/Vha55/VhaAC39-1/Vha68-2	R-DME-917937	TV I-ap-a up
Ion channel transport	6.50579e-06	1.05357e-06	4	VhaSFD/Vha55/VhaAC39-1/Vha68-2	R-DME-983712	TV I-ap-a up
Signaling by Receptor Tyrosine Kinases	1.20188e-05	1.94636e-06	4	VhaSFD/Vha55/VhaAC39-1/Vha68-2	R-DME-9006934	TV I-ap-a up
Cellular responses to stress	0.000163917	2.65452e-05	4	VhaSFD/Vha55/VhaAC39-1/Vha68-2	R-DME-2262752	TV I-ap-a up
Cellular responses to external stimuli	0.000163917	2.65452e-05	4	VhaSFD/Vha55/VhaAC39-1/Vha68-2	R-DME-8953897	TV I-ap-a up
Amino acid transport across the plasma membrane	0.0351551	0.00569314	1	Mal-A2	R-DME-352230	TV I-ap-a up
Insulin receptor recycling	0.00186086	0.00166979	4	VhaSFD/Vha55/VhaAC39-1/Vha68-2	R-DME-77387	TV all cell-type-specific DEGs up
ROS and RNS production in phagocytes	0.00186086	0.00166979	4	VhaSFD/Vha55/VhaAC39-1/Vha68-2	R-DME-1222556	TV all cell-type-specific DEGs up
Transferrin endocytosis and recycling	0.00186086	0.00166979	4	VhaSFD/Vha55/VhaAC39-1/Vha68-2	R-DME-917977	TV all cell-type-specific DEGs up
Amino acids regulate mTORC1	0.00572186	0.00513437	4	VhaSFD/Vha55/VhaAC39-1/Vha68-2	R-DME-9639288	TV all cell-type-specific DEGs up
Signaling by Insulin receptor	0.0095679	0.00858552	4	VhaSFD/Vha55/VhaAC39-1/Vha68-2	R-DME-74752	TV all cell-type-specific DEGs up
Iron uptake and transport	0.0171412	0.0153812	4	VhaSFD/Vha55/VhaAC39-1/Vha68-2	R-DME-917937	TV all cell-type-specific DEGs up
Regulation of Insulin-like Growth Factor (IGF) transport and uptake by Insulin-like Growth Factor Binding Proteins (IGFBPs)	0.00354168	0.00186404	2	Gp93/CaBP1	R-DME-381426	DMelNV I-ap-p up
Post-translational protein phosphorylation	0.00354168	0.00186404	2	Gp93/CaBP1	R-DME-8957275	DMelNV I-ap-p up
Attenuation phase	0.00319906	0.00115756	2	Hsp83/Hsc70-4	R-DME-3371568	DMelNV II-a up
HSF1-dependent transactivation	0.00319906	0.00115756	2	Hsp83/Hsc70-4	R-DME-3371571	DMelNV II-a up
GABA synthesis, release, reuptake and degradation	0.00319906	0.00115756	2	Syx1A/Hsc70-4	R-DME-888590	DMelNV II-a up
HSP90 chaperone cycle for steroid hormone receptors (SHR)	0.00932708	0.00337493	2	Hsp83/Hsc70-4	R-DME-3371497	DMelNV II-a up
Neurotransmitter release cycle	0.0150551	0.00544758	2	Syx1A/Hsc70-4	R-DME-112310	DMelNV II-a up
Cellular response to heat stress	0.0150551	0.00544758	2	Hsp83/Hsc70-4	R-DME-3371556	DMelNV II-a up
Biological oxidations	0.0272605	0.00986399	2	Hsp83/Gclm	R-DME-211859	DMelNV II-a up
Transmission across Chemical Synapses	0.0418665	0.015149	2	Syx1A/Hsc70-4	R-DME-112315	DMelNV II-a up
Glutathione synthesis and recycling	0.0418665	0.015149	1	Gclm	R-DME-174403	DMelNV II-a up
RIPK1-mediated regulated necrosis	0.0418665	0.015149	1	Hsp83	R-DME-5213460	DMelNV II-a up
Regulated Necrosis	0.0418665	0.015149	1	Hsp83	R-DME-5218859	DMelNV II-a up
Regulation of necroptotic cell death	0.0418665	0.015149	1	Hsp83	R-DME-5675482	DMelNV II-a up
Insertion of tail-anchored proteins into the endoplasmic reticulum membrane	0.0418665	0.015149	1	Syx1A	R-DME-9609523	DMelNV II-a up
Glutamate Neurotransmitter Release Cycle	0.0418665	0.015149	1	Syx1A	R-DME-210500	DMelNV II-a up
Downregulation of ERBB2 signaling	0.0418665	0.015149	1	Hsp83	R-DME-8863795	DMelNV II-a up
Neuronal System	0.0418665	0.015149	2	Syx1A/Hsc70-4	R-DME-112316	DMelNV II-a up
Tetrahydrobiopterin (BH4) synthesis, recycling, salvage and regulation	0.0418665	0.015149	1	Hsp83	R-DME-1474151	DMelNV II-a up
Serotonin Neurotransmitter Release Cycle	0.0418665	0.015149	1	Syx1A	R-DME-181429	DMelNV II-a up
Acetylcholine Neurotransmitter Release Cycle	0.0418665	0.015149	1	Syx1A	R-DME-264642	DMelNV II-a up
Regulation of actin dynamics for phagocytic cup formation	0.0438613	0.0158709	1	Hsp83	R-DME-2029482	DMelNV II-a up
Dopamine Neurotransmitter Release Cycle	0.0438613	0.0158709	1	Syx1A	R-DME-212676	DMelNV II-a up
Semaphorin interactions	0.0438613	0.0158709	1	Hsp83	R-DME-373755	DMelNV II-a up
Metabolism of cofactors	0.0453638	0.0164145	1	Hsp83	R-DME-8978934	DMelNV II-a up
eNOS activation	0.0453638	0.0164145	1	Hsp83	R-DME-203615	DMelNV II-a up
VEGFR2 mediated vascular permeability	0.0453638	0.0164145	1	Hsp83	R-DME-5218920	DMelNV II-a up
Metabolism of nitric oxide: NOS3 activation and regulation	0.0457847	0.0165668	1	Hsp83	R-DME-202131	DMelNV II-a up
Fcgamma receptor (FCGR) dependent phagocytosis	0.0482556	0.0174609	1	Hsp83	R-DME-2029480	DMelNV II-a up
Retinoid metabolism and transport	0.0155298		1	CG2065	R-DME-975634	DMelNV I-pAstA up
The canonical retinoid cycle in rods (twilight vision)	0.0155298		1	CG2065	R-DME-2453902	DMelNV I-pAstA up
RA biosynthesis pathway	0.0155298		1	CG2065	R-DME-5365859	DMelNV I-pAstA up
Signaling by Retinoic Acid	0.0155298		1	CG2065	R-DME-5362517	DMelNV I-pAstA up
Metabolism of fat-soluble vitamins	0.0155298		1	CG2065	R-DME-6806667	DMelNV I-pAstA up
Visual phototransduction	0.0155298		1	CG2065	R-DME-2187338	DMelNV I-pAstA up
G alpha (i) signalling events	0.0430864		1	CG2065	R-DME-418594	DMelNV I-pAstA up
Metabolism of vitamins and cofactors	0.0485956		1	CG2065	R-DME-196854	DMelNV I-pAstA up
Signaling by Nuclear Receptors	0.0485956		1	CG2065	R-DME-9006931	DMelNV I-pAstA up
GPCR downstream signalling	0.0485956		1	CG2065	R-DME-388396	DMelNV I-pAstA up
Signaling by GPCR	0.0485956		1	CG2065	R-DME-372790	DMelNV I-pAstA up
Chaperonin-mediated protein folding	8.50979e-05	7.85226e-05	7	Sk1/CCT4/CCT2/CCT6/CCT7/CCT5/CCT3	R-DME-390466	DMelNV I-pCCHa1 up
Protein folding	8.50979e-05	7.85226e-05	7	Sk1/CCT4/CCT2/CCT6/CCT7/CCT5/CCT3	R-DME-391251	DMelNV I-pCCHa1 up
Cooperation of PDCL (PhLP1) and TRiC/CCT in G-protein beta folding	0.000825257	0.000761491	6	CCT4/CCT2/CCT6/CCT7/CCT5/CCT3	R-DME-6814122	DMelNV I-pCCHa1 up
Hemostasis	0.047899	0.0436881	13	cpa/Gbeta13F/Tsp2A/Sap-r/CG12163/Rop/Pi3K21B/betaTub60D/Pde1c/Pvf1/CG7497/CG7668/Rho1	R-DME-109582	DMelNV pEC up
Neutrophil degranulation	0.047899	0.0436881	16	Abp1/Ist1/Prosalpha5/CtsB1/CG11318/Rel/Sap-r/Tsp42Ef/Vha100-2/AMPdeam/Fatp3/betaTub60D/CG42335/CG5335/CG7668/Rho1	R-DME-6798695	DMelNV pEC up
Platelet activation, signaling and aggregation	0.047899	0.0436881	9	Gbeta13F/Tsp2A/Sap-r/CG12163/Rop/Pi3K21B/Pvf1/CG7497/Rho1	R-DME-76002	DMelNV pEC up
EPH-Ephrin signaling	0.047899	0.0436881	4	Sdc/sqh/Rho1/vap	R-DME-2682334	DMelNV pEC up
Activation of non-muscle Myosin II	0.047899	0.0436881	3	flw/sqh/Rho1	R-DME-350480	DMelNV pEC up
Platelet homeostasis	0.047899	0.0436881	3	Gbeta13F/Pde1c/CG7497	R-DME-418346	DMelNV pEC up
SRP-dependent cotranslational protein targeting to membrane	3.20009e-25	2.74293e-25	23	RpS12/RpS4/RpS13/RpS10b/RpL13A/RpL27A/RpS20/RpS15Aa/RpL19/RpL12/RpL7/RpLP2/RpL9/RpL18A/RpS25/RpL26/RpL10Ab/RpL22/RpLP0/RpL23A/RpS15/RpS11/RpL24	R-DME-1799339	DMelNV I-pCCHa1 down
Nonsense Mediated Decay (NMD) independent of the Exon Junction Complex (EJC)	3.20009e-25	2.74293e-25	23	RpS12/RpS4/RpS13/RpS10b/RpL13A/RpL27A/RpS20/RpS15Aa/RpL19/RpL12/RpL7/RpLP2/RpL9/RpL18A/RpS25/RpL26/RpL10Ab/RpL22/RpLP0/RpL23A/RpS15/RpS11/RpL24	R-DME-975956	DMelNV I-pCCHa1 down
Formation of a pool of free 40S subunits	1.34229e-24	1.15053e-24	23	RpS12/RpS4/RpS13/RpS10b/RpL13A/RpL27A/RpS20/RpS15Aa/RpL19/RpL12/RpL7/RpLP2/RpL9/RpL18A/RpS25/RpL26/RpL10Ab/RpL22/RpLP0/RpL23A/RpS15/RpS11/RpL24	R-DME-72689	DMelNV I-pCCHa1 down
Nonsense-Mediated Decay (NMD)	5.75271e-24	4.9309e-24	23	RpS12/RpS4/RpS13/RpS10b/RpL13A/RpL27A/RpS20/RpS15Aa/RpL19/RpL12/RpL7/RpLP2/RpL9/RpL18A/RpS25/RpL26/RpL10Ab/RpL22/RpLP0/RpL23A/RpS15/RpS11/RpL24	R-DME-927802	DMelNV I-pCCHa1 down
Nonsense Mediated Decay (NMD) enhanced by the Exon Junction Complex (EJC)	5.75271e-24	4.9309e-24	23	RpS12/RpS4/RpS13/RpS10b/RpL13A/RpL27A/RpS20/RpS15Aa/RpL19/RpL12/RpL7/RpLP2/RpL9/RpL18A/RpS25/RpL26/RpL10Ab/RpL22/RpLP0/RpL23A/RpS15/RpS11/RpL24	R-DME-975957	DMelNV I-pCCHa1 down
L13a-mediated translational silencing of Ceruloplasmin expression	3.71786e-23	3.18674e-23	23	RpS12/RpS4/RpS13/RpS10b/RpL13A/RpL27A/RpS20/RpS15Aa/RpL19/RpL12/RpL7/RpLP2/RpL9/RpL18A/RpS25/RpL26/RpL10Ab/RpL22/RpLP0/RpL23A/RpS15/RpS11/RpL24	R-DME-156827	DMelNV I-pCCHa1 down
GTP hydrolysis and joining of the 60S ribosomal subunit	4.06304e-23	3.4826e-23	23	RpS12/RpS4/RpS13/RpS10b/RpL13A/RpL27A/RpS20/RpS15Aa/RpL19/RpL12/RpL7/RpLP2/RpL9/RpL18A/RpS25/RpL26/RpL10Ab/RpL22/RpLP0/RpL23A/RpS15/RpS11/RpL24	R-DME-72706	DMelNV I-pCCHa1 down
Eukaryotic Translation Initiation	1.60966e-22	1.37971e-22	23	RpS12/RpS4/RpS13/RpS10b/RpL13A/RpL27A/RpS20/RpS15Aa/RpL19/RpL12/RpL7/RpLP2/RpL9/RpL18A/RpS25/RpL26/RpL10Ab/RpL22/RpLP0/RpL23A/RpS15/RpS11/RpL24	R-DME-72613	DMelNV I-pCCHa1 down
Cap-dependent Translation Initiation	1.60966e-22	1.37971e-22	23	RpS12/RpS4/RpS13/RpS10b/RpL13A/RpL27A/RpS20/RpS15Aa/RpL19/RpL12/RpL7/RpLP2/RpL9/RpL18A/RpS25/RpL26/RpL10Ab/RpL22/RpLP0/RpL23A/RpS15/RpS11/RpL24	R-DME-72737	DMelNV I-pCCHa1 down
Translation	8.56484e-16	7.34129e-16	23	RpS12/RpS4/RpS13/RpS10b/RpL13A/RpL27A/RpS20/RpS15Aa/RpL19/RpL12/RpL7/RpLP2/RpL9/RpL18A/RpS25/RpL26/RpL10Ab/RpL22/RpLP0/RpL23A/RpS15/RpS11/RpL24	R-DME-72766	DMelNV I-pCCHa1 down
Formation of ATP by chemiosmotic coupling	1.74583e-13	1.49642e-13	9	ATPsynC/ATPsynE/blw/ATPsynF/ATPsynD/ATPsynG/ATPsyngamma/ATPsynB/sun	R-DME-163210	DMelNV I-pCCHa1 down
Cristae formation	1.74583e-13	1.49642e-13	9	ATPsynC/ATPsynE/blw/ATPsynF/ATPsynD/ATPsynG/ATPsyngamma/ATPsynB/sun	R-DME-8949613	DMelNV I-pCCHa1 down
Respiratory electron transport, ATP synthesis by chemiosmotic coupling, and heat production by uncoupling proteins.	3.81183e-12	3.26728e-12	14	ND-B12/ATPsynC/ATPsynE/ND-MWFE/blw/ATPsynF/ATPsynD/ATPsynG/ND-13B/RFeSP/UQCR-Q/ATPsyngamma/ATPsynB/sun	R-DME-163200	DMelNV I-pCCHa1 down
Mitochondrial biogenesis	4.79363e-12	4.10883e-12	9	ATPsynC/ATPsynE/blw/ATPsynF/ATPsynD/ATPsynG/ATPsyngamma/ATPsynB/sun	R-DME-1592230	DMelNV I-pCCHa1 down
The citric acid (TCA) cycle and respiratory electron transport	3.78921e-10	3.2479e-10	15	ND-B12/ATPsynC/ATPsynE/ND-MWFE/blw/ATPsynF/ATPsynD/ATPsynG/ND-13B/RFeSP/UQCR-Q/ATPsyngamma/Mdh2/ATPsynB/sun	R-DME-1428517	DMelNV I-pCCHa1 down
Metabolism of RNA	8.55604e-09	7.33375e-09	23	RpS12/RpS4/RpS13/RpS10b/RpL13A/RpL27A/RpS20/RpS15Aa/RpL19/RpL12/RpL7/RpLP2/RpL9/RpL18A/RpS25/RpL26/RpL10Ab/RpL22/RpLP0/RpL23A/RpS15/RpS11/RpL24	R-DME-8953854	DMelNV I-pCCHa1 down
Formation of the ternary complex, and subsequently, the 43S complex	2.03255e-08	1.74218e-08	9	RpS12/RpS4/RpS13/RpS10b/RpS20/RpS15Aa/RpS25/RpS15/RpS11	R-DME-72695	DMelNV I-pCCHa1 down
Translation initiation complex formation	1.57158e-07	1.34707e-07	9	RpS12/RpS4/RpS13/RpS10b/RpS20/RpS15Aa/RpS25/RpS15/RpS11	R-DME-72649	DMelNV I-pCCHa1 down
Ribosomal scanning and start codon recognition	1.57158e-07	1.34707e-07	9	RpS12/RpS4/RpS13/RpS10b/RpS20/RpS15Aa/RpS25/RpS15/RpS11	R-DME-72702	DMelNV I-pCCHa1 down
Activation of the mRNA upon binding of the cap-binding complex and eIFs, and subsequent binding to 43S	1.74536e-07	1.49603e-07	9	RpS12/RpS4/RpS13/RpS10b/RpS20/RpS15Aa/RpS25/RpS15/RpS11	R-DME-72662	DMelNV I-pCCHa1 down
Organelle biogenesis and maintenance	1.1099e-05	9.51339e-06	9	ATPsynC/ATPsynE/blw/ATPsynF/ATPsynD/ATPsynG/ATPsyngamma/ATPsynB/sun	R-DME-1852241	DMelNV I-pCCHa1 down
Respiratory electron transport	0.00692125	0.0059325	5	ND-B12/ND-MWFE/ND-13B/RFeSP/UQCR-Q	R-DME-611105	DMelNV I-pCCHa1 down
Gluconeogenesis	0.0226071	0.0193775	3	Gapdh1/CG1907/Mdh2	R-DME-70263	DMelNV I-pCCHa1 down
SRP-dependent cotranslational protein targeting to membrane	8.31448e-38	7.95644e-38	31	RpS4/RpL8/RpS13/RpL13A/RpL15/RpL5/RpL10/RpL31/RpS7/RpS15Aa/RpS3A/RpL40/RpS9/RpL23/RpS17/RpL39/RpS16/RpS19a/RpL13/RpL27/RpL3/RpL7/RpL4/RpL9/RpL18A/RpL10Ab/RpL36A/RpS15/RpS29/RpL18/RpS11	R-DME-1799339	DMelNV pEC down
Nonsense Mediated Decay (NMD) independent of the Exon Junction Complex (EJC)	1.06814e-37	1.02214e-37	31	RpS4/RpL8/RpS13/RpL13A/RpL15/RpL5/RpL10/RpL31/RpS7/RpS15Aa/RpS3A/RpL40/RpS9/RpL23/RpS17/RpL39/RpS16/RpS19a/RpL13/RpL27/RpL3/RpL7/RpL4/RpL9/RpL18A/RpL10Ab/RpL36A/RpS15/RpS29/RpL18/RpS11	R-DME-975956	DMelNV pEC down
Formation of a pool of free 40S subunits	1.02067e-36	9.76721e-37	31	RpS4/RpL8/RpS13/RpL13A/RpL15/RpL5/RpL10/RpL31/RpS7/RpS15Aa/RpS3A/RpL40/RpS9/RpL23/RpS17/RpL39/RpS16/RpS19a/RpL13/RpL27/RpL3/RpL7/RpL4/RpL9/RpL18A/RpL10Ab/RpL36A/RpS15/RpS29/RpL18/RpS11	R-DME-72689	DMelNV pEC down
Nonsense-Mediated Decay (NMD)	1.03833e-35	9.93614e-36	31	RpS4/RpL8/RpS13/RpL13A/RpL15/RpL5/RpL10/RpL31/RpS7/RpS15Aa/RpS3A/RpL40/RpS9/RpL23/RpS17/RpL39/RpS16/RpS19a/RpL13/RpL27/RpL3/RpL7/RpL4/RpL9/RpL18A/RpL10Ab/RpL36A/RpS15/RpS29/RpL18/RpS11	R-DME-927802	DMelNV pEC down
Nonsense Mediated Decay (NMD) enhanced by the Exon Junction Complex (EJC)	1.03833e-35	9.93614e-36	31	RpS4/RpL8/RpS13/RpL13A/RpL15/RpL5/RpL10/RpL31/RpS7/RpS15Aa/RpS3A/RpL40/RpS9/RpL23/RpS17/RpL39/RpS16/RpS19a/RpL13/RpL27/RpL3/RpL7/RpL4/RpL9/RpL18A/RpL10Ab/RpL36A/RpS15/RpS29/RpL18/RpS11	R-DME-975957	DMelNV pEC down
L13a-mediated translational silencing of Ceruloplasmin expression	1.62703e-34	1.55697e-34	31	RpS4/RpL8/RpS13/RpL13A/RpL15/RpL5/RpL10/RpL31/RpS7/RpS15Aa/RpS3A/RpL40/RpS9/RpL23/RpS17/RpL39/RpS16/RpS19a/RpL13/RpL27/RpL3/RpL7/RpL4/RpL9/RpL18A/RpL10Ab/RpL36A/RpS15/RpS29/RpL18/RpS11	R-DME-156827	DMelNV pEC down
GTP hydrolysis and joining of the 60S ribosomal subunit	1.97323e-34	1.88826e-34	31	RpS4/RpL8/RpS13/RpL13A/RpL15/RpL5/RpL10/RpL31/RpS7/RpS15Aa/RpS3A/RpL40/RpS9/RpL23/RpS17/RpL39/RpS16/RpS19a/RpL13/RpL27/RpL3/RpL7/RpL4/RpL9/RpL18A/RpL10Ab/RpL36A/RpS15/RpS29/RpL18/RpS11	R-DME-72706	DMelNV pEC down
Eukaryotic Translation Initiation	1.56376e-33	1.49642e-33	31	RpS4/RpL8/RpS13/RpL13A/RpL15/RpL5/RpL10/RpL31/RpS7/RpS15Aa/RpS3A/RpL40/RpS9/RpL23/RpS17/RpL39/RpS16/RpS19a/RpL13/RpL27/RpL3/RpL7/RpL4/RpL9/RpL18A/RpL10Ab/RpL36A/RpS15/RpS29/RpL18/RpS11	R-DME-72613	DMelNV pEC down
Cap-dependent Translation Initiation	1.56376e-33	1.49642e-33	31	RpS4/RpL8/RpS13/RpL13A/RpL15/RpL5/RpL10/RpL31/RpS7/RpS15Aa/RpS3A/RpL40/RpS9/RpL23/RpS17/RpL39/RpS16/RpS19a/RpL13/RpL27/RpL3/RpL7/RpL4/RpL9/RpL18A/RpL10Ab/RpL36A/RpS15/RpS29/RpL18/RpS11	R-DME-72737	DMelNV pEC down
Translation	8.05741e-27	7.71044e-27	33	RpS4/RpL8/RpS13/RpL13A/RpL15/RpL5/RpL10/RpL31/RpS7/RpS15Aa/RpS3A/eEF2/RpL40/RpS9/RpL23/RpS17/RpL39/RpS16/RpS19a/RpL13/RpL27/RpL3/RpL7/RpL4/RpL9/RpL18A/RpL10Ab/RpL36A/eEF1alpha1/RpS15/RpS29/RpL18/RpS11	R-DME-72766	DMelNV pEC down
Metabolism of RNA	6.7023e-15	6.41369e-15	32	RpS4/RpL8/RpS13/Nop56/RpL13A/RpL15/RpL5/RpL10/RpL31/RpS7/RpS15Aa/RpS3A/RpL40/RpS9/RpL23/RpS17/RpL39/RpS16/RpS19a/RpL13/RpL27/RpL3/RpL7/RpL4/RpL9/RpL18A/RpL10Ab/RpL36A/RpS15/RpS29/RpL18/RpS11	R-DME-8953854	DMelNV pEC down
Formation of the ternary complex, and subsequently, the 43S complex	1.10881e-11	1.06106e-11	12	RpS4/RpS13/RpS7/RpS15Aa/RpS3A/RpS9/RpS17/RpS16/RpS19a/RpS15/RpS29/RpS11	R-DME-72695	DMelNV pEC down
Translation initiation complex formation	1.92202e-10	1.83925e-10	12	RpS4/RpS13/RpS7/RpS15Aa/RpS3A/RpS9/RpS17/RpS16/RpS19a/RpS15/RpS29/RpS11	R-DME-72649	DMelNV pEC down
Ribosomal scanning and start codon recognition	1.92202e-10	1.83925e-10	12	RpS4/RpS13/RpS7/RpS15Aa/RpS3A/RpS9/RpS17/RpS16/RpS19a/RpS15/RpS29/RpS11	R-DME-72702	DMelNV pEC down
Activation of the mRNA upon binding of the cap-binding complex and eIFs, and subsequent binding to 43S	2.22851e-10	2.13255e-10	12	RpS4/RpS13/RpS7/RpS15Aa/RpS3A/RpS9/RpS17/RpS16/RpS19a/RpS15/RpS29/RpS11	R-DME-72662	DMelNV pEC down
Phase I - Functionalization of compounds	0.0183244	0.0175354	5	Cyp4ac1/Jheh1/Jheh3/Cyp4e2/Cyp4d14	R-DME-211945	DMelNV pEC down
Biological oxidations	0.0473843	0.0453438	6	Cyp4ac1/Jheh1/Jheh3/Mgstl/Cyp4e2/Cyp4d14	R-DME-211859	DMelNV pEC down
Protein localization	0.000120697	6.16e-05	4	ATPsynbeta/ATPsynC/Pex14/Fatp1	R-DME-9609507	DMelNV LFC down
Formation of ATP by chemiosmotic coupling	0.00238786	0.00121869	2	ATPsynbeta/ATPsynC	R-DME-163210	DMelNV LFC down
Cristae formation	0.00238786	0.00121869	2	ATPsynbeta/ATPsynC	R-DME-8949613	DMelNV LFC down
Mitochondrial protein import	0.0025829	0.00131823	2	ATPsynbeta/ATPsynC	R-DME-1268020	DMelNV LFC down
Mitochondrial biogenesis	0.0025829	0.00131823	2	ATPsynbeta/ATPsynC	R-DME-1592230	DMelNV LFC down
Peroxisomal protein import	0.00870553	0.00444301	2	Pex14/Fatp1	R-DME-9033241	DMelNV LFC down
Respiratory electron transport, ATP synthesis by chemiosmotic coupling, and heat production by uncoupling proteins.	0.0307893	0.0157138	2	ATPsynbeta/ATPsynC	R-DME-163200	DMelNV LFC down
Organelle biogenesis and maintenance	0.0358704	0.018307	2	ATPsynbeta/ATPsynC	R-DME-1852241	DMelNV LFC down
Chaperonin-mediated protein folding	0.000320022	0.000282609	8	Gbeta13F/Sk1/CCT4/CCT2/CCT6/CCT7/CCT5/CCT3	R-DME-390466	DMelNV all cell-type-specific DEGs up
Protein folding	0.000320022	0.000282609	8	Gbeta13F/Sk1/CCT4/CCT2/CCT6/CCT7/CCT5/CCT3	R-DME-391251	DMelNV all cell-type-specific DEGs up
Cooperation of PDCL (PhLP1) and TRiC/CCT in G-protein beta folding	0.00200011	0.00176628	7	Gbeta13F/CCT4/CCT2/CCT6/CCT7/CCT5/CCT3	R-DME-6814122	DMelNV all cell-type-specific DEGs up
Neutrophil degranulation	0.0185962	0.0164221	35	Abp1/Ist1/Prosalpha5/CtsB1/Snap29/CG11318/Rel/Sap-r/Hsp83/Tsp42Ef/shot/Tep1/Vha100-2/Hex-A/CG30016/AMPdeam/Fatp3/capt/betaTub60D/CG42335/Hsc70-4/CG5335/GMF/Nep1/Ald1/CCT2/Idh/CG7668/Pgm2a/Rho1/betaTub56D/Spn42Da/Ag5r/bel/CG9822	R-DME-6798695	DMelNV all cell-type-specific DEGs up
Regulation of Insulin-like Growth Factor (IGF) transport and uptake by Insulin-like Growth Factor Binding Proteins (IGFBPs)	0.0358499	0.0316588	11	Sdc/Tep1/NUCB1/Mco4/bnl/dally/bmm/Gp93/CaBP1/scf/Spn42Da	R-DME-381426	DMelNV all cell-type-specific DEGs up
Post-translational protein phosphorylation	0.0358499	0.0316588	11	Sdc/Tep1/NUCB1/Mco4/bnl/dally/bmm/Gp93/CaBP1/scf/Spn42Da	R-DME-8957275	DMelNV all cell-type-specific DEGs up
SRP-dependent cotranslational protein targeting to membrane	3.2298e-50	3.05619e-50	44	RpS12/RpS4/RpL8/RpS13/RpS10b/RpL13A/RpL27A/RpS20/RpL15/RpL5/RpL10/RpL31/RpS7/RpS15Aa/RpS3A/RpL19/RpL40/RpL12/RpS9/RpL23/RpS17/RpL39/RpS16/RpS19a/RpL13/RpL27/RpL3/RpL7/RpLP2/RpL4/RpL9/RpL18A/RpS25/RpL26/RpL10Ab/RpL36A/RpL22/RpLP0/RpL23A/RpS15/RpS29/RpL18/RpS11/RpL24	R-DME-1799339	DMelNV all cell-type-specific DEGs down
Nonsense Mediated Decay (NMD) independent of the Exon Junction Complex (EJC)	7.40041e-50	7.00263e-50	44	RpS12/RpS4/RpL8/RpS13/RpS10b/RpL13A/RpL27A/RpS20/RpL15/RpL5/RpL10/RpL31/RpS7/RpS15Aa/RpS3A/RpL19/RpL40/RpL12/RpS9/RpL23/RpS17/RpL39/RpS16/RpS19a/RpL13/RpL27/RpL3/RpL7/RpLP2/RpL4/RpL9/RpL18A/RpS25/RpL26/RpL10Ab/RpL36A/RpL22/RpLP0/RpL23A/RpS15/RpS29/RpL18/RpS11/RpL24	R-DME-975956	DMelNV all cell-type-specific DEGs down
Formation of a pool of free 40S subunits	3.45716e-48	3.27134e-48	44	RpS12/RpS4/RpL8/RpS13/RpS10b/RpL13A/RpL27A/RpS20/RpL15/RpL5/RpL10/RpL31/RpS7/RpS15Aa/RpS3A/RpL19/RpL40/RpL12/RpS9/RpL23/RpS17/RpL39/RpS16/RpS19a/RpL13/RpL27/RpL3/RpL7/RpLP2/RpL4/RpL9/RpL18A/RpS25/RpL26/RpL10Ab/RpL36A/RpL22/RpLP0/RpL23A/RpS15/RpS29/RpL18/RpS11/RpL24	R-DME-72689	DMelNV all cell-type-specific DEGs down
Nonsense-Mediated Decay (NMD)	1.77954e-46	1.68389e-46	44	RpS12/RpS4/RpL8/RpS13/RpS10b/RpL13A/RpL27A/RpS20/RpL15/RpL5/RpL10/RpL31/RpS7/RpS15Aa/RpS3A/RpL19/RpL40/RpL12/RpS9/RpL23/RpS17/RpL39/RpS16/RpS19a/RpL13/RpL27/RpL3/RpL7/RpLP2/RpL4/RpL9/RpL18A/RpS25/RpL26/RpL10Ab/RpL36A/RpL22/RpLP0/RpL23A/RpS15/RpS29/RpL18/RpS11/RpL24	R-DME-927802	DMelNV all cell-type-specific DEGs down
Nonsense Mediated Decay (NMD) enhanced by the Exon Junction Complex (EJC)	1.77954e-46	1.68389e-46	44	RpS12/RpS4/RpL8/RpS13/RpS10b/RpL13A/RpL27A/RpS20/RpL15/RpL5/RpL10/RpL31/RpS7/RpS15Aa/RpS3A/RpL19/RpL40/RpL12/RpS9/RpL23/RpS17/RpL39/RpS16/RpS19a/RpL13/RpL27/RpL3/RpL7/RpLP2/RpL4/RpL9/RpL18A/RpS25/RpL26/RpL10Ab/RpL36A/RpL22/RpLP0/RpL23A/RpS15/RpS29/RpL18/RpS11/RpL24	R-DME-975957	DMelNV all cell-type-specific DEGs down
L13a-mediated translational silencing of Ceruloplasmin expression	1.40732e-44	1.33168e-44	44	RpS12/RpS4/RpL8/RpS13/RpS10b/RpL13A/RpL27A/RpS20/RpL15/RpL5/RpL10/RpL31/RpS7/RpS15Aa/RpS3A/RpL19/RpL40/RpL12/RpS9/RpL23/RpS17/RpL39/RpS16/RpS19a/RpL13/RpL27/RpL3/RpL7/RpLP2/RpL4/RpL9/RpL18A/RpS25/RpL26/RpL10Ab/RpL36A/RpL22/RpLP0/RpL23A/RpS15/RpS29/RpL18/RpS11/RpL24	R-DME-156827	DMelNV all cell-type-specific DEGs down
GTP hydrolysis and joining of the 60S ribosomal subunit	2.05919e-44	1.9485e-44	44	RpS12/RpS4/RpL8/RpS13/RpS10b/RpL13A/RpL27A/RpS20/RpL15/RpL5/RpL10/RpL31/RpS7/RpS15Aa/RpS3A/RpL19/RpL40/RpL12/RpS9/RpL23/RpS17/RpL39/RpS16/RpS19a/RpL13/RpL27/RpL3/RpL7/RpLP2/RpL4/RpL9/RpL18A/RpS25/RpL26/RpL10Ab/RpL36A/RpL22/RpLP0/RpL23A/RpS15/RpS29/RpL18/RpS11/RpL24	R-DME-72706	DMelNV all cell-type-specific DEGs down
Eukaryotic Translation Initiation	5.62014e-43	5.31805e-43	44	RpS12/RpS4/RpL8/RpS13/RpS10b/RpL13A/RpL27A/RpS20/RpL15/RpL5/RpL10/RpL31/RpS7/RpS15Aa/RpS3A/RpL19/RpL40/RpL12/RpS9/RpL23/RpS17/RpL39/RpS16/RpS19a/RpL13/RpL27/RpL3/RpL7/RpLP2/RpL4/RpL9/RpL18A/RpS25/RpL26/RpL10Ab/RpL36A/RpL22/RpLP0/RpL23A/RpS15/RpS29/RpL18/RpS11/RpL24	R-DME-72613	DMelNV all cell-type-specific DEGs down
Cap-dependent Translation Initiation	5.62014e-43	5.31805e-43	44	RpS12/RpS4/RpL8/RpS13/RpS10b/RpL13A/RpL27A/RpS20/RpL15/RpL5/RpL10/RpL31/RpS7/RpS15Aa/RpS3A/RpL19/RpL40/RpL12/RpS9/RpL23/RpS17/RpL39/RpS16/RpS19a/RpL13/RpL27/RpL3/RpL7/RpLP2/RpL4/RpL9/RpL18A/RpS25/RpL26/RpL10Ab/RpL36A/RpL22/RpLP0/RpL23A/RpS15/RpS29/RpL18/RpS11/RpL24	R-DME-72737	DMelNV all cell-type-specific DEGs down
Translation	2.2481e-31	2.12726e-31	46	RpS12/RpS4/RpL8/RpS13/RpS10b/RpL13A/RpL27A/RpS20/RpL15/RpL5/RpL10/RpL31/RpS7/RpS15Aa/RpS3A/eEF2/RpL19/RpL40/RpL12/RpS9/RpL23/RpS17/RpL39/RpS16/RpS19a/RpL13/RpL27/RpL3/RpL7/RpLP2/RpL4/RpL9/RpL18A/RpS25/RpL26/RpL10Ab/RpL36A/RpL22/RpLP0/RpL23A/eEF1alpha1/RpS15/RpS29/RpL18/RpS11/RpL24	R-DME-72766	DMelNV all cell-type-specific DEGs down
Metabolism of RNA	1.30677e-15	1.23653e-15	45	RpS12/RpS4/RpL8/RpS13/Nop56/RpS10b/RpL13A/RpL27A/RpS20/RpL15/RpL5/RpL10/RpL31/RpS7/RpS15Aa/RpS3A/RpL19/RpL40/RpL12/RpS9/RpL23/RpS17/RpL39/RpS16/RpS19a/RpL13/RpL27/RpL3/RpL7/RpLP2/RpL4/RpL9/RpL18A/RpS25/RpL26/RpL10Ab/RpL36A/RpL22/RpLP0/RpL23A/RpS15/RpS29/RpL18/RpS11/RpL24	R-DME-8953854	DMelNV all cell-type-specific DEGs down
Formation of the ternary complex, and subsequently, the 43S complex	1.27843e-13	1.20971e-13	16	RpS12/RpS4/RpS13/RpS10b/RpS20/RpS7/RpS15Aa/RpS3A/RpS9/RpS17/RpS16/RpS19a/RpS25/RpS15/RpS29/RpS11	R-DME-72695	DMelNV all cell-type-specific DEGs down
Formation of ATP by chemiosmotic coupling	4.56515e-12	4.31977e-12	10	ATPsynbeta/ATPsynC/ATPsynE/blw/ATPsynF/ATPsynD/ATPsynG/ATPsyngamma/ATPsynB/sun	R-DME-163210	DMelNV all cell-type-specific DEGs down
Cristae formation	4.56515e-12	4.31977e-12	10	ATPsynbeta/ATPsynC/ATPsynE/blw/ATPsynF/ATPsynD/ATPsynG/ATPsyngamma/ATPsynB/sun	R-DME-8949613	DMelNV all cell-type-specific DEGs down
Translation initiation complex formation	6.04476e-12	5.71984e-12	16	RpS12/RpS4/RpS13/RpS10b/RpS20/RpS7/RpS15Aa/RpS3A/RpS9/RpS17/RpS16/RpS19a/RpS25/RpS15/RpS29/RpS11	R-DME-72649	DMelNV all cell-type-specific DEGs down
Ribosomal scanning and start codon recognition	6.04476e-12	5.71984e-12	16	RpS12/RpS4/RpS13/RpS10b/RpS20/RpS7/RpS15Aa/RpS3A/RpS9/RpS17/RpS16/RpS19a/RpS25/RpS15/RpS29/RpS11	R-DME-72702	DMelNV all cell-type-specific DEGs down
Activation of the mRNA upon binding of the cap-binding complex and eIFs, and subsequent binding to 43S	7.6474e-12	7.23634e-12	16	RpS12/RpS4/RpS13/RpS10b/RpS20/RpS7/RpS15Aa/RpS3A/RpS9/RpS17/RpS16/RpS19a/RpS25/RpS15/RpS29/RpS11	R-DME-72662	DMelNV all cell-type-specific DEGs down
Mitochondrial biogenesis	1.96738e-10	1.86163e-10	10	ATPsynbeta/ATPsynC/ATPsynE/blw/ATPsynF/ATPsynD/ATPsynG/ATPsyngamma/ATPsynB/sun	R-DME-1592230	DMelNV all cell-type-specific DEGs down
Respiratory electron transport, ATP synthesis by chemiosmotic coupling, and heat production by uncoupling proteins.	1.73461e-08	1.64137e-08	15	ND-B12/ATPsynbeta/ATPsynC/ATPsynE/ND-MWFE/blw/ATPsynF/ATPsynD/ATPsynG/ND-13B/RFeSP/UQCR-Q/ATPsyngamma/ATPsynB/sun	R-DME-163200	DMelNV all cell-type-specific DEGs down
The citric acid (TCA) cycle and respiratory electron transport	3.88344e-06	3.6747e-06	16	ND-B12/ATPsynbeta/ATPsynC/ATPsynE/ND-MWFE/blw/ATPsynF/ATPsynD/ATPsynG/ND-13B/RFeSP/UQCR-Q/ATPsyngamma/Mdh2/ATPsynB/sun	R-DME-1428517	DMelNV all cell-type-specific DEGs down
Organelle biogenesis and maintenance	0.00191749	0.00181442	10	ATPsynbeta/ATPsynC/ATPsynE/blw/ATPsynF/ATPsynD/ATPsynG/ATPsyngamma/ATPsynB/sun	R-DME-1852241	DMelNV all cell-type-specific DEGs down
Gluconeogenesis	0.00655782	0.00620533	5	Gapdh1/CG1907/Mdh1/Mdh2/Pgi	R-DME-70263	DMelNV all cell-type-specific DEGs down
Protein localization	0.0159519	0.0150944	8	ATPsynbeta/sesB/ATPsynC/RpL40/Pex14/Fatp1/Cat/Idh	R-DME-9609507	DMelNV all cell-type-specific DEGs down
Peroxisomal protein import	0.0455365	0.0430888	5	RpL40/Pex14/Fatp1/Cat/Idh	R-DME-9033241	DMelNV all cell-type-specific DEGs down
Cellular response to heat stress	0.0070648	0.00384653	3	Hsp83/Hsc70-3/Hsc70Cb	R-DME-3371556	DMelNV cellular positive correlation systemic down-regulated (20-30 days)
Cellular responses to stress	0.015177	0.00826334	4	Hsp83/Hsc70-3/Hsc70Cb/Droj2	R-DME-2262752	DMelNV cellular positive correlation systemic down-regulated (20-30 days)
Cellular responses to external stimuli	0.015177	0.00826334	4	Hsp83/Hsc70-3/Hsc70Cb/Droj2	R-DME-8953897	DMelNV cellular positive correlation systemic down-regulated (20-30 days)
HSP90 chaperone cycle for steroid hormone receptors (SHR)	0.0290216	0.0158012	2	Hsp83/Droj2	R-DME-3371497	DMelNV cellular positive correlation systemic down-regulated (20-30 days)
Regulation of HSF1-mediated heat shock response	0.0358205	0.019503	2	Hsc70-3/Hsc70Cb	R-DME-3371453	DMelNV cellular positive correlation systemic down-regulated (20-30 days)
SRP-dependent cotranslational protein targeting to membrane	2.76589e-41		23	RpS12/RpS4/RpS13/RpS10b/RpL13A/RpL27A/RpS20/RpS15Aa/RpL19/RpL12/RpL7/RpLP2/RpL9/RpL18A/RpS25/RpL26/RpL10Ab/RpL22/RpLP0/RpL23A/RpS15/RpS11/RpL24	R-DME-1799339	DMelNV I-pCCHa1 down-regulated translation-related genes
Nonsense Mediated Decay (NMD) independent of the Exon Junction Complex (EJC)	2.76589e-41		23	RpS12/RpS4/RpS13/RpS10b/RpL13A/RpL27A/RpS20/RpS15Aa/RpL19/RpL12/RpL7/RpLP2/RpL9/RpL18A/RpS25/RpL26/RpL10Ab/RpL22/RpLP0/RpL23A/RpS15/RpS11/RpL24	R-DME-975956	DMelNV I-pCCHa1 down-regulated translation-related genes
Formation of a pool of free 40S subunits	1.2098e-40		23	RpS12/RpS4/RpS13/RpS10b/RpL13A/RpL27A/RpS20/RpS15Aa/RpL19/RpL12/RpL7/RpLP2/RpL9/RpL18A/RpS25/RpL26/RpL10Ab/RpL22/RpLP0/RpL23A/RpS15/RpS11/RpL24	R-DME-72689	DMelNV I-pCCHa1 down-regulated translation-related genes
Nonsense-Mediated Decay (NMD)	5.44497e-40		23	RpS12/RpS4/RpS13/RpS10b/RpL13A/RpL27A/RpS20/RpS15Aa/RpL19/RpL12/RpL7/RpLP2/RpL9/RpL18A/RpS25/RpL26/RpL10Ab/RpL22/RpLP0/RpL23A/RpS15/RpS11/RpL24	R-DME-927802	DMelNV I-pCCHa1 down-regulated translation-related genes
Nonsense Mediated Decay (NMD) enhanced by the Exon Junction Complex (EJC)	5.44497e-40		23	RpS12/RpS4/RpS13/RpS10b/RpL13A/RpL27A/RpS20/RpS15Aa/RpL19/RpL12/RpL7/RpLP2/RpL9/RpL18A/RpS25/RpL26/RpL10Ab/RpL22/RpLP0/RpL23A/RpS15/RpS11/RpL24	R-DME-975957	DMelNV I-pCCHa1 down-regulated translation-related genes
L13a-mediated translational silencing of Ceruloplasmin expression	3.72174e-39		23	RpS12/RpS4/RpS13/RpS10b/RpL13A/RpL27A/RpS20/RpS15Aa/RpL19/RpL12/RpL7/RpLP2/RpL9/RpL18A/RpS25/RpL26/RpL10Ab/RpL22/RpLP0/RpL23A/RpS15/RpS11/RpL24	R-DME-156827	DMelNV I-pCCHa1 down-regulated translation-related genes
GTP hydrolysis and joining of the 60S ribosomal subunit	4.09588e-39		23	RpS12/RpS4/RpS13/RpS10b/RpL13A/RpL27A/RpS20/RpS15Aa/RpL19/RpL12/RpL7/RpLP2/RpL9/RpL18A/RpS25/RpL26/RpL10Ab/RpL22/RpLP0/RpL23A/RpS15/RpS11/RpL24	R-DME-72706	DMelNV I-pCCHa1 down-regulated translation-related genes
Eukaryotic Translation Initiation	1.70434e-38		23	RpS12/RpS4/RpS13/RpS10b/RpL13A/RpL27A/RpS20/RpS15Aa/RpL19/RpL12/RpL7/RpLP2/RpL9/RpL18A/RpS25/RpL26/RpL10Ab/RpL22/RpLP0/RpL23A/RpS15/RpS11/RpL24	R-DME-72613	DMelNV I-pCCHa1 down-regulated translation-related genes
Cap-dependent Translation Initiation	1.70434e-38		23	RpS12/RpS4/RpS13/RpS10b/RpL13A/RpL27A/RpS20/RpS15Aa/RpL19/RpL12/RpL7/RpLP2/RpL9/RpL18A/RpS25/RpL26/RpL10Ab/RpL22/RpLP0/RpL23A/RpS15/RpS11/RpL24	R-DME-72737	DMelNV I-pCCHa1 down-regulated translation-related genes
Translation	1.88336e-31		23	RpS12/RpS4/RpS13/RpS10b/RpL13A/RpL27A/RpS20/RpS15Aa/RpL19/RpL12/RpL7/RpLP2/RpL9/RpL18A/RpS25/RpL26/RpL10Ab/RpL22/RpLP0/RpL23A/RpS15/RpS11/RpL24	R-DME-72766	DMelNV I-pCCHa1 down-regulated translation-related genes
Metabolism of RNA	1.71229e-23		23	RpS12/RpS4/RpS13/RpS10b/RpL13A/RpL27A/RpS20/RpS15Aa/RpL19/RpL12/RpL7/RpLP2/RpL9/RpL18A/RpS25/RpL26/RpL10Ab/RpL22/RpLP0/RpL23A/RpS15/RpS11/RpL24	R-DME-8953854	DMelNV I-pCCHa1 down-regulated translation-related genes
Formation of the ternary complex, and subsequently, the 43S complex	5.03952e-13		9	RpS12/RpS4/RpS13/RpS10b/RpS20/RpS15Aa/RpS25/RpS15/RpS11	R-DME-72695	DMelNV I-pCCHa1 down-regulated translation-related genes
Translation initiation complex formation	4.03533e-12		9	RpS12/RpS4/RpS13/RpS10b/RpS20/RpS15Aa/RpS25/RpS15/RpS11	R-DME-72649	DMelNV I-pCCHa1 down-regulated translation-related genes
Ribosomal scanning and start codon recognition	4.03533e-12		9	RpS12/RpS4/RpS13/RpS10b/RpS20/RpS15Aa/RpS25/RpS15/RpS11	R-DME-72702	DMelNV I-pCCHa1 down-regulated translation-related genes
Activation of the mRNA upon binding of the cap-binding complex and eIFs, and subsequent binding to 43S	4.43162e-12		9	RpS12/RpS4/RpS13/RpS10b/RpS20/RpS15Aa/RpS25/RpS15/RpS11	R-DME-72662	DMelNV I-pCCHa1 down-regulated translation-related genes
SRP-dependent cotranslational protein targeting to membrane	9.95429e-53	9.77378e-53	31	RpS4/RpL8/RpS13/RpL13A/RpL15/RpL5/RpL10/RpL31/RpS7/RpS15Aa/RpS3A/RpL40/RpS9/RpL23/RpS17/RpL39/RpS16/RpS19a/RpL13/RpL27/RpL3/RpL7/RpL4/RpL9/RpL18A/RpL10Ab/RpL36A/RpS15/RpS29/RpL18/RpS11	R-DME-1799339	DMelNV pEC down-regulated translation-related genes
Nonsense Mediated Decay (NMD) independent of the Exon Junction Complex (EJC)	1.29526e-52	1.27177e-52	31	RpS4/RpL8/RpS13/RpL13A/RpL15/RpL5/RpL10/RpL31/RpS7/RpS15Aa/RpS3A/RpL40/RpS9/RpL23/RpS17/RpL39/RpS16/RpS19a/RpL13/RpL27/RpL3/RpL7/RpL4/RpL9/RpL18A/RpL10Ab/RpL36A/RpS15/RpS29/RpL18/RpS11	R-DME-975956	DMelNV pEC down-regulated translation-related genes
Formation of a pool of free 40S subunits	1.28617e-51	1.26284e-51	31	RpS4/RpL8/RpS13/RpL13A/RpL15/RpL5/RpL10/RpL31/RpS7/RpS15Aa/RpS3A/RpL40/RpS9/RpL23/RpS17/RpL39/RpS16/RpS19a/RpL13/RpL27/RpL3/RpL7/RpL4/RpL9/RpL18A/RpL10Ab/RpL36A/RpS15/RpS29/RpL18/RpS11	R-DME-72689	DMelNV pEC down-regulated translation-related genes
Nonsense-Mediated Decay (NMD)	1.36846e-50	1.34364e-50	31	RpS4/RpL8/RpS13/RpL13A/RpL15/RpL5/RpL10/RpL31/RpS7/RpS15Aa/RpS3A/RpL40/RpS9/RpL23/RpS17/RpL39/RpS16/RpS19a/RpL13/RpL27/RpL3/RpL7/RpL4/RpL9/RpL18A/RpL10Ab/RpL36A/RpS15/RpS29/RpL18/RpS11	R-DME-927802	DMelNV pEC down-regulated translation-related genes
Nonsense Mediated Decay (NMD) enhanced by the Exon Junction Complex (EJC)	1.36846e-50	1.34364e-50	31	RpS4/RpL8/RpS13/RpL13A/RpL15/RpL5/RpL10/RpL31/RpS7/RpS15Aa/RpS3A/RpL40/RpS9/RpL23/RpS17/RpL39/RpS16/RpS19a/RpL13/RpL27/RpL3/RpL7/RpL4/RpL9/RpL18A/RpL10Ab/RpL36A/RpS15/RpS29/RpL18/RpS11	R-DME-975957	DMelNV pEC down-regulated translation-related genes
L13a-mediated translational silencing of Ceruloplasmin expression	2.25736e-49	2.21642e-49	31	RpS4/RpL8/RpS13/RpL13A/RpL15/RpL5/RpL10/RpL31/RpS7/RpS15Aa/RpS3A/RpL40/RpS9/RpL23/RpS17/RpL39/RpS16/RpS19a/RpL13/RpL27/RpL3/RpL7/RpL4/RpL9/RpL18A/RpL10Ab/RpL36A/RpS15/RpS29/RpL18/RpS11	R-DME-156827	DMelNV pEC down-regulated translation-related genes
GTP hydrolysis and joining of the 60S ribosomal subunit	2.75532e-49	2.70536e-49	31	RpS4/RpL8/RpS13/RpL13A/RpL15/RpL5/RpL10/RpL31/RpS7/RpS15Aa/RpS3A/RpL40/RpS9/RpL23/RpS17/RpL39/RpS16/RpS19a/RpL13/RpL27/RpL3/RpL7/RpL4/RpL9/RpL18A/RpL10Ab/RpL36A/RpS15/RpS29/RpL18/RpS11	R-DME-72706	DMelNV pEC down-regulated translation-related genes
Eukaryotic Translation Initiation	2.28412e-48	2.2427e-48	31	RpS4/RpL8/RpS13/RpL13A/RpL15/RpL5/RpL10/RpL31/RpS7/RpS15Aa/RpS3A/RpL40/RpS9/RpL23/RpS17/RpL39/RpS16/RpS19a/RpL13/RpL27/RpL3/RpL7/RpL4/RpL9/RpL18A/RpL10Ab/RpL36A/RpS15/RpS29/RpL18/RpS11	R-DME-72613	DMelNV pEC down-regulated translation-related genes
Cap-dependent Translation Initiation	2.28412e-48	2.2427e-48	31	RpS4/RpL8/RpS13/RpL13A/RpL15/RpL5/RpL10/RpL31/RpS7/RpS15Aa/RpS3A/RpL40/RpS9/RpL23/RpS17/RpL39/RpS16/RpS19a/RpL13/RpL27/RpL3/RpL7/RpL4/RpL9/RpL18A/RpL10Ab/RpL36A/RpS15/RpS29/RpL18/RpS11	R-DME-72737	DMelNV pEC down-regulated translation-related genes
Translation	4.8956e-44	4.80682e-44	33	RpS4/RpL8/RpS13/RpL13A/RpL15/RpL5/RpL10/RpL31/RpS7/RpS15Aa/RpS3A/eEF2/RpL40/RpS9/RpL23/RpS17/RpL39/RpS16/RpS19a/RpL13/RpL27/RpL3/RpL7/RpL4/RpL9/RpL18A/RpL10Ab/RpL36A/eEF1alpha1/RpS15/RpS29/RpL18/RpS11	R-DME-72766	DMelNV pEC down-regulated translation-related genes
Metabolism of RNA	9.92074e-28	9.74084e-28	31	RpS4/RpL8/RpS13/RpL13A/RpL15/RpL5/RpL10/RpL31/RpS7/RpS15Aa/RpS3A/RpL40/RpS9/RpL23/RpS17/RpL39/RpS16/RpS19a/RpL13/RpL27/RpL3/RpL7/RpL4/RpL9/RpL18A/RpL10Ab/RpL36A/RpS15/RpS29/RpL18/RpS11	R-DME-8953854	DMelNV pEC down-regulated translation-related genes
Formation of the ternary complex, and subsequently, the 43S complex	1.72815e-15	1.69681e-15	12	RpS4/RpS13/RpS7/RpS15Aa/RpS3A/RpS9/RpS17/RpS16/RpS19a/RpS15/RpS29/RpS11	R-DME-72695	DMelNV pEC down-regulated translation-related genes
Translation initiation complex formation	3.22135e-14	3.16293e-14	12	RpS4/RpS13/RpS7/RpS15Aa/RpS3A/RpS9/RpS17/RpS16/RpS19a/RpS15/RpS29/RpS11	R-DME-72649	DMelNV pEC down-regulated translation-related genes
Ribosomal scanning and start codon recognition	3.22135e-14	3.16293e-14	12	RpS4/RpS13/RpS7/RpS15Aa/RpS3A/RpS9/RpS17/RpS16/RpS19a/RpS15/RpS29/RpS11	R-DME-72702	DMelNV pEC down-regulated translation-related genes
Activation of the mRNA upon binding of the cap-binding complex and eIFs, and subsequent binding to 43S	3.75774e-14	3.6896e-14	12	RpS4/RpS13/RpS7/RpS15Aa/RpS3A/RpS9/RpS17/RpS16/RpS19a/RpS15/RpS29/RpS11	R-DME-72662	DMelNV pEC down-regulated translation-related genes
Neuronal System	1.44401e-07	1.25807e-07	36	Rdl/SK/CG11155/nAChRbeta1/cora/ChAT/Sh/Gad1/nSyb/Gs2/Ace/Galphas/CG31272/Syt1/CG3168/cpx/nAChRalpha7/X11Lbeta/VAChT/Vmat/CG3690/Ggamma30A/Syn/Snap25/Shab/cac/Hk/CG4587/CG7084/GluClalpha/Rab3/b/Ac76E/DAT/Gbeta76C/VGlut	R-DME-112316	DMelNV systemic day 2 up
Transmission across Chemical Synapses	2.5564e-07	2.22721e-07	31	Rdl/CG11155/nAChRbeta1/ChAT/Gad1/nSyb/Gs2/Ace/Galphas/CG31272/Syt1/CG3168/cpx/nAChRalpha7/X11Lbeta/VAChT/Vmat/CG3690/Ggamma30A/Syn/Snap25/cac/CG4587/CG7084/GluClalpha/Rab3/b/Ac76E/DAT/Gbeta76C/VGlut	R-DME-112315	DMelNV systemic day 2 up
Neurotransmitter release cycle	8.72572e-06	7.60212e-06	17	ChAT/Gad1/nSyb/CG31272/Syt1/CG3168/cpx/X11Lbeta/VAChT/Vmat/CG3690/Syn/Snap25/CG7084/Rab3/b/VGlut	R-DME-112310	DMelNV systemic day 2 up
Extracellular matrix organization	8.72572e-06	7.60212e-06	19	LanA/Tsp/AdamTS-A/vkg/daw/mew/nec/Spn43Ad/Spn43Ab/CG31999/LanB2/stl/CG4847/inaC/Pkc53E/tok/LanB1/CG8745/if	R-DME-1474244	DMelNV systemic day 2 up
SLC-mediated transmembrane transport	1.1486e-05	1.00069e-05	33	NaPi-T/CG1213/kar/CG14196/CG14606/MFS14/CG15096/CG15279/CG15406/CG15408/Nckx30C/Smvt/Tret1-1/CG31272/CG3168/CG3285/CG33281/Vmat/Oatp58Dc/CG3690/CG42235/Ndae1/Ncc69/CG43693/CG5687/Orct/CG7084/CG7720/CG7882/Picot/DAT/Nhe2/VGlut	R-DME-425407	DMelNV systemic day 2 up
Dopamine Neurotransmitter Release Cycle	7.68306e-05	6.69372e-05	8	nSyb/Syt1/cpx/X11Lbeta/Vmat/Syn/Snap25/Rab3	R-DME-212676	DMelNV systemic day 2 up
Serotonin Neurotransmitter Release Cycle	0.000169239	0.000147446	7	nSyb/Syt1/cpx/Vmat/Syn/Snap25/Rab3	R-DME-181429	DMelNV systemic day 2 up
Acetylcholine Neurotransmitter Release Cycle	0.000169239	0.000147446	7	ChAT/nSyb/Syt1/cpx/VAChT/Snap25/Rab3	R-DME-264642	DMelNV systemic day 2 up
Integration of energy metabolism	0.00057644	0.000502213	14	ACC/emp/FASN1/Ggamma30A/Shab/cac/CG4587/Ca-alpha1D/inaC/Pkc53E/CG7882/Ac76E/Gbeta76C/Epac	R-DME-163685	DMelNV systemic day 2 up
Cellular hexose transport	0.000997199	0.000868791	8	CG1213/CG14606/CG15406/CG15408/Tret1-1/CG3285/CG33281/CG7882	R-DME-189200	DMelNV systemic day 2 up
Regulation of insulin secretion	0.00106366	0.000926695	12	emp/Ggamma30A/Shab/cac/CG4587/Ca-alpha1D/inaC/Pkc53E/CG7882/Ac76E/Gbeta76C/Epac	R-DME-422356	DMelNV systemic day 2 up
Glutamate Neurotransmitter Release Cycle	0.00106366	0.000926695	6	nSyb/Syt1/cpx/Snap25/Rab3/VGlut	R-DME-210500	DMelNV systemic day 2 up
Transport of inorganic cations/anions and amino acids/oligopeptides	0.00120096	0.00104631	16	NaPi-T/kar/MFS14/CG15096/CG15279/Nckx30C/Smvt/CG42235/Ndae1/Ncc69/CG43693/CG5687/CG7720/Picot/Nhe2/VGlut	R-DME-425393	DMelNV systemic day 2 up
Fatty acyl-CoA biosynthesis	0.00144245	0.00125671	10	ACC/CG15531/CG16904/eloF/FASN1/CG3961/CG5326/Desat1/Fad2/CG9747	R-DME-75105	DMelNV systemic day 2 up
Norepinephrine Neurotransmitter Release Cycle	0.00315587	0.00274949	10	nSyb/CG31272/Syt1/CG3168/cpx/Vmat/CG3690/Snap25/CG7084/Rab3	R-DME-181430	DMelNV systemic day 2 up
GABA synthesis, release, reuptake and degradation	0.00394973	0.00344113	7	Gad1/nSyb/Syt1/cpx/Snap25/Rab3/b	R-DME-888590	DMelNV systemic day 2 up
Degradation of the extracellular matrix	0.00500655	0.00436186	7	LanA/AdamTS-A/vkg/stl/CG4847/LanB1/CG8745	R-DME-1474228	DMelNV systemic day 2 up
Hemostasis	0.00888348	0.00773957	30	tj/Tsp/CG14196/CG15529/daw/mew/nec/Spn43Ad/Spn43Ab/emp/Galphas/betaTub60D/Ggamma30A/SERCA/srp/vig/betaTub97EF/Tsf1/Timp/SPARC/inaC/Pkc53E/Tep2/Appl/unc-104/nrv3/Gbeta76C/nrv2/if/Epac	R-DME-109582	DMelNV systemic day 2 up
Organic anion transporters	0.00888348	0.00773957	9	NaPi-T/MFS14/CG15096/Smvt/CG42235/CG5687/CG7720/Picot/VGlut	R-DME-428643	DMelNV systemic day 2 up
O-glycosylation of TSR domain-containing proteins	0.0116412	0.0101422	5	Tsp/AdamTS-A/CG17739/Ppn/stl	R-DME-5173214	DMelNV systemic day 2 up
Plasma lipoprotein remodeling	0.0116412	0.0101422	5	Yp3/CG17646/Atet/Yp2/Yp1	R-DME-8963899	DMelNV systemic day 2 up
HDL remodeling	0.0116412	0.0101422	5	Yp3/CG17646/Atet/Yp2/Yp1	R-DME-8964058	DMelNV systemic day 2 up
Potassium Channels	0.0147115	0.0128171	6	SK/Sh/Ggamma30A/Shab/Hk/Gbeta76C	R-DME-1296071	DMelNV systemic day 2 up
Platelet activation, signaling and aggregation	0.0147115	0.0128171	19	Tsp/CG15529/daw/nec/Spn43Ad/Spn43Ab/emp/Ggamma30A/vig/Tsf1/Timp/SPARC/inaC/Pkc53E/Tep2/Appl/Gbeta76C/if/Epac	R-DME-76002	DMelNV systemic day 2 up
Regulation of Insulin-like Growth Factor (IGF) transport and uptake by Insulin-like Growth Factor Binding Proteins (IGFBPs)	0.0147115	0.0128171	12	nec/Spn43Ad/Spn43Ab/CG31145/LanB2/dally/Tsf1/Timp/SPARC/Tep2/LanB1/Appl	R-DME-381426	DMelNV systemic day 2 up
Post-translational protein phosphorylation	0.0147115	0.0128171	12	nec/Spn43Ad/Spn43Ab/CG31145/LanB2/dally/Tsf1/Timp/SPARC/Tep2/LanB1/Appl	R-DME-8957275	DMelNV systemic day 2 up
Plasma lipoprotein assembly, remodeling, and clearance	0.0176054	0.0153384	8	Yp3/CG17646/Atet/Yp2/Yp1/Npc2b/CG34120/Npc1a	R-DME-174824	DMelNV systemic day 2 up
Syndecan interactions	0.0176054	0.0153384	5	daw/mew/inaC/Pkc53E/if	R-DME-3000170	DMelNV systemic day 2 up
Non-integrin membrane-ECM interactions	0.0176054	0.0153384	5	daw/mew/inaC/Pkc53E/if	R-DME-3000171	DMelNV systemic day 2 up
Response to elevated platelet cytosolic Ca2+	0.0194048	0.0169061	15	Tsp/daw/nec/Spn43Ad/Spn43Ab/emp/vig/Tsf1/Timp/SPARC/inaC/Pkc53E/Tep2/Appl/if	R-DME-76005	DMelNV systemic day 2 up
Cell junction organization	0.0194048	0.0169061	6	LanA/vkg/mew/shot/Pax/LanB1	R-DME-446728	DMelNV systemic day 2 up
Stimuli-sensing channels	0.0209004	0.0182091	12	Best2/NaPi-T/Nha1/MFS14/CG15096/na/unc80/ClC-a/CG42540/trp/Picot/ppk23	R-DME-2672351	DMelNV systemic day 2 up
Cell-Cell communication	0.0229061	0.0199565	6	LanA/vkg/mew/shot/Pax/LanB1	R-DME-1500931	DMelNV systemic day 2 up
Cargo recognition for clathrin-mediated endocytosis	0.0336563	0.0293224	11	Syt4/Egfr/stnB/nSyb/emp/Tret1-1/Syt1/VAChT/PsGEF/Arr1/Arr2	R-DME-8856825	DMelNV systemic day 2 up
Muscle contraction	0.0454883	0.0396309	6	SERCA/CG4587/Ca-alpha1D/CG5890/wupA/trp	R-DME-397014	DMelNV systemic day 2 up
Cardiac conduction	0.0454883	0.0396309	6	SERCA/CG4587/Ca-alpha1D/CG5890/wupA/trp	R-DME-5576891	DMelNV systemic day 2 up
Laminin interactions	0.0454883	0.0396309	4	LanA/mew/LanB2/LanB1	R-DME-3000157	DMelNV systemic day 2 up
Platelet homeostasis	0.0454883	0.0396309	4	Galphas/Ggamma30A/SERCA/Gbeta76C	R-DME-418346	DMelNV systemic day 2 up
Nicotinamide salvaging	0.0478268	0.0416682	8	Smvt/CG31272/CG3168/CG3690/CG42235/CG5687/CG7084/CG7720	R-DME-197264	DMelNV systemic day 2 up
Neuronal System	3.4569e-26	2.63087e-26	103	CG10339/Irk3/Rdl/Ac78C/SK/eag/CG11155/trn/nAChRbeta1/nAChRbeta3/cora/ChAT/Sh/Nlg2/CG13793/CG13794/CG13795/CG13796/CG14855/Gad1/Ac3/GABA-B-R1/CG16727/Est-P/nSyb/Gat/Gs2/CG17751/CG17752/Ace/GluRIID/CG18095/Shaw/Galphas/CG31103/CG31106/Nlg1/GluRIIE/CG31272/Syt1/CG3168/ltl/cpx/nAChRalpha7/X11Lbeta/VAChT/nAChRalpha5/KCNQ/Vmat/Nlg3/Nlg4/Shawl/CG3690/Ggamma30A/Gli/Syn/Snap25/nAChRalpha6/GluRIIC/Ca-beta/…	R-DME-112316	DMelNV systemic day 10 up
Transmission across Chemical Synapses	4.25658e-18	3.23947e-18	79	Irk3/Rdl/Ac78C/CG11155/nAChRbeta1/nAChRbeta3/ChAT/CG13793/CG13794/CG13795/CG13796/CG14855/Gad1/Ac3/GABA-B-R1/CG16727/Est-P/nSyb/Gat/Gs2/CG17751/CG17752/Ace/GluRIID/Galphas/CG31103/CG31106/GluRIIE/CG31272/Syt1/CG3168/cpx/nAChRalpha7/X11Lbeta/VAChT/nAChRalpha5/Vmat/CG3690/Ggamma30A/Syn/Snap25/nAChRalpha6/GluRIIC/Ca-beta/GLS/cac/GluRIB/Fife/CG4462/SerT/CG4587/CG5397/nAChRalpha1/ACXD/CG6231/CG6356/Nt…	R-DME-112315	DMelNV systemic day 10 up
SLC-mediated transmembrane transport	1.6584e-17	1.26212e-17	94	Zip71B/NaPi-T/CG10804/CG1090/Ent3/CG1139/CG1208/CG1213/kar/CG13384/Orct2/CG13793/CG13794/CG13795/CG13796/CG14196/CG14606/CG14855/List/MFS14/CG15096/CG15279/CG15406/CG15408/CG16727/lz/CG1698/Gat/CG17751/CG17752/Nckx30C/Smvt/salt/CG2930/Tret1-1/Oatp58Da/CG31103/CG31106/CG31272/CG3168/ZnT33D/NAAT1/CG32669/CG3285/CG33281/CG33282/Vmat/Oatp58Dc/Oatp58Db/CG3690/CG42235/Ndae1/MFS9/Ncc69/CG43693/CG4462/CG…	R-DME-425407	DMelNV systemic day 10 up
Signaling by GPCR	2.10105e-12	1.599e-12	82	AstA-R2/Egfr/Ac78C/CrzR/CG10947/mGluR/AkhR/CG11426/CG11438/laza/CG13833/CapaR/fw/Ac3/5-HT1B/CG15611/5-HT1A/TyrRII/CG17121/CngB/nec/Spn43Ad/Spn43Ab/CG2065/CG2070/Galphas/CCHa1-R/GEFmeso/CG30456/CG32683/Dop2R/Octbeta2R/CG34120/CG34357/Dgk/TrissinR/CG34384/sif/Ggamma30A/Gpb5/Octbeta3R/Pkcdelta/CG42450/Exn/rdgA/moody/mAChR-A/Pde1c/Pde8/Spn31A/Rh6/Rh7/Arr1/ACXD/Fas3/Arr2/CG6083/inaC/Pkc53E/Spn77Ba/Spn…	R-DME-372790	DMelNV systemic day 10 up
GPCR downstream signalling	1.71333e-11	1.30392e-11	77	AstA-R2/Egfr/Ac78C/CrzR/CG10947/mGluR/AkhR/CG13833/CapaR/Ac3/5-HT1B/CG15611/5-HT1A/TyrRII/CG17121/CngB/nec/Spn43Ad/Spn43Ab/CG2065/CG2070/Galphas/CCHa1-R/GEFmeso/CG30456/CG32683/Dop2R/Octbeta2R/CG34120/CG34357/Dgk/TrissinR/CG34384/sif/Ggamma30A/Gpb5/Octbeta3R/Pkcdelta/CG42450/Exn/rdgA/moody/mAChR-A/Pde1c/Pde8/Spn31A/Rh6/Rh7/Arr1/ACXD/Fas3/Arr2/CG6083/inaC/Pkc53E/Spn77Ba/Spn88Eb/Octbeta1R/Spn28Dc/A…	R-DME-388396	DMelNV systemic day 10 up
Neurotransmitter release cycle	7.46182e-11	5.67881e-11	37	ChAT/CG13793/CG13794/CG13795/CG13796/CG14855/Gad1/CG16727/nSyb/Gat/CG17751/CG17752/CG31103/CG31106/CG31272/Syt1/CG3168/cpx/X11Lbeta/VAChT/Vmat/CG3690/Syn/Snap25/GLS/Fife/CG4462/CG6231/CG6356/CG7084/CG7333/CG7342/Rab3/ChT/b/VGAT/VGlut	R-DME-112310	DMelNV systemic day 10 up
GPCR ligand binding	5.79813e-09	4.41266e-09	36	AstA-R2/CrzR/mGluR/CG11426/CG11438/laza/fw/5-HT1B/5-HT1A/TyrRII/nec/Spn43Ad/Spn43Ab/Dop2R/Octbeta2R/Gpb5/Octbeta3R/moody/mAChR-A/Spn31A/Rh6/Rh7/Spn77Ba/Spn88Eb/Octbeta1R/Spn28Dc/AstC-R1/TyrR/Oct-TyrR/CG7497/Lgr1/Spn47C/boss/Cirl/Spn42Dd/Dop1R1	R-DME-500792	DMelNV systemic day 10 up
Transport of bile salts and organic acids, metal ions and amine compounds	1.09977e-08	8.36976e-09	42	Zip71B/CG10804/Orct2/CG13793/CG13794/CG13795/CG13796/CG14196/CG14855/List/CG15279/CG16727/lz/CG1698/Gat/CG17751/CG17752/CG31103/CG31106/CG31272/CG3168/ZnT33D/NAAT1/Vmat/CG3690/CG4462/CG6006/CG6231/Orct/CG6356/Zip89B/CG7084/CG7333/CG7342/Rh50/ChT/CG8028/CG8051/Sln/DAT/CG8468/CG8925	R-DME-425366	DMelNV systemic day 10 up
Extracellular matrix organization	5.06542e-08	3.85503e-08	38	LanA/Tsp/AdamTS-A/vkg/daw/mew/Mmp2/CG18095/nec/Spn43Ad/Spn43Ab/NetA/CG31999/LanB2/stl/CG42342/wb/CadN2/axo/bnl/Spn31A/CG4847/Mmp1/gbb/inaC/Pkc53E/Spn77Ba/Spn88Eb/tok/tld/LanB1/Spn28Dc/frac/Spn47C/scb/CG8745/Spn42Dd/if	R-DME-1474244	DMelNV systemic day 10 up
Na+/Cl- dependent neurotransmitter transporters	7.50523e-08	5.71185e-08	27	CG10804/CG13793/CG13794/CG13795/CG13796/CG14855/List/CG15279/CG16727/CG1698/Gat/CG17751/CG17752/CG31103/CG31106/CG31272/CG3168/NAAT1/Vmat/CG3690/CG4462/CG6231/CG6356/CG7084/CG7333/CG7342/DAT	R-DME-442660	DMelNV systemic day 10 up
Class A/1 (Rhodopsin-like receptors)	7.50523e-08	5.71185e-08	32	AstA-R2/CrzR/CG11426/CG11438/laza/5-HT1B/5-HT1A/TyrRII/nec/Spn43Ad/Spn43Ab/Dop2R/Octbeta2R/Gpb5/Octbeta3R/moody/mAChR-A/Spn31A/Rh6/Rh7/Spn77Ba/Spn88Eb/Octbeta1R/Spn28Dc/AstC-R1/TyrR/Oct-TyrR/CG7497/Lgr1/Spn47C/Spn42Dd/Dop1R1	R-DME-373076	DMelNV systemic day 10 up
Potassium Channels	3.84398e-07	2.92545e-07	16	Irk3/SK/eag/Sh/GABA-B-R1/Shaw/KCNQ/Shawl/Ggamma30A/Shab/Hk/Elk/Ih/Gbeta76C/Shal/Task6	R-DME-1296071	DMelNV systemic day 10 up
G alpha (q) signalling events	5.87094e-07	4.46807e-07	36	AstA-R2/Egfr/CrzR/AkhR/CapaR/CG15611/nec/Spn43Ad/Spn43Ab/CCHa1-R/CG30456/Dgk/TrissinR/CG34384/Ggamma30A/Pkcdelta/rdgA/moody/mAChR-A/Spn31A/Rh6/Rh7/inaC/Pkc53E/Spn77Ba/Spn88Eb/Spn28Dc/AstC-R1/CG7497/Spn47C/Appl/boss/Gbeta76C/PK2-R2/Spn42Dd/PK1-R	R-DME-416476	DMelNV systemic day 10 up
G alpha (i) signalling events	6.16694e-07	4.69334e-07	46	Ac78C/CG10947/mGluR/CG13833/Ac3/5-HT1B/5-HT1A/TyrRII/CG17121/CngB/nec/Spn43Ad/Spn43Ab/CG2065/CG2070/Galphas/Dop2R/CG34120/CG34357/Ggamma30A/Pkcdelta/CG42450/moody/mAChR-A/Pde1c/Spn31A/Rh7/ACXD/CG6083/inaC/Pkc53E/Spn77Ba/Spn88Eb/Spn28Dc/AstC-R1/CG7365/TyrR/Oct-TyrR/CG7497/Spn47C/Ac76E/Gbeta76C/RSG7/Ac13E/Spn42Dd/rut	R-DME-418594	DMelNV systemic day 10 up
Transport of inorganic cations/anions and amino acids/oligopeptides	9.3368e-07	7.10577e-07	38	NaPi-T/CG10804/CG1090/CG1139/kar/CG13384/CG13793/CG13794/CG13795/CG13796/MFS14/CG15096/CG15279/Gat/Nckx30C/Smvt/salt/CG2930/CG32669/CG42235/Ndae1/MFS9/Ncc69/CG43693/MFS3/CG5687/CG6723/CG7720/CG7881/CG7888/Picot/VGAT/Mal-A2/CG8785/Dic1/Nhe2/CG9864/VGlut	R-DME-425393	DMelNV systemic day 10 up
Metabolism of vitamins and cofactors	1.5781e-05	1.20101e-05	52	CG10026/CG11550/CG14855/CG15553/CG15890/CG16727/CG17751/CG17752/Nmdmc/CG2065/CG2070/Smvt/salt/NT5E-2/CG30345/CG3091/CG31103/CG31106/CG31272/CG31321/CG3168/CG3191/CG32669/vanin-like/Pkg21D/CG33514/CG33966/FASN1/CG3690/CG3823/CG42235/CG4462/CG4839/CG5687/CG5958/CG5973/CG6083/CG6231/CG6356/CG6723/GstO3/CG7084/CG7333/CG7342/CG7365/CG7560/ry/CG7720/CG7882/CG8008/CG8665/Pu	R-DME-196854	DMelNV systemic day 10 up
Norepinephrine Neurotransmitter Release Cycle	1.5781e-05	1.20101e-05	22	CG14855/CG16727/nSyb/CG17751/CG17752/CG31103/CG31106/CG31272/Syt1/CG3168/cpx/Vmat/CG3690/Snap25/Fife/CG4462/CG6231/CG6356/CG7084/CG7333/CG7342/Rab3	R-DME-181430	DMelNV systemic day 10 up
Amine ligand-binding receptors	1.68388e-05	1.28151e-05	11	5-HT1B/5-HT1A/TyrRII/Dop2R/Octbeta2R/Octbeta3R/mAChR-A/Octbeta1R/TyrR/Oct-TyrR/Dop1R1	R-DME-375280	DMelNV systemic day 10 up
Organic cation transport	1.68388e-05	1.28151e-05	20	Orct2/CG14855/CG16727/lz/CG17751/CG17752/CG31103/CG31106/CG31272/CG3168/CG3690/CG4462/CG6006/CG6231/Orct/CG6356/CG7084/CG7333/CG7342/CG8925	R-DME-549127	DMelNV systemic day 10 up
Organic cation/anion/zwitterion transport	1.68388e-05	1.28151e-05	20	Orct2/CG14855/CG16727/lz/CG17751/CG17752/CG31103/CG31106/CG31272/CG3168/CG3690/CG4462/CG6006/CG6231/Orct/CG6356/CG7084/CG7333/CG7342/CG8925	R-DME-549132	DMelNV systemic day 10 up
Voltage gated Potassium channels	2.14906e-05	1.63554e-05	9	eag/Sh/Shaw/KCNQ/Shawl/Shab/Hk/Elk/Shal	R-DME-1296072	DMelNV systemic day 10 up
G alpha (s) signalling events	2.87077e-05	2.1848e-05	19	AstA-R2/5-HT1B/5-HT1A/Galphas/CG32683/Octbeta2R/Ggamma30A/Gpb5/Octbeta3R/moody/Pde1c/Pde8/Arr1/Arr2/Octbeta1R/CG7497/Lgr1/Gbeta76C/Dop1R1	R-DME-418555	DMelNV systemic day 10 up
Neurotransmitter clearance	3.00684e-05	2.28836e-05	22	CG14855/CG16727/Est-P/CG17751/CG17752/Ace/CG31103/CG31106/CG31272/CG3168/CG3690/CG4462/SerT/CG5397/CG6231/CG6356/Est-6/CG7084/CG7333/CG7342/DAT/Jhedup	R-DME-112311	DMelNV systemic day 10 up
Neurotransmitter receptors and postsynaptic signal transmission	3.4945e-05	2.65948e-05	31	Irk3/Rdl/Ac78C/CG11155/nAChRbeta1/nAChRbeta3/Ac3/GABA-B-R1/GluRIID/Galphas/GluRIIE/nAChRalpha7/nAChRalpha5/Ggamma30A/nAChRalpha6/GluRIIC/GluRIB/nAChRalpha1/ACXD/NtR/nAChRalpha2/GluRIIA/GluClalpha/SecCl/Ac76E/GluRIA/clumsy/Gbeta76C/Ac13E/rut/Ekar	R-DME-112314	DMelNV systemic day 10 up
GABA synthesis, release, reuptake and degradation	4.65215e-05	3.54052e-05	14	CG13793/CG13794/CG13795/CG13796/Gad1/nSyb/Gat/Syt1/cpx/Snap25/Fife/Rab3/b/VGAT	R-DME-888590	DMelNV systemic day 10 up
Nicotinamide salvaging	6.37692e-05	4.85315e-05	22	CG14855/CG16727/CG17751/CG17752/Smvt/salt/CG31103/CG31106/CG31272/CG3168/CG32669/CG3690/CG42235/CG4462/CG5687/CG6231/CG6356/CG6723/CG7084/CG7333/CG7342/CG7720	R-DME-197264	DMelNV systemic day 10 up
Nicotinate metabolism	7.50318e-05	5.71029e-05	23	CG14855/CG16727/CG17751/CG17752/Smvt/salt/NT5E-2/CG31103/CG31106/CG31272/CG3168/CG32669/CG3690/CG42235/CG4462/CG5687/CG6231/CG6356/CG6723/CG7084/CG7333/CG7342/CG7720	R-DME-196807	DMelNV systemic day 10 up
Degradation of the extracellular matrix	8.16551e-05	6.21435e-05	14	LanA/AdamTS-A/vkg/Mmp2/CG18095/NetA/stl/CG42342/wb/CadN2/CG4847/Mmp1/LanB1/CG8745	R-DME-1474228	DMelNV systemic day 10 up
Cellular hexose transport	8.16551e-05	6.21435e-05	14	CG1208/CG1213/CG14606/CG15406/CG15408/Tret1-1/CG3285/CG33281/CG33282/CG4607/bnl/CG4797/CG6484/CG7882	R-DME-189200	DMelNV systemic day 10 up
Regulation of insulin secretion	0.000144653	0.000110088	23	Irk3/santa-maria/TyrRII/dsb/emp/Shaw/Shawl/Ggamma30A/CG3829/Ca-beta/Shab/cac/CG4587/Ca-alpha1D/ACXD/inaC/Pkc53E/TyrR/Oct-TyrR/CG7882/Ac76E/Gbeta76C/Epac	R-DME-422356	DMelNV systemic day 10 up
O-glycosylation of TSR domain-containing proteins	0.000147469	0.000112231	10	mspo/Tsp/AdamTS-A/CG17739/gogo/Ppn/stl/AdamTS-B/CG42339/loh	R-DME-5173214	DMelNV systemic day 10 up
Metabolism of water-soluble vitamins and cofactors	0.000363893	0.00027694	36	CG14855/CG15553/CG15890/CG16727/CG17751/CG17752/Nmdmc/Smvt/salt/NT5E-2/CG30345/CG31103/CG31106/CG31272/CG31321/CG3168/CG32669/vanin-like/FASN1/CG3690/CG42235/CG4462/CG5687/CG6231/CG6356/CG6723/GstO3/CG7084/CG7333/CG7342/CG7560/ry/CG7720/CG7882/CG8008/CG8665	R-DME-196849	DMelNV systemic day 10 up
Amino acid transport across the plasma membrane	0.000448454	0.000341296	14	CG10804/CG1139/kar/CG13384/CG13793/CG13794/CG13795/CG13796/CG15279/Gat/CG43693/CG7888/Mal-A2/CG8785	R-DME-352230	DMelNV systemic day 10 up
Neurexins and neuroligins	0.000466236	0.000354828	12	CG10339/trn/cora/Nlg2/CG18095/Nlg1/ltl/Nlg3/Nlg4/Gli/axo/boss	R-DME-6794361	DMelNV systemic day 10 up
Abacavir transmembrane transport	0.0006088	0.000463326	15	CG14855/CG16727/CG17751/CG17752/CG31103/CG31106/CG31272/CG3168/CG3690/CG4462/CG6231/CG6356/CG7084/CG7333/CG7342	R-DME-2161517	DMelNV systemic day 10 up
Organic anion transport	0.0006088	0.000463326	15	CG14855/CG16727/CG17751/CG17752/CG31103/CG31106/CG31272/CG3168/CG3690/CG4462/CG6231/CG6356/CG7084/CG7333/CG7342	R-DME-561048	DMelNV systemic day 10 up
Integration of energy metabolism	0.000679632	0.000517233	25	Irk3/ACC/santa-maria/TyrRII/dsb/emp/Shaw/Shawl/FASN1/Ggamma30A/CG3829/Ca-beta/Shab/cac/CG4587/Ca-alpha1D/ACXD/inaC/Pkc53E/TyrR/Oct-TyrR/CG7882/Ac76E/Gbeta76C/Epac	R-DME-163685	DMelNV systemic day 10 up
Metabolism of amine-derived hormones	0.000776586	0.00059102	11	ple/Ddc/Pxn/Tbh/Smvt/salt/CG32669/CG42235/CG5687/CG6723/CG7720	R-DME-209776	DMelNV systemic day 10 up
Regulation of Insulin-like Growth Factor (IGF) transport and uptake by Insulin-like Growth Factor Binding Proteins (IGFBPs)	0.00106915	0.000813672	27	Tep4/CG15270/nec/Spn43Ad/Spn43Ab/CG31145/LanB2/Fs/Mco1/CG42402/CadN2/bnl/Spn31A/dally/Tsf1/Timp/SPARC/Spn77Ba/Spn88Eb/Tep2/LanB1/Spn28Dc/Spn47C/Appl/Spn42Dd/dpp/Tep3	R-DME-381426	DMelNV systemic day 10 up
Post-translational protein phosphorylation	0.00106915	0.000813672	27	Tep4/CG15270/nec/Spn43Ad/Spn43Ab/CG31145/LanB2/Fs/Mco1/CG42402/CadN2/bnl/Spn31A/dally/Tsf1/Timp/SPARC/Spn77Ba/Spn88Eb/Tep2/LanB1/Spn28Dc/Spn47C/Appl/Spn42Dd/dpp/Tep3	R-DME-8957275	DMelNV systemic day 10 up
Acetylcholine Neurotransmitter Release Cycle	0.00116467	0.000886371	9	ChAT/nSyb/Syt1/cpx/VAChT/Snap25/Fife/Rab3/ChT	R-DME-264642	DMelNV systemic day 10 up
Platelet activation, signaling and aggregation	0.0015938	0.00121296	45	Lrt/Tsp/kek1/santa-maria/fw/CG15529/TyrRII/daw/nec/Spn43Ad/Spn43Ab/dsb/CG2017/emp/CG32982/Dgk/CG34384/Ggamma30A/CG3829/vig/Pkcdelta/rdgA/Spn31A/kek2/gbb/Tsf1/Timp/SPARC/inaC/Pkc53E/Spn77Ba/Spn88Eb/rhea/Tep2/Spn28Dc/Tg/TyrR/Oct-TyrR/CG7497/Spn47C/Appl/Gbeta76C/Spn42Dd/if/Epac	R-DME-76002	DMelNV systemic day 10 up
Fatty acyl-CoA biosynthesis	0.0017895	0.0013619	17	ACC/CG15531/CG16904/eloF/CG30008/CG33110/FASN1/CG3961/CG5326/Desat1/CG6660/bond/Fad2/CG8630/CG9458/CG9743/CG9747	R-DME-75105	DMelNV systemic day 10 up
Abacavir transport and metabolism	0.00187952	0.0014304	15	CG14855/CG16727/CG17751/CG17752/CG31103/CG31106/CG31272/CG3168/CG3690/CG4462/CG6231/CG6356/CG7084/CG7333/CG7342	R-DME-2161522	DMelNV systemic day 10 up
Organic anion transporters	0.00341671	0.00260029	17	NaPi-T/MFS14/CG15096/Smvt/salt/CG32669/CG42235/MFS9/MFS3/CG5687/CG6723/CG7720/CG7881/Picot/Dic1/CG9864/VGlut	R-DME-428643	DMelNV systemic day 10 up
Metabolism of steroid hormones	0.00369941	0.00281543	22	Cyp4p1/Cyp4g15/CG13833/CG17121/nec/Spn43Ad/Spn43Ab/Cyp4ad1/Cyp4d1/Cyp4g1/Cyp4e3/Cyp4d8/Spn31A/Cyp312a1/CG6083/Spn77Ba/Spn88Eb/Cyp4d21/Spn28Dc/Spn47C/CG8888/Spn42Dd	R-DME-196071	DMelNV systemic day 10 up
Digestion and absorption	0.00373163	0.00283995	27	CG10116/CG10339/Nlg2/Amy-d/CG18258/CG18301/CG18302/Amy-p/Nlg1/Nlg3/Nlg4/Gli/Idgf1/Idgf3/Idgf5/CG5162/Npc1a/mag/CG5966/Lip4/CG6283/CG6847/CG7882/CG8093/Cht5/Cht8/CG9701	R-DME-8963743	DMelNV systemic day 10 up
Glutamate Neurotransmitter Release Cycle	0.00384623	0.00292717	8	nSyb/Syt1/cpx/Snap25/GLS/Fife/Rab3/VGlut	R-DME-210500	DMelNV systemic day 10 up
Laminin interactions	0.00384623	0.00292717	8	LanA/mew/NetA/LanB2/wb/axo/LanB1/scb	R-DME-3000157	DMelNV systemic day 10 up
Plasma lipoprotein assembly, remodeling, and clearance	0.00396839	0.00302014	16	Yp3/Est-P/CG17646/Atet/Yp2/Yp1/LpR1/Npc2b/CG3164/CG34120/CG4822/CG5397/Npc1a/CG5853/Est-6/Jhedup	R-DME-174824	DMelNV systemic day 10 up
Digestion	0.00480335	0.00365559	25	CG10116/CG10339/Nlg2/Amy-d/CG18258/CG18301/CG18302/Amy-p/Nlg1/Nlg3/Nlg4/Gli/Idgf1/Idgf3/Idgf5/CG5162/mag/CG5966/Lip4/CG6283/CG6847/CG8093/Cht5/Cht8/CG9701	R-DME-8935690	DMelNV systemic day 10 up
G alpha (z) signalling events	0.00513489	0.0039079	11	Ac78C/Ac3/TyrRII/Ggamma30A/ACXD/TyrR/Oct-TyrR/Ac76E/Gbeta76C/Ac13E/rut	R-DME-418597	DMelNV systemic day 10 up
GABA B receptor activation	0.00513489	0.0039079	11	Irk3/Ac78C/Ac3/GABA-B-R1/Galphas/Ggamma30A/ACXD/Ac76E/Gbeta76C/Ac13E/rut	R-DME-977444	DMelNV systemic day 10 up
Activation of GABAB receptors	0.00513489	0.0039079	11	Irk3/Ac78C/Ac3/GABA-B-R1/Galphas/Ggamma30A/ACXD/Ac76E/Gbeta76C/Ac13E/rut	R-DME-991365	DMelNV systemic day 10 up
Chondroitin sulfate biosynthesis	0.0063031	0.00479697	7	kon/CG12913/CG13937/CG14024/CG18095/CG31743/CG9220	R-DME-2022870	DMelNV systemic day 10 up
Dopamine Neurotransmitter Release Cycle	0.00637429	0.00485115	9	nSyb/Syt1/cpx/X11Lbeta/Vmat/Syn/Snap25/Fife/Rab3	R-DME-212676	DMelNV systemic day 10 up
Serotonin Neurotransmitter Release Cycle	0.00637429	0.00485115	8	nSyb/Syt1/cpx/Vmat/Syn/Snap25/Fife/Rab3	R-DME-181429	DMelNV systemic day 10 up
Plasma lipoprotein remodeling	0.00637429	0.00485115	8	Yp3/CG17646/Atet/Yp2/Yp1/CG3164/CG4822/CG5853	R-DME-8963899	DMelNV systemic day 10 up
HDL remodeling	0.00637429	0.00485115	8	Yp3/CG17646/Atet/Yp2/Yp1/CG3164/CG4822/CG5853	R-DME-8964058	DMelNV systemic day 10 up
Metabolism of Angiotensinogen to Angiotensins	0.00758591	0.00577325	30	Ance-5/Bace/Est-P/Ance-3/nec/Spn43Ad/Spn43Ab/CG3097/CG31198/CG31233/CG31343/frma/CG40470/Nep4/Spn31A/CG5397/Nep1/Spn77Ba/Spn88Eb/Est-6/Spn28Dc/Spn47C/Ance-4/Jhedup/CG8560/CG8562/Ance/Spn42Dd/Nep3/Nep2	R-DME-2022377	DMelNV systemic day 10 up
Response to elevated platelet cytosolic Ca2+	0.00796397	0.00606097	33	Lrt/Tsp/kek1/santa-maria/fw/daw/nec/Spn43Ad/Spn43Ab/dsb/CG2017/emp/CG32982/CG3829/vig/Spn31A/kek2/gbb/Tsf1/Timp/SPARC/inaC/Pkc53E/Spn77Ba/Spn88Eb/rhea/Tep2/Spn28Dc/Tg/Spn47C/Appl/Spn42Dd/if	R-DME-76005	DMelNV systemic day 10 up
Cytochrome P450 - arranged by substrate type	0.00852481	0.0064878	12	Cyp4p1/Cyp4g15/Cyp311a1/Cyp4ad1/Cyp4d1/Cyp4g1/Cyp4e3/Cyp4d8/Cyp312a1/Cyp4d21/Cyp18a1/Cyp4aa1	R-DME-211897	DMelNV systemic day 10 up
Metabolism of fat-soluble vitamins	0.00948681	0.00721993	13	CG10026/CG11550/CG2065/CG2070/CG3091/CG3191/CG33514/CG33966/CG3823/CG5958/CG5973/CG6083/CG7365	R-DME-6806667	DMelNV systemic day 10 up
Thyroxine biosynthesis	0.0107731	0.00819887	8	Pxn/Smvt/salt/CG32669/CG42235/CG5687/CG6723/CG7720	R-DME-209968	DMelNV systemic day 10 up
HuR (ELAVL1) binds and stabilizes mRNA	0.0109739	0.00835167	7	egr/Rbp9/Pkcdelta/elav/fne/inaC/Pkc53E	R-DME-450520	DMelNV systemic day 10 up
Fatty acid metabolism	0.0123982	0.00943562	31	ACC/Cyp311a1/CG15531/CG16904/eloF/CG17636/CG18003/CG30008/CG33110/CG33178/FASN1/CG3961/CG42750/CG4829/CG5282/CG5326/Desat1/CG6083/CG6154/Orct/CG6660/Cyp18a1/bond/Fad2/Eip75B/Cyp4aa1/CG8630/CG9458/CG9527/CG9743/CG9747	R-DME-8978868	DMelNV systemic day 10 up
Estrogen biosynthesis	0.0125212	0.00952925	13	Cyp4p1/Cyp4g15/CG13833/CG17121/Cyp4ad1/Cyp4d1/Cyp4g1/Cyp4e3/Cyp4d8/Cyp312a1/CG6083/Cyp4d21/CG8888	R-DME-193144	DMelNV systemic day 10 up
Hemostasis	0.0150072	0.0114212	67	tj/GATAe/Lrt/Tsp/kek1/santa-maria/CG14196/CG14535/fw/CG15529/TyrRII/daw/mew/nec/Spn43Ad/Spn43Ab/dsb/CG2017/emp/Galphas/CG32982/CG33310/betaTub60D/Dgk/CG34384/Ggamma30A/SERCA/CG3829/srp/CG41520/vig/Pkcdelta/Ziz/rdgA/Pde1c/Spn31A/betaTub97EF/kek2/CG5071/gbb/Tsf1/Timp/SPARC/inaC/Pkc53E/Spn77Ba/Spn88Eb/rhea/Tep2/Spn28Dc/Tg/TyrR/Oct-TyrR/CG7497/Spn47C/Appl/CG8028/CG8051/Sln/CG8468/unc-104/nrv3/Gbeta76…	R-DME-109582	DMelNV systemic day 10 up
Peptide hormone metabolism	0.016037	0.012205	31	Ance-5/Bace/Est-P/Ance-3/nec/Spn43Ad/Spn43Ab/CG3097/CG31198/CG31233/CG31343/ZnT33D/frma/CG40470/Nep4/Spn31A/CG5397/Nep1/Spn77Ba/Spn88Eb/Est-6/Spn28Dc/Spn47C/Ance-4/Jhedup/CG8560/CG8562/Ance/Spn42Dd/Nep3/Nep2	R-DME-2980736	DMelNV systemic day 10 up
Metabolism of amino acids and derivatives	0.016037	0.012205	49	ple/Ddc/CG1139/Gld/Nc73EF/Pxn/CG12338/CG13384/CG1461/Faa/Tbh/CG1544/CG1673/Oda/Gs2/arg/v/Smvt/salt/CG32669/Hdc/Spat/CG3999/CG42235/GLS/CG4335/CG43693/hgo/CG5254/CG5321/CG5687/CG6142/Gnmt/Sardh/CG6415/CG6723/LKRSDH/Hn/CG7470/CG7720/CG7888/Odc2/Odc1/CG8745/Oat/CG8785/Dic1/GstZ2/CG9512	R-DME-71291	DMelNV systemic day 10 up
Collagen formation	0.016037	0.012205	16	vkg/Mmp2/nec/Spn43Ad/Spn43Ab/CG42342/Spn31A/CG4847/Mmp1/Spn77Ba/Spn88Eb/tok/tld/Spn28Dc/Spn47C/Spn42Dd	R-DME-1474290	DMelNV systemic day 10 up
Syndecan interactions	0.016037	0.012205	8	daw/mew/bnl/gbb/inaC/Pkc53E/scb/if	R-DME-3000170	DMelNV systemic day 10 up
Non-integrin membrane-ECM interactions	0.016037	0.012205	8	daw/mew/bnl/gbb/inaC/Pkc53E/scb/if	R-DME-3000171	DMelNV systemic day 10 up
Protein-protein interactions at synapses	0.016037	0.012205	14	CG10339/trn/cora/Nlg2/CG18095/Nlg1/ltl/Nlg3/Nlg4/Gli/axo/GluRIB/boss/GluRIA	R-DME-6794362	DMelNV systemic day 10 up
Platelet degranulation	0.0172158	0.013102	31	Lrt/Tsp/kek1/santa-maria/fw/daw/nec/Spn43Ad/Spn43Ab/dsb/CG2017/emp/CG32982/CG3829/vig/Spn31A/kek2/gbb/Tsf1/Timp/SPARC/Spn77Ba/Spn88Eb/rhea/Tep2/Spn28Dc/Tg/Spn47C/Appl/Spn42Dd/if	R-DME-114608	DMelNV systemic day 10 up
Assembly of collagen fibrils and other multimeric structures	0.0172158	0.013102	7	vkg/Mmp2/CG42342/CG4847/Mmp1/tok/tld	R-DME-2022090	DMelNV systemic day 10 up
Synthesis of Leukotrienes (LT) and Eoxins (EX)	0.0172158	0.013102	7	Cyp311a1/CG17636/CG42750/CG4829/CG5282/CG6154/Cyp4aa1	R-DME-2142691	DMelNV systemic day 10 up
Aflatoxin activation and detoxification	0.0173824	0.0132288	6	CG17636/CG42750/CG4829/CG5282/CG6154/CG6465	R-DME-5423646	DMelNV systemic day 10 up
GABA receptor activation	0.0178484	0.0135835	11	Irk3/Ac78C/Ac3/GABA-B-R1/Galphas/Ggamma30A/ACXD/Ac76E/Gbeta76C/Ac13E/rut	R-DME-977443	DMelNV systemic day 10 up
Vitamin E	0.0194202	0.0147797	9	CG10026/CG11550/CG3091/CG3191/CG33514/CG33966/CG3823/CG5958/CG5973	R-DME-8877627	DMelNV systemic day 10 up
Metabolism of folate and pterines	0.0235659	0.0179348	8	CG15553/CG15890/Nmdmc/CG30345/CG31321/CG7560/CG8008/CG8665	R-DME-196757	DMelNV systemic day 10 up
Opioid Signalling	0.0244305	0.0185928	15	Ac78C/Ac3/Galphas/Ggamma30A/Pkcdelta/Pde1c/Rh7/ACXD/inaC/Pkc53E/AstC-R1/Ac76E/Gbeta76C/Ac13E/rut	R-DME-111885	DMelNV systemic day 10 up
Biological oxidations	0.0249984	0.019025	28	Cyp4p1/Cyp4g15/Cyp311a1/GstT4/Est-P/CG17636/Cyp4ad1/Cyp4d1/Cyp4g1/Cyp4e3/CG42750/Cyp4d8/CG4829/Cyp312a1/CG5282/CG5397/St1/CG6083/CG6154/CG6465/Cyp4d21/GstO3/Cyp18a1/Est-6/Cyp4aa1/Jhedup/GstZ2/AcCoAS	R-DME-211859	DMelNV systemic day 10 up
Heme degradation	0.0297173	0.0226163	6	Oatp58Da/Oatp58Dc/Oatp58Db/Oatp33Ea/Oatp33Eb/Oatp74D	R-DME-189483	DMelNV systemic day 10 up
Cell-Cell communication	0.0297173	0.0226163	10	LanA/vkg/mew/shot/NetA/Pax/sns/wb/CadN2/LanB1	R-DME-1500931	DMelNV systemic day 10 up
Vitamins	0.0297173	0.0226163	10	Cyp4p1/Cyp4g15/Cyp4ad1/Cyp4d1/Cyp4g1/Cyp4e3/Cyp4d8/Cyp312a1/Cyp4d21/Cyp18a1	R-DME-211916	DMelNV systemic day 10 up
Arachidonic acid metabolism	0.0297173	0.0226163	10	Cyp311a1/CG17636/CG33178/CG42750/CG4829/CG5282/CG6083/CG6154/Cyp18a1/Cyp4aa1	R-DME-2142753	DMelNV systemic day 10 up
Developmental Biology	0.0298057	0.0226836	36	Egfr/nau/Liprin-gamma/DIP-eta/DIP-gamma/CG14687/CG15611/shot/Ptp52F/igl/CG18301/CG18302/NetA/CG2681/CG30456/Dscam3/DIP-theta/CG33543/sif/PIP5K59B/Dscam2/Dscam4/DIP-beta/Pkcdelta/DIP-epsilon/Exn/CadN2/sli/Cdep/robo2/mag/Lip4/rhea/LanB1/CG8093/Eip75B	R-DME-1266738	DMelNV systemic day 10 up
Muscle contraction	0.0302395	0.0230137	11	Irk3/SERCA/Ca-beta/CG44422/CG4587/Ca-alpha1D/Trpgamma/wupA/trp/Shal/Task6	R-DME-397014	DMelNV systemic day 10 up
Cardiac conduction	0.0302395	0.0230137	11	Irk3/SERCA/Ca-beta/CG44422/CG4587/Ca-alpha1D/Trpgamma/wupA/trp/Shal/Task6	R-DME-5576891	DMelNV systemic day 10 up
Cargo recognition for clathrin-mediated endocytosis	0.0354831	0.0270044	22	Syt4/Egfr/CG11898/stnB/Mrp4/nSyb/emp/Tret1-1/Syt1/CG32683/VAChT/Octbeta2R/Octbeta3R/mgl/moody/mAChR-A/PsGEF/Sytalpha/Arr1/Arr2/Octbeta1R/CG9270	R-DME-8856825	DMelNV systemic day 10 up
Collagen biosynthesis and modifying enzymes	0.0381927	0.0290665	13	vkg/nec/Spn43Ad/Spn43Ab/CG42342/Spn31A/Spn77Ba/Spn88Eb/tok/tld/Spn28Dc/Spn47C/Spn42Dd	R-DME-1650814	DMelNV systemic day 10 up
Basigin interactions	0.0381927	0.0290665	10	CG14196/mew/CG33310/CG5071/CG8028/CG8051/Sln/CG8468/nrv3/nrv2	R-DME-210991	DMelNV systemic day 10 up
Adenylate cyclase activating pathway	0.0381927	0.0290665	7	Ac78C/Ac3/Galphas/ACXD/Ac76E/Ac13E/rut	R-DME-170660	DMelNV systemic day 10 up
Integrin cell surface interactions	0.0381927	0.0290665	7	Tsp/vkg/mew/CG18095/CadN2/scb/if	R-DME-216083	DMelNV systemic day 10 up
PI5P, PP2A and IER3 Regulate PI3K/AKT Signaling	0.0381927	0.0290665	11	Egfr/Cad96Ca/vn/stumps/PIP5K59B/bnl/chico/htl/Tie/Pvr/CG9701	R-DME-6811558	DMelNV systemic day 10 up
Axon guidance	0.0411692	0.0313317	26	Egfr/DIP-eta/DIP-gamma/CG14687/CG15611/Ptp52F/igl/NetA/CG2681/CG30456/Dscam3/DIP-theta/CG33543/sif/PIP5K59B/Dscam2/Dscam4/DIP-beta/Pkcdelta/DIP-epsilon/Exn/sli/Cdep/robo2/rhea/LanB1	R-DME-422475	DMelNV systemic day 10 up
Digestion of dietary lipid	0.0429658	0.0326991	17	CG10116/CG10339/Nlg2/CG18258/CG18301/CG18302/Nlg1/Nlg3/Nlg4/Gli/CG5162/mag/CG5966/Lip4/CG6283/CG6847/CG8093	R-DME-192456	DMelNV systemic day 10 up
Phase I - Functionalization of compounds	0.0429658	0.0326991	17	Cyp4p1/Cyp4g15/Cyp311a1/Est-P/Cyp4ad1/Cyp4d1/Cyp4g1/Cyp4e3/Cyp4d8/Cyp312a1/CG5397/Cyp4d21/Cyp18a1/Est-6/Cyp4aa1/Jhedup/AcCoAS	R-DME-211945	DMelNV systemic day 10 up
Nervous system development	0.046052	0.0350478	26	Egfr/DIP-eta/DIP-gamma/CG14687/CG15611/Ptp52F/igl/NetA/CG2681/CG30456/Dscam3/DIP-theta/CG33543/sif/PIP5K59B/Dscam2/Dscam4/DIP-beta/Pkcdelta/DIP-epsilon/Exn/sli/Cdep/robo2/rhea/LanB1	R-DME-9675108	DMelNV systemic day 10 up
Endogenous sterols	0.0463682	0.0352885	9	Cyp4p1/Cyp4g15/Cyp4ad1/Cyp4d1/Cyp4g1/Cyp4e3/Cyp4d8/Cyp312a1/Cyp4d21	R-DME-211976	DMelNV systemic day 10 up
Activation of kainate receptors upon glutamate binding	0.0463682	0.0352885	9	CG11155/GluRIID/GluRIIE/Ggamma30A/GluRIIC/GluRIIA/clumsy/Gbeta76C/Ekar	R-DME-451326	DMelNV systemic day 10 up
Metabolism of lipids	0.0491033	0.03737	84	CG10116/Cyp4p1/Yp3/ACC/CG11426/CG11438/laza/Cyp4g15/CG12268/ChAT/tai/CG13833/wat/CDase/Cyp311a1/CG15531/CG15765/CG16904/eloF/CG17121/Est-P/CG17636/Ace/CG18003/CG18258/nec/Spn43Ad/Spn43Ab/Cyp4ad1/Yp2/Yp1/CG30008/fa2h/Ect3/CG33110/CG33178/FASN1/Cyp4d1/PIP5K59B/CG3961/Cyp4g1/Cyp4e3/CG42750/Cyp4d8/Spn31A/CG4829/Cyp312a1/CG5162/CG5282/CG5326/CG5397/Desat1/CG5966/CG6083/CG6154/CG6283/Orct/CG6660/Spn77B…	R-DME-556833	DMelNV systemic day 10 up
Processing of Capped Intron-Containing Pre-mRNA	1.50485e-05	1.18387e-05	12	Cbp20/U2A/SmF/CG17266/CG18789/CG2021/Cwc25/Dim1/BCAS2/thoc6/CG5808/SNRPG	R-DME-72203	DMelNV systemic day 10 down
mRNA Splicing - Major Pathway	2.56737e-05	2.01976e-05	10	Cbp20/U2A/SmF/CG17266/CG2021/Cwc25/Dim1/BCAS2/CG5808/SNRPG	R-DME-72163	DMelNV systemic day 10 down
mRNA Splicing	2.56737e-05	2.01976e-05	10	Cbp20/U2A/SmF/CG17266/CG2021/Cwc25/Dim1/BCAS2/CG5808/SNRPG	R-DME-72172	DMelNV systemic day 10 down
Cell Cycle	0.0023702	0.00186464	11	Pol31/Chrac-14/lin-52/mad2/CG18789/His2B:CG33868/Rad9/aurB/Orc5/CG8142/Fen1	R-DME-1640170	DMelNV systemic day 10 down
SLBP independent Processing of Histone Pre-mRNAs	0.0045239	0.00355897	3	Cbp20/SmF/SNRPG	R-DME-111367	DMelNV systemic day 10 down
SLBP Dependent Processing of Replication-Dependent Histone Pre-mRNAs	0.0045239	0.00355897	3	Cbp20/SmF/SNRPG	R-DME-77588	DMelNV systemic day 10 down
Cell Cycle, Mitotic	0.0045239	0.00355897	10	Pol31/Chrac-14/lin-52/mad2/CG18789/His2B:CG33868/aurB/Orc5/CG8142/Fen1	R-DME-69278	DMelNV systemic day 10 down
PCNA-Dependent Long Patch Base Excision Repair	0.00601408	0.0047313	3	Chrac-14/CG8142/Fen1	R-DME-5651801	DMelNV systemic day 10 down
Termination of translesion DNA synthesis	0.00601408	0.0047313	3	CG11700/Chrac-14/CG8142	R-DME-5656169	DMelNV systemic day 10 down
Metabolism of RNA	0.00601408	0.0047313	12	Cbp20/U2A/SmF/CG17266/CG18789/CG2021/Cwc25/Dim1/BCAS2/thoc6/CG5808/SNRPG	R-DME-8953854	DMelNV systemic day 10 down
Resolution of AP sites via the multiple-nucleotide patch replacement pathway	0.00601408	0.0047313	3	Chrac-14/CG8142/Fen1	R-DME-110373	DMelNV systemic day 10 down
Lagging Strand Synthesis	0.00601408	0.0047313	3	Pol31/CG8142/Fen1	R-DME-69186	DMelNV systemic day 10 down
mRNA Splicing - Minor Pathway	0.00753982	0.00593161	4	Cbp20/SmF/Dim1/SNRPG	R-DME-72165	DMelNV systemic day 10 down
DNA strand elongation	0.00984257	0.00774319	3	Pol31/CG8142/Fen1	R-DME-69190	DMelNV systemic day 10 down
Base Excision Repair	0.0145394	0.0114382	3	Chrac-14/CG8142/Fen1	R-DME-73884	DMelNV systemic day 10 down
Resolution of Abasic Sites (AP sites)	0.0145394	0.0114382	3	Chrac-14/CG8142/Fen1	R-DME-73933	DMelNV systemic day 10 down
RNA Polymerase II Transcription Termination	0.0154698	0.0121701	4	Cbp20/SmF/thoc6/SNRPG	R-DME-73856	DMelNV systemic day 10 down
Translesion synthesis by Y family DNA polymerases bypasses lesions on DNA template	0.0171278	0.0134745	3	CG11700/Chrac-14/CG8142	R-DME-110313	DMelNV systemic day 10 down
Processing of Capped Intronless Pre-mRNA	0.0171278	0.0134745	3	Cbp20/SmF/SNRPG	R-DME-75067	DMelNV systemic day 10 down
Synthesis of DNA	0.0201575	0.015858	5	Pol31/Chrac-14/Orc5/CG8142/Fen1	R-DME-69239	DMelNV systemic day 10 down
DNA Replication	0.0242764	0.0190984	5	Pol31/Chrac-14/Orc5/CG8142/Fen1	R-DME-69306	DMelNV systemic day 10 down
UCH proteinases	0.0242764	0.0190984	4	CG1503/CG32202/Uch-L5/Uch	R-DME-5689603	DMelNV systemic day 10 down
DNA Damage Bypass	0.0249308	0.0196131	3	CG11700/Chrac-14/CG8142	R-DME-73893	DMelNV systemic day 10 down
Activation of ATR in response to replication stress	0.0259757	0.0204351	3	Rad9/Orc5/CG8142	R-DME-176187	DMelNV systemic day 10 down
Removal of the Flap Intermediate	0.0293013	0.0230515	2	Pol31/Fen1	R-DME-69166	DMelNV systemic day 10 down
Processive synthesis on the lagging strand	0.0331042	0.0260432	2	Pol31/Fen1	R-DME-69183	DMelNV systemic day 10 down
S Phase	0.0331042	0.0260432	5	Pol31/Chrac-14/Orc5/CG8142/Fen1	R-DME-69242	DMelNV systemic day 10 down
DNA Repair	0.0331042	0.0260432	6	CG11700/Chrac-14/CG32202/His2B:CG33868/CG8142/Fen1	R-DME-73894	DMelNV systemic day 10 down
Nucleotide salvage	0.0354319	0.0278744	2	Ada/CG17224	R-DME-8956321	DMelNV systemic day 10 down
G2/M Checkpoints	0.0373498	0.0293832	3	Rad9/Orc5/CG8142	R-DME-69481	DMelNV systemic day 10 down
Neuronal System	8.27877e-22	6.79031e-22	88	CG10339/Irk3/Rdl/Ac78C/SK/Gbeta5/eag/CG11155/trn/nAChRbeta1/cora/ChAT/Sh/Nlg2/CG13794/CG13795/CG13796/Gad1/Ac3/GABA-B-R1/nSyb/Gat/Gs2/CG17752/Ace/CG18095/Shaw/Galphas/CG31103/CG31106/Nlg1/CG31272/Syt1/CG3168/ltl/cpx/nAChRalpha7/X11Lbeta/VAChT/nAChRalpha5/Vmat/Nlg3/Nlg4/CG3690/Gli/Syn/Snap25/nAChRalpha6/GluRIIC/CG42269/Ca-beta/GLS/Shab/axo/cac/Hk/GluRIB/Fife/CG4462/SerT/CG4587/Elk/CG5397/nAChRalph…	R-DME-112316	DMelNV systemic day 20 up
SLC-mediated transmembrane transport	1.32337e-15	1.08544e-15	82	Zip71B/NaPi-T/CG1090/CG1139/CNT1/CG1208/CG1213/kar/CG13384/Orct2/CG13794/CG13795/CG13796/CG14196/List/MFS14/CG15096/CG15279/CG15406/CG15408/lz/CG1698/Gat/CG17752/Nckx30C/Smvt/salt/Tret1-1/Oatp58Da/CG3036/CG31103/CG31106/CG31272/CG3168/ZnT33D/NAAT1/CG32669/CG3285/CG33281/CG33282/Vmat/Oatp58Dc/Oatp58Db/CG3690/CG42235/Ndae1/CG42269/MFS9/Ncc69/CG43693/CG4462/CG4607/bnl/MFS3/CG4797/Oatp33Ea/CG5687/CG6…	R-DME-425407	DMelNV systemic day 20 up
Transmission across Chemical Synapses	2.49398e-14	2.04558e-14	66	Irk3/Rdl/Ac78C/Gbeta5/CG11155/nAChRbeta1/ChAT/CG13794/CG13795/CG13796/Gad1/Ac3/GABA-B-R1/nSyb/Gat/Gs2/CG17752/Ace/Galphas/CG31103/CG31106/CG31272/Syt1/CG3168/cpx/nAChRalpha7/X11Lbeta/VAChT/nAChRalpha5/Vmat/CG3690/Syn/Snap25/nAChRalpha6/GluRIIC/CG42269/Ca-beta/GLS/cac/GluRIB/Fife/CG4462/SerT/CG4587/CG5397/nAChRalpha1/ACXD/CG6231/CG6356/nAChRalpha2/GluRIIA/CG7084/GluClalpha/Rab3/SecCl/ChT/b/Ac76E/D…	R-DME-112315	DMelNV systemic day 20 up
Neurotransmitter release cycle	4.41481e-09	3.62106e-09	32	ChAT/CG13794/CG13795/CG13796/Gad1/nSyb/Gat/CG17752/CG31103/CG31106/CG31272/Syt1/CG3168/cpx/X11Lbeta/VAChT/Vmat/CG3690/Syn/Snap25/CG42269/GLS/Fife/CG4462/CG6231/CG6356/CG7084/Rab3/ChT/b/VGAT/VGlut	R-DME-112310	DMelNV systemic day 20 up
Extracellular matrix organization	8.969e-09	7.35644e-09	36	LanA/Spn55B/Tsp/AdamTS-A/vkg/daw/mew/Mmp2/CG18095/nec/Spn43Ad/Spn43Ab/NetA/LanB2/stl/CG42342/wb/CadN2/axo/bnl/CG4847/Mmp1/gbb/inaC/Pkc53E/Spn88Eb/tok/tld/LanB1/Spn28Dc/frac/Spn47C/scb/CG8745/Spn42Dd/if	R-DME-1474244	DMelNV systemic day 20 up
Signaling by GPCR	2.15038e-07	1.76376e-07	63	AstA-R2/Egfr/Ac78C/CrzR/Gbeta5/Spn55B/CG10947/mGluR/AkhR/CG11426/laza/fw/Ac3/CG15611/5-HT1A/TyrRII/CG17121/nec/Spn43Ad/Spn43Ab/Pkc98E/CG2065/Galphas/CCHa1-R/GEFmeso/CG30456/Dop2R/CG34120/CG34357/Dgk/TrissinR/CG34384/sif/Gpb5/Octbeta3R/Pkcdelta/CG42450/mAChR-A/Pde8/Rh6/Rh7/ACXD/Fas3/inaC/Pkc53E/Spn88Eb/Octbeta1R/Spn28Dc/AstC-R1/TyrR/CG7497/Lgr1/Spn47C/Appl/Ac76E/boss/Cirl/Gbeta76C/PK2-R2/RSG7/Spn4…	R-DME-372790	DMelNV systemic day 20 up
GPCR ligand binding	5.95928e-07	4.88785e-07	30	AstA-R2/CrzR/Spn55B/mGluR/CG11426/laza/fw/5-HT1A/TyrRII/nec/Spn43Ad/Spn43Ab/Dop2R/Gpb5/Octbeta3R/mAChR-A/Rh6/Rh7/Spn88Eb/Octbeta1R/Spn28Dc/AstC-R1/TyrR/CG7497/Lgr1/Spn47C/boss/Cirl/Spn42Dd/Dop1R1	R-DME-500792	DMelNV systemic day 20 up
GPCR downstream signalling	7.84732e-07	6.43643e-07	59	AstA-R2/Egfr/Ac78C/CrzR/Gbeta5/Spn55B/CG10947/mGluR/AkhR/Ac3/CG15611/5-HT1A/TyrRII/CG17121/nec/Spn43Ad/Spn43Ab/Pkc98E/CG2065/Galphas/CCHa1-R/GEFmeso/CG30456/Dop2R/CG34120/CG34357/Dgk/TrissinR/CG34384/sif/Gpb5/Octbeta3R/Pkcdelta/CG42450/mAChR-A/Pde8/Rh6/Rh7/ACXD/Fas3/inaC/Pkc53E/Spn88Eb/Octbeta1R/Spn28Dc/AstC-R1/TyrR/CG7497/Lgr1/Spn47C/Appl/Ac76E/boss/Gbeta76C/PK2-R2/RSG7/Spn42Dd/rut/Dop1R1	R-DME-388396	DMelNV systemic day 20 up
G alpha (q) signalling events	1.8554e-06	1.52181e-06	32	AstA-R2/Egfr/CrzR/Gbeta5/Spn55B/AkhR/CG15611/nec/Spn43Ad/Spn43Ab/Pkc98E/CCHa1-R/CG30456/Dgk/TrissinR/CG34384/Pkcdelta/mAChR-A/Rh6/Rh7/inaC/Pkc53E/Spn88Eb/Spn28Dc/AstC-R1/CG7497/Spn47C/Appl/boss/Gbeta76C/PK2-R2/Spn42Dd	R-DME-416476	DMelNV systemic day 20 up
Transport of bile salts and organic acids, metal ions and amine compounds	2.69096e-06	2.20715e-06	34	Zip71B/Orct2/CG13794/CG13795/CG13796/CG14196/List/CG15279/lz/CG1698/Gat/CG17752/CG31103/CG31106/CG31272/CG3168/ZnT33D/NAAT1/Vmat/CG3690/CG42269/CG4462/CG6006/CG6231/Orct/CG6356/CG7084/Rh50/ChT/CG8028/CG8051/Sln/DAT/CG8925	R-DME-425366	DMelNV systemic day 20 up
Potassium Channels	4.70413e-06	3.85836e-06	14	Irk3/SK/Gbeta5/eag/Sh/GABA-B-R1/Shaw/Shab/Hk/Elk/Ih/Gbeta76C/Shal/Task6	R-DME-1296071	DMelNV systemic day 20 up
Transport of inorganic cations/anions and amino acids/oligopeptides	6.0404e-06	4.95438e-06	33	NaPi-T/CG1090/CG1139/kar/CG13384/CG13794/CG13795/CG13796/MFS14/CG15096/CG15279/Gat/Nckx30C/Smvt/salt/CG3036/CG32669/CG42235/Ndae1/MFS9/Ncc69/CG43693/MFS3/CG5687/CG6723/CG7881/VGAT/Mal-A2/CG8785/Dic1/Nhe2/CG9864/VGlut	R-DME-425393	DMelNV systemic day 20 up
Class A/1 (Rhodopsin-like receptors)	9.06466e-06	7.4349e-06	26	AstA-R2/CrzR/Spn55B/CG11426/laza/5-HT1A/TyrRII/nec/Spn43Ad/Spn43Ab/Dop2R/Gpb5/Octbeta3R/mAChR-A/Rh6/Rh7/Spn88Eb/Octbeta1R/Spn28Dc/AstC-R1/TyrR/CG7497/Lgr1/Spn47C/Spn42Dd/Dop1R1	R-DME-373076	DMelNV systemic day 20 up
Degradation of the extracellular matrix	1.72938e-05	1.41845e-05	14	LanA/AdamTS-A/vkg/Mmp2/CG18095/NetA/stl/CG42342/wb/CadN2/CG4847/Mmp1/LanB1/CG8745	R-DME-1474228	DMelNV systemic day 20 up
Na+/Cl- dependent neurotransmitter transporters	3.36325e-05	2.75856e-05	21	CG13794/CG13795/CG13796/List/CG15279/CG1698/Gat/CG17752/CG31103/CG31106/CG31272/CG3168/NAAT1/Vmat/CG3690/CG42269/CG4462/CG6231/CG6356/CG7084/DAT	R-DME-442660	DMelNV systemic day 20 up
GABA synthesis, release, reuptake and degradation	6.51173e-05	5.34097e-05	13	CG13794/CG13795/CG13796/Gad1/nSyb/Gat/Syt1/cpx/Snap25/Fife/Rab3/b/VGAT	R-DME-888590	DMelNV systemic day 20 up
Cellular hexose transport	0.000116885	9.58703e-05	13	CG1208/CG1213/CG15406/CG15408/Tret1-1/CG3285/CG33281/CG33282/CG4607/bnl/CG4797/CG6484/CG7882	R-DME-189200	DMelNV systemic day 20 up
Neurexins and neuroligins	0.000125396	0.000102851	12	CG10339/trn/cora/Nlg2/CG18095/Nlg1/ltl/Nlg3/Nlg4/Gli/axo/boss	R-DME-6794361	DMelNV systemic day 20 up
Regulation of Insulin-like Growth Factor (IGF) transport and uptake by Insulin-like Growth Factor Binding Proteins (IGFBPs)	0.000237665	0.000194935	26	Tep4/Spn55B/CG15270/nec/Spn43Ad/Spn43Ab/CG31145/LanB2/Fs/Mco1/CG42402/CadN2/bnl/dally/Tsf1/Timp/SPARC/Spn88Eb/Tep2/LanB1/Spn28Dc/Spn47C/Appl/Spn42Dd/dpp/Tep3	R-DME-381426	DMelNV systemic day 20 up
Post-translational protein phosphorylation	0.000237665	0.000194935	26	Tep4/Spn55B/CG15270/nec/Spn43Ad/Spn43Ab/CG31145/LanB2/Fs/Mco1/CG42402/CadN2/bnl/dally/Tsf1/Timp/SPARC/Spn88Eb/Tep2/LanB1/Spn28Dc/Spn47C/Appl/Spn42Dd/dpp/Tep3	R-DME-8957275	DMelNV systemic day 20 up
Norepinephrine Neurotransmitter Release Cycle	0.000332167	0.000272446	18	nSyb/CG17752/CG31103/CG31106/CG31272/Syt1/CG3168/cpx/Vmat/CG3690/Snap25/CG42269/Fife/CG4462/CG6231/CG6356/CG7084/Rab3	R-DME-181430	DMelNV systemic day 20 up
G alpha (i) signalling events	0.000358893	0.000294367	35	Ac78C/Gbeta5/Spn55B/CG10947/mGluR/Ac3/5-HT1A/TyrRII/CG17121/nec/Spn43Ad/Spn43Ab/CG2065/Galphas/Dop2R/CG34120/CG34357/Pkcdelta/CG42450/mAChR-A/Rh7/ACXD/inaC/Pkc53E/Spn88Eb/Spn28Dc/AstC-R1/TyrR/CG7497/Spn47C/Ac76E/Gbeta76C/RSG7/Spn42Dd/rut	R-DME-418594	DMelNV systemic day 20 up
Platelet activation, signaling and aggregation	0.000371596	0.000304785	42	Gbeta5/Spn55B/Tsp/Tsp2A/kek1/fw/CG15529/TyrRII/daw/nec/Spn43Ad/Spn43Ab/dsb/Pkc98E/CG2017/emp/CG32982/Dgk/CG34384/CG3829/vig/kek3/Pkcdelta/kek2/gbb/Tsf1/Timp/SPARC/inaC/Pkc53E/Spn88Eb/rhea/Tep2/Spn28Dc/Tg/TyrR/CG7497/Spn47C/Appl/Gbeta76C/Spn42Dd/if	R-DME-76002	DMelNV systemic day 20 up
Acetylcholine Neurotransmitter Release Cycle	0.000415851	0.000341084	9	ChAT/nSyb/Syt1/cpx/VAChT/Snap25/Fife/Rab3/ChT	R-DME-264642	DMelNV systemic day 20 up
O-glycosylation of TSR domain-containing proteins	0.000415851	0.000341084	9	mspo/Tsp/AdamTS-A/CG17739/gogo/Ppn/stl/CG42339/loh	R-DME-5173214	DMelNV systemic day 20 up
Organic cation transport	0.000540905	0.000443654	16	Orct2/lz/CG17752/CG31103/CG31106/CG31272/CG3168/CG3690/CG42269/CG4462/CG6006/CG6231/Orct/CG6356/CG7084/CG8925	R-DME-549127	DMelNV systemic day 20 up
Organic cation/anion/zwitterion transport	0.000540905	0.000443654	16	Orct2/lz/CG17752/CG31103/CG31106/CG31272/CG3168/CG3690/CG42269/CG4462/CG6006/CG6231/Orct/CG6356/CG7084/CG8925	R-DME-549132	DMelNV systemic day 20 up
Neurotransmitter receptors and postsynaptic signal transmission	0.000879602	0.000721456	25	Irk3/Rdl/Ac78C/Gbeta5/CG11155/nAChRbeta1/Ac3/GABA-B-R1/Galphas/nAChRalpha7/nAChRalpha5/nAChRalpha6/GluRIIC/GluRIB/nAChRalpha1/ACXD/nAChRalpha2/GluRIIA/GluClalpha/SecCl/Ac76E/GluRIA/clumsy/Gbeta76C/rut	R-DME-112314	DMelNV systemic day 20 up
Response to elevated platelet cytosolic Ca2+	0.00124182	0.00101855	32	Spn55B/Tsp/Tsp2A/kek1/fw/daw/nec/Spn43Ad/Spn43Ab/dsb/CG2017/emp/CG32982/CG3829/vig/kek3/kek2/gbb/Tsf1/Timp/SPARC/inaC/Pkc53E/Spn88Eb/rhea/Tep2/Spn28Dc/Tg/Spn47C/Appl/Spn42Dd/if	R-DME-76005	DMelNV systemic day 20 up
Metabolism of amine-derived hormones	0.00128515	0.00105409	10	ple/Ddc/Pxn/Tbh/Smvt/salt/CG32669/CG42235/CG5687/CG6723	R-DME-209776	DMelNV systemic day 20 up
Voltage gated Potassium channels	0.00139845	0.00114702	7	eag/Sh/Shaw/Shab/Hk/Elk/Shal	R-DME-1296072	DMelNV systemic day 20 up
Regulation of insulin secretion	0.00140388	0.00115147	19	Irk3/Gbeta5/TyrRII/dsb/emp/Shaw/CG3829/Ca-beta/Shab/cac/CG4587/Ca-alpha1D/ACXD/inaC/Pkc53E/TyrR/CG7882/Ac76E/Gbeta76C	R-DME-422356	DMelNV systemic day 20 up
Glutamate Neurotransmitter Release Cycle	0.00144297	0.00118354	8	nSyb/Syt1/cpx/Snap25/GLS/Fife/Rab3/VGlut	R-DME-210500	DMelNV systemic day 20 up
Laminin interactions	0.00144297	0.00118354	8	LanA/mew/NetA/LanB2/wb/axo/LanB1/scb	R-DME-3000157	DMelNV systemic day 20 up
Organic anion transporters	0.00170797	0.00140089	16	NaPi-T/MFS14/CG15096/Smvt/salt/CG3036/CG32669/CG42235/MFS9/MFS3/CG5687/CG6723/CG7881/Dic1/CG9864/VGlut	R-DME-428643	DMelNV systemic day 20 up
Dopamine Neurotransmitter Release Cycle	0.00233009	0.00191116	9	nSyb/Syt1/cpx/X11Lbeta/Vmat/Syn/Snap25/Fife/Rab3	R-DME-212676	DMelNV systemic day 20 up
Developmental Biology	0.00233009	0.00191116	36	Egfr/Liprin-gamma/CG11318/DIP-eta/DIP-gamma/CG14687/CG15611/shot/Ptp52F/igl/CG18301/NetA/CG2681/CG30456/Dscam3/DIP-theta/CG33543/DIP-delta/sif/CG3635/PIP5K59B/Dscam2/Dscam4/DIP-beta/Pkcdelta/CadN2/sli/Cdep/mag/Lip4/rhea/LanB1/Toll-6/CG8093/Eip75B/fra	R-DME-1266738	DMelNV systemic day 20 up
Nicotinate metabolism	0.00233009	0.00191116	18	CG17752/Smvt/salt/NT5E-2/CG31103/CG31106/CG31272/CG3168/CG32669/CG3690/CG42235/CG42269/CG4462/CG5687/CG6231/CG6356/CG6723/CG7084	R-DME-196807	DMelNV systemic day 20 up
Nicotinamide salvaging	0.002454	0.00201279	17	CG17752/Smvt/salt/CG31103/CG31106/CG31272/CG3168/CG32669/CG3690/CG42235/CG42269/CG4462/CG5687/CG6231/CG6356/CG6723/CG7084	R-DME-197264	DMelNV systemic day 20 up
Serotonin Neurotransmitter Release Cycle	0.002454	0.00201279	8	nSyb/Syt1/cpx/Vmat/Syn/Snap25/Fife/Rab3	R-DME-181429	DMelNV systemic day 20 up
Amine ligand-binding receptors	0.002454	0.00201279	8	5-HT1A/TyrRII/Dop2R/Octbeta3R/mAChR-A/Octbeta1R/TyrR/Dop1R1	R-DME-375280	DMelNV systemic day 20 up
Chondroitin sulfate biosynthesis	0.00249901	0.00204971	7	kon/CG12913/CG13937/CG14024/CG18095/CG31743/CG9220	R-DME-2022870	DMelNV systemic day 20 up
Integration of energy metabolism	0.00277181	0.00227346	21	Irk3/Gbeta5/ACC/TyrRII/dsb/emp/Shaw/FASN1/CG3829/Ca-beta/Shab/cac/CG4587/Ca-alpha1D/ACXD/inaC/Pkc53E/TyrR/CG7882/Ac76E/Gbeta76C	R-DME-163685	DMelNV systemic day 20 up
Fatty acyl-CoA biosynthesis	0.00277181	0.00227346	15	ACC/CG15531/CG16904/eloF/CG33110/FASN1/CG3961/CG5326/Desat1/bond/Fad2/CG8630/CG9458/CG9743/CG9747	R-DME-75105	DMelNV systemic day 20 up
Platelet degranulation	0.00285504	0.00234172	30	Spn55B/Tsp/Tsp2A/kek1/fw/daw/nec/Spn43Ad/Spn43Ab/dsb/CG2017/emp/CG32982/CG3829/vig/kek3/kek2/gbb/Tsf1/Timp/SPARC/Spn88Eb/rhea/Tep2/Spn28Dc/Tg/Spn47C/Appl/Spn42Dd/if	R-DME-114608	DMelNV systemic day 20 up
Nervous system development	0.00295799	0.00242616	27	Egfr/CG11318/DIP-eta/DIP-gamma/CG14687/CG15611/Ptp52F/igl/NetA/CG2681/CG30456/Dscam3/DIP-theta/CG33543/DIP-delta/sif/PIP5K59B/Dscam2/Dscam4/DIP-beta/Pkcdelta/sli/Cdep/rhea/LanB1/Toll-6/fra	R-DME-9675108	DMelNV systemic day 20 up
Protein-protein interactions at synapses	0.00385679	0.00316337	14	CG10339/trn/cora/Nlg2/CG18095/Nlg1/ltl/Nlg3/Nlg4/Gli/axo/GluRIB/boss/GluRIA	R-DME-6794362	DMelNV systemic day 20 up
Neurotransmitter clearance	0.00411485	0.00337503	16	CG17752/Ace/CG31103/CG31106/CG31272/CG3168/CG3690/CG42269/CG4462/SerT/CG5397/CG6231/CG6356/CG7084/DAT/Jhedup	R-DME-112311	DMelNV systemic day 20 up
Axon guidance	0.00553709	0.00454156	26	Egfr/DIP-eta/DIP-gamma/CG14687/CG15611/Ptp52F/igl/NetA/CG2681/CG30456/Dscam3/DIP-theta/CG33543/DIP-delta/sif/PIP5K59B/Dscam2/Dscam4/DIP-beta/Pkcdelta/sli/Cdep/rhea/LanB1/Toll-6/fra	R-DME-422475	DMelNV systemic day 20 up
GABA B receptor activation	0.00553709	0.00454156	10	Irk3/Ac78C/Gbeta5/Ac3/GABA-B-R1/Galphas/ACXD/Ac76E/Gbeta76C/rut	R-DME-977444	DMelNV systemic day 20 up
Activation of GABAB receptors	0.00553709	0.00454156	10	Irk3/Ac78C/Gbeta5/Ac3/GABA-B-R1/Galphas/ACXD/Ac76E/Gbeta76C/rut	R-DME-991365	DMelNV systemic day 20 up
Amino acid transport across the plasma membrane	0.0056184	0.00460825	11	CG1139/kar/CG13384/CG13794/CG13795/CG13796/CG15279/Gat/CG43693/Mal-A2/CG8785	R-DME-352230	DMelNV systemic day 20 up
Syndecan interactions	0.00617302	0.00506316	8	daw/mew/bnl/gbb/inaC/Pkc53E/scb/if	R-DME-3000170	DMelNV systemic day 20 up
Non-integrin membrane-ECM interactions	0.00617302	0.00506316	8	daw/mew/bnl/gbb/inaC/Pkc53E/scb/if	R-DME-3000171	DMelNV systemic day 20 up
Assembly of collagen fibrils and other multimeric structures	0.00758013	0.00621728	7	vkg/Mmp2/CG42342/CG4847/Mmp1/tok/tld	R-DME-2022090	DMelNV systemic day 20 up
Digestion and absorption	0.00758013	0.00621728	23	CG10339/Nlg2/Amy-d/CG18301/Amy-p/Nlg1/Nlg3/Nlg4/CG3635/Gli/Idgf1/Idgf3/Idgf5/CG5162/Npc1a/mag/CG5966/Lip4/CG6277/CG6283/CG7882/CG8093/Cht5	R-DME-8963743	DMelNV systemic day 20 up
Aflatoxin activation and detoxification	0.00860129	0.00705485	6	CG17636/CG44837/CG4829/CG5282/CG6154/CG6465	R-DME-5423646	DMelNV systemic day 20 up
Collagen formation	0.00866869	0.00711012	15	Spn55B/vkg/Mmp2/nec/Spn43Ad/Spn43Ab/CG42342/CG4847/Mmp1/Spn88Eb/tok/tld/Spn28Dc/Spn47C/Spn42Dd	R-DME-1474290	DMelNV systemic day 20 up
Hemostasis	0.00929761	0.00762597	59	tj/GATAe/Gbeta5/Spn55B/Tsp/Tsp2A/kek1/CG14196/CG14535/fw/CG15529/TyrRII/daw/mew/nec/Spn43Ad/Spn43Ab/dsb/Pkc98E/CG2017/emp/Galphas/CG32982/CG33310/betaTub60D/Dgk/CG34384/CG3829/srp/vig/kek3/Pkcdelta/Ziz/betaTub97EF/kek2/gbb/Tsf1/Timp/SPARC/inaC/Pkc53E/Spn88Eb/rhea/Tep2/Spn28Dc/Tg/TyrR/CG7497/Spn47C/Appl/CG8028/CG8051/Sln/unc-104/nrv3/Gbeta76C/nrv2/Spn42Dd/if	R-DME-109582	DMelNV systemic day 20 up
Metabolism of vitamins and cofactors	0.00929761	0.00762597	37	CG10026/CG17752/Nmdmc/CG2065/Smvt/salt/NT5E-2/CG30345/CG3091/CG31103/CG31106/CG31272/CG3168/CG3191/CG32669/vanin-like/Pkg21D/CG33966/FASN1/CG3690/CG3823/CG42235/CG42269/CG4462/CG4839/CG5687/CG5958/CG5973/CG6231/CG6356/CG6723/GstO3/CG7084/ry/CG7882/CG8008/CG8665	R-DME-196854	DMelNV systemic day 20 up
Muscle contraction	0.00960952	0.0078818	11	Irk3/Ca-beta/CG44422/CG4587/Ca-alpha1D/CG5890/Trpgamma/wupA/trp/Shal/Task6	R-DME-397014	DMelNV systemic day 20 up
Cardiac conduction	0.00960952	0.0078818	11	Irk3/Ca-beta/CG44422/CG4587/Ca-alpha1D/CG5890/Trpgamma/wupA/trp/Shal/Task6	R-DME-5576891	DMelNV systemic day 20 up
Cell-Cell communication	0.0098598	0.00808708	10	LanA/vkg/mew/shot/NetA/Pax/sns/wb/CadN2/LanB1	R-DME-1500931	DMelNV systemic day 20 up
Digestion	0.0117299	0.00962093	21	CG10339/Nlg2/Amy-d/CG18301/Amy-p/Nlg1/Nlg3/Nlg4/CG3635/Gli/Idgf1/Idgf3/Idgf5/CG5162/mag/CG5966/Lip4/CG6277/CG6283/CG8093/Cht5	R-DME-8935690	DMelNV systemic day 20 up
Heme degradation	0.0144625	0.0118623	6	Oatp58Da/Oatp58Dc/Oatp58Db/Oatp33Ea/Oatp33Eb/Oatp74D	R-DME-189483	DMelNV systemic day 20 up
Metabolism of water-soluble vitamins and cofactors	0.0144625	0.0118623	27	CG17752/Nmdmc/Smvt/salt/NT5E-2/CG30345/CG31103/CG31106/CG31272/CG3168/CG32669/vanin-like/FASN1/CG3690/CG42235/CG42269/CG4462/CG5687/CG6231/CG6356/CG6723/GstO3/CG7084/ry/CG7882/CG8008/CG8665	R-DME-196849	DMelNV systemic day 20 up
Abacavir transmembrane transport	0.0164901	0.0135253	11	CG17752/CG31103/CG31106/CG31272/CG3168/CG3690/CG42269/CG4462/CG6231/CG6356/CG7084	R-DME-2161517	DMelNV systemic day 20 up
Organic anion transport	0.0164901	0.0135253	11	CG17752/CG31103/CG31106/CG31272/CG3168/CG3690/CG42269/CG4462/CG6231/CG6356/CG7084	R-DME-561048	DMelNV systemic day 20 up
Thyroxine biosynthesis	0.0173974	0.0142695	7	Pxn/Smvt/salt/CG32669/CG42235/CG5687/CG6723	R-DME-209968	DMelNV systemic day 20 up
Integrin cell surface interactions	0.0173974	0.0142695	7	Tsp/vkg/mew/CG18095/CadN2/scb/if	R-DME-216083	DMelNV systemic day 20 up
GABA receptor activation	0.0173974	0.0142695	10	Irk3/Ac78C/Gbeta5/Ac3/GABA-B-R1/Galphas/ACXD/Ac76E/Gbeta76C/rut	R-DME-977443	DMelNV systemic day 20 up
G alpha (z) signalling events	0.0182911	0.0150025	9	Ac78C/Gbeta5/Ac3/TyrRII/ACXD/TyrR/Ac76E/Gbeta76C/rut	R-DME-418597	DMelNV systemic day 20 up
Metabolism of Angiotensinogen to Angiotensins	0.0195268	0.016016	25	Ance-5/Spn55B/Bace/CG18417/nec/Spn43Ad/Spn43Ab/CG31198/CG31233/CG31343/frma/CG40470/Nep4/CG42335/CG5397/Spn88Eb/Spn28Dc/Spn47C/Ance-4/Jhedup/CG8560/CG8562/Ance/Spn42Dd/Nep3	R-DME-2022377	DMelNV systemic day 20 up
HuR (ELAVL1) binds and stabilizes mRNA	0.0226469	0.0185752	6	Rbp9/Pkcdelta/elav/fne/inaC/Pkc53E	R-DME-450520	DMelNV systemic day 20 up
G alpha (s) signalling events	0.0226469	0.0185752	12	AstA-R2/Gbeta5/5-HT1A/Galphas/Gpb5/Octbeta3R/Pde8/Octbeta1R/CG7497/Lgr1/Gbeta76C/Dop1R1	R-DME-418555	DMelNV systemic day 20 up
Cell junction organization	0.0243724	0.0199904	9	LanA/vkg/mew/shot/NetA/Pax/wb/CadN2/LanB1	R-DME-446728	DMelNV systemic day 20 up
Netrin-1 signaling	0.0254016	0.0208346	8	NetA/CG2681/Dscam3/Dscam2/Dscam4/Pkcdelta/LanB1/fra	R-DME-373752	DMelNV systemic day 20 up
Fatty acid metabolism	0.0258641	0.0212139	26	ACC/CG15531/CG16904/eloF/CG17636/CG18003/CG2765/CG33110/FASN1/CG3961/CG44837/CG4829/CG5282/CG5326/Desat1/CG6154/Orct/Cyp18a1/bond/Fad2/Eip75B/CG8630/CG9458/CG9527/CG9743/CG9747	R-DME-8978868	DMelNV systemic day 20 up
Stimuli-sensing channels	0.0258641	0.0212139	21	Best2/NaPi-T/Nha1/MFS14/CG15096/na/CG15270/tty/unc80/CG3036/ClC-a/CG42540/MFS9/MFS3/unc79/TrpA1/Trpgamma/Mec2/trp/CG7881/CG9864	R-DME-2672351	DMelNV systemic day 20 up
Collagen biosynthesis and modifying enzymes	0.0272051	0.0223138	12	Spn55B/vkg/nec/Spn43Ad/Spn43Ab/CG42342/Spn88Eb/tok/tld/Spn28Dc/Spn47C/Spn42Dd	R-DME-1650814	DMelNV systemic day 20 up
Abacavir transport and metabolism	0.0315879	0.0259086	11	CG17752/CG31103/CG31106/CG31272/CG3168/CG3690/CG42269/CG4462/CG6231/CG6356/CG7084	R-DME-2161522	DMelNV systemic day 20 up
Peptide hormone metabolism	0.0319238	0.0261841	26	Ance-5/Spn55B/Bace/CG18417/nec/Spn43Ad/Spn43Ab/CG31198/CG31233/CG31343/ZnT33D/frma/CG40470/Nep4/CG42335/CG5397/Spn88Eb/Spn28Dc/Spn47C/Ance-4/Jhedup/CG8560/CG8562/Ance/Spn42Dd/Nep3	R-DME-2980736	DMelNV systemic day 20 up
NCAM1 interactions	0.0327303	0.0268456	6	DIP-eta/DIP-gamma/DIP-theta/CG33543/DIP-delta/DIP-beta	R-DME-419037	DMelNV systemic day 20 up
Complement cascade	0.0327303	0.0268456	8	Tep4/fw/CG18417/CG6048/Tep2/CG8560/CG8562/Tep3	R-DME-166658	DMelNV systemic day 20 up
Regulation of Complement cascade	0.0327303	0.0268456	8	Tep4/fw/CG18417/CG6048/Tep2/CG8560/CG8562/Tep3	R-DME-977606	DMelNV systemic day 20 up
Opioid Signalling	0.0333993	0.0273944	13	Ac78C/Gbeta5/Ac3/Galphas/Pkcdelta/Rh7/ACXD/inaC/Pkc53E/AstC-R1/Ac76E/Gbeta76C/rut	R-DME-111885	DMelNV systemic day 20 up
Ion channel transport	0.0430594	0.0353176	29	Best2/NaPi-T/Nha1/Vha100-5/VhaM9.7-a/ATP8B/MFS14/CG15096/na/CG15270/tty/unc80/CG3036/ClC-a/CG33310/CG42540/MFS9/CG4301/MFS3/unc79/TrpA1/Trpgamma/Mec2/Vha100-4/trp/CG7881/nrv3/nrv2/CG9864	R-DME-983712	DMelNV systemic day 20 up
Digestion of dietary lipid	0.0477875	0.0391956	15	CG10339/Nlg2/CG18301/Nlg1/Nlg3/Nlg4/CG3635/Gli/CG5162/mag/CG5966/Lip4/CG6277/CG6283/CG8093	R-DME-192456	DMelNV systemic day 20 up
Cell Cycle	3.14991e-29	2.35499e-29	65	SMC2/DNApol-epsilon58/Cdk2/Orc1/E2f2/Rca1/glu/Pol31/sub/polo/pav/Chrac-14/RfC4/RPA3/Orc6/lin-52/dpa/Nek2/mad2/Rpn11/Cap-D2/Orc4/aurA/geminin/Claspin/CycB/Cdc45/Cks30A/CycE/Rad9/Mcm6/Mcm5/Mcm3/fzy/Set/twe/Mcm7/Rbf2/RfC3/Cdk1/DNApol-alpha60/Ndc1/DNApol-alpha73/DNApol-delta/RfC38/DNApol-alpha180/ball/aurB/DNApol-epsilon255/bora/mus304/CycH/Src64B/Mcm2/Bub3/Rad17/Orc5/CG8142/dup/Mtor/Fen1/Nup54/PCNA/…	R-DME-1640170	DMelNV systemic day 20 down
Cell Cycle, Mitotic	3.59652e-27	2.68889e-27	61	SMC2/DNApol-epsilon58/Cdk2/Orc1/E2f2/Rca1/glu/Pol31/sub/polo/pav/Chrac-14/RfC4/RPA3/Orc6/lin-52/dpa/Nek2/mad2/Rpn11/Cap-D2/Orc4/aurA/geminin/CycB/Cdc45/Cks30A/CycE/Mcm6/Mcm5/Mcm3/fzy/Set/twe/Mcm7/Rbf2/RfC3/Cdk1/DNApol-alpha60/Ndc1/DNApol-alpha73/DNApol-delta/RfC38/DNApol-alpha180/ball/aurB/DNApol-epsilon255/bora/CycH/Src64B/Mcm2/Bub3/Orc5/CG8142/dup/Mtor/Fen1/Nup54/PCNA/Mcm10/RPA2	R-DME-69278	DMelNV systemic day 20 down
Activation of the pre-replicative complex	1.09253e-24	8.16815e-25	23	DNApol-epsilon58/Cdk2/Orc1/Chrac-14/RPA3/Orc6/dpa/Orc4/geminin/Cdc45/Mcm6/Mcm5/Mcm3/Mcm7/DNApol-alpha60/DNApol-alpha73/DNApol-alpha180/DNApol-epsilon255/Mcm2/Orc5/dup/Mcm10/RPA2	R-DME-68962	DMelNV systemic day 20 down
G2/M Checkpoints	1.09253e-24	8.16815e-25	26	Cdk2/Orc1/RfC4/RPA3/Orc6/dpa/Orc4/Claspin/CycB/Cdc45/Rad9/Mcm6/Mcm5/Mcm3/twe/Mcm7/RfC3/Cdk1/RfC38/mus304/Mcm2/Rad17/Orc5/CG8142/Mcm10/RPA2	R-DME-69481	DMelNV systemic day 20 down
Activation of ATR in response to replication stress	1.09253e-24	8.16815e-25	24	Cdk2/Orc1/RfC4/RPA3/Orc6/dpa/Orc4/Claspin/Cdc45/Rad9/Mcm6/Mcm5/Mcm3/twe/Mcm7/RfC3/RfC38/mus304/Mcm2/Rad17/Orc5/CG8142/Mcm10/RPA2	R-DME-176187	DMelNV systemic day 20 down
DNA Replication	5.21775e-20	3.90099e-20	34	DNApol-epsilon58/Cdk2/Orc1/E2f2/Pol31/Chrac-14/RfC4/RPA3/Orc6/dpa/Rpn11/Orc4/geminin/Cdc45/CycE/Mcm6/Mcm5/Mcm3/Mcm7/RfC3/DNApol-alpha60/DNApol-alpha73/DNApol-delta/RfC38/DNApol-alpha180/DNApol-epsilon255/Mcm2/Orc5/CG8142/dup/Fen1/PCNA/Mcm10/RPA2	R-DME-69306	DMelNV systemic day 20 down
Mitotic G1 phase and G1/S transition	3.25817e-18	2.43594e-18	32	DNApol-epsilon58/Cdk2/Orc1/E2f2/Chrac-14/RPA3/Orc6/lin-52/dpa/Rpn11/Orc4/geminin/Cdc45/Cks30A/CycE/Mcm6/Mcm5/Mcm3/twe/Mcm7/Rbf2/DNApol-alpha60/DNApol-alpha73/DNApol-alpha180/DNApol-epsilon255/CycH/Src64B/Mcm2/Orc5/dup/Mcm10/RPA2	R-DME-453279	DMelNV systemic day 20 down
S Phase	3.25817e-18	2.43594e-18	34	DNApol-epsilon58/Cdk2/Orc1/Pol31/Chrac-14/RfC4/RPA3/Orc6/dpa/Rpn11/Orc4/Cks30A/CycE/Mcm6/Mcm5/Mcm3/twe/Mcm7/RfC3/DNApol-alpha60/DNApol-alpha73/DNApol-delta/RfC38/DNApol-alpha180/DNApol-epsilon255/CycH/Src64B/Mcm2/Orc5/CG8142/dup/Fen1/PCNA/RPA2	R-DME-69242	DMelNV systemic day 20 down
Cell Cycle Checkpoints	2.35059e-17	1.75739e-17	31	Cdk2/Orc1/RfC4/RPA3/Orc6/dpa/mad2/Rpn11/Orc4/Claspin/CycB/Cdc45/CycE/Rad9/Mcm6/Mcm5/Mcm3/fzy/twe/Mcm7/RfC3/Cdk1/RfC38/mus304/Mcm2/Bub3/Rad17/Orc5/CG8142/Mcm10/RPA2	R-DME-69620	DMelNV systemic day 20 down
G1/S Transition	5.55417e-17	4.15251e-17	29	DNApol-epsilon58/Cdk2/Orc1/Chrac-14/RPA3/Orc6/dpa/Rpn11/Orc4/geminin/Cdc45/Cks30A/CycE/Mcm6/Mcm5/Mcm3/twe/Mcm7/DNApol-alpha60/DNApol-alpha73/DNApol-alpha180/DNApol-epsilon255/CycH/Src64B/Mcm2/Orc5/dup/Mcm10/RPA2	R-DME-69206	DMelNV systemic day 20 down
Synthesis of DNA	6.70246e-17	5.01102e-17	30	DNApol-epsilon58/Cdk2/Orc1/Pol31/Chrac-14/RfC4/RPA3/Orc6/dpa/Rpn11/Orc4/CycE/Mcm6/Mcm5/Mcm3/Mcm7/RfC3/DNApol-alpha60/DNApol-alpha73/DNApol-delta/RfC38/DNApol-alpha180/DNApol-epsilon255/Mcm2/Orc5/CG8142/dup/Fen1/PCNA/RPA2	R-DME-69239	DMelNV systemic day 20 down
DNA Replication Pre-Initiation	1.56375e-15	1.16912e-15	25	DNApol-epsilon58/Cdk2/Orc1/E2f2/Chrac-14/RPA3/Orc6/dpa/Rpn11/Orc4/geminin/Cdc45/Mcm6/Mcm5/Mcm3/Mcm7/DNApol-alpha60/DNApol-alpha73/DNApol-alpha180/DNApol-epsilon255/Mcm2/Orc5/dup/Mcm10/RPA2	R-DME-69002	DMelNV systemic day 20 down
Lagging Strand Synthesis	2.4382e-14	1.8229e-14	13	Pol31/RfC4/RPA3/RfC3/DNApol-alpha60/DNApol-alpha73/DNApol-delta/RfC38/DNApol-alpha180/CG8142/Fen1/PCNA/RPA2	R-DME-69186	DMelNV systemic day 20 down
DNA strand elongation	1.68382e-12	1.25889e-12	13	Pol31/RfC4/RPA3/RfC3/DNApol-alpha60/DNApol-alpha73/DNApol-delta/RfC38/DNApol-alpha180/CG8142/Fen1/PCNA/RPA2	R-DME-69190	DMelNV systemic day 20 down
PCNA-Dependent Long Patch Base Excision Repair	8.75445e-12	6.54516e-12	11	DNApol-epsilon58/Chrac-14/RfC4/RPA3/RfC3/RfC38/DNApol-epsilon255/CG8142/Fen1/PCNA/RPA2	R-DME-5651801	DMelNV systemic day 20 down
Resolution of AP sites via the multiple-nucleotide patch replacement pathway	6.94098e-11	5.18934e-11	11	DNApol-epsilon58/Chrac-14/RfC4/RPA3/RfC3/RfC38/DNApol-epsilon255/CG8142/Fen1/PCNA/RPA2	R-DME-110373	DMelNV systemic day 20 down
Removal of the Flap Intermediate	2.35627e-10	1.76164e-10	9	Pol31/RPA3/DNApol-alpha60/DNApol-alpha73/DNApol-delta/DNApol-alpha180/Fen1/PCNA/RPA2	R-DME-69166	DMelNV systemic day 20 down
Processive synthesis on the lagging strand	8.59915e-10	6.42905e-10	9	Pol31/RPA3/DNApol-alpha60/DNApol-alpha73/DNApol-delta/DNApol-alpha180/Fen1/PCNA/RPA2	R-DME-69183	DMelNV systemic day 20 down
Termination of translesion DNA synthesis	1.00823e-09	7.53789e-10	10	DNApol-epsilon58/Chrac-14/RfC4/RPA3/RfC3/RfC38/DNApol-epsilon255/CG8142/PCNA/RPA2	R-DME-5656169	DMelNV systemic day 20 down
Recognition of DNA damage by PCNA-containing replication complex	1.37693e-09	1.02944e-09	11	DNApol-epsilon58/l(2)dtl/Chrac-14/RfC4/RPA3/RfC3/RfC38/DNApol-epsilon255/CG8142/PCNA/RPA2	R-DME-110314	DMelNV systemic day 20 down
Polymerase switching	3.92594e-09	2.93518e-09	8	RfC4/RfC3/DNApol-alpha60/DNApol-alpha73/RfC38/DNApol-alpha180/CG8142/PCNA	R-DME-69091	DMelNV systemic day 20 down
Leading Strand Synthesis	3.92594e-09	2.93518e-09	8	RfC4/RfC3/DNApol-alpha60/DNApol-alpha73/RfC38/DNApol-alpha180/CG8142/PCNA	R-DME-69109	DMelNV systemic day 20 down
Base Excision Repair	1.26169e-08	9.43291e-09	11	DNApol-epsilon58/Chrac-14/RfC4/RPA3/RfC3/RfC38/DNApol-epsilon255/CG8142/Fen1/PCNA/RPA2	R-DME-73884	DMelNV systemic day 20 down
Resolution of Abasic Sites (AP sites)	1.26169e-08	9.43291e-09	11	DNApol-epsilon58/Chrac-14/RfC4/RPA3/RfC3/RfC38/DNApol-epsilon255/CG8142/Fen1/PCNA/RPA2	R-DME-73933	DMelNV systemic day 20 down
DNA Damage Bypass	4.20502e-08	3.14383e-08	12	DNApol-epsilon58/l(2)dtl/Chrac-14/RfC4/RPA3/RfC3/RfC38/DNApol-epsilon255/CG8142/PCNA/mh/RPA2	R-DME-73893	DMelNV systemic day 20 down
Translesion synthesis by Y family DNA polymerases bypasses lesions on DNA template	5.0549e-08	3.77924e-08	11	DNApol-epsilon58/Chrac-14/RfC4/RPA3/RfC3/RfC38/DNApol-epsilon255/CG8142/PCNA/mh/RPA2	R-DME-110313	DMelNV systemic day 20 down
Dual Incision in GG-NER	7.57434e-08	5.66287e-08	11	DNApol-epsilon58/Chrac-14/RfC4/RPA3/RfC3/RfC38/DNApol-epsilon255/hay/CG8142/PCNA/RPA2	R-DME-5696400	DMelNV systemic day 20 down
Dual incision in TC-NER	9.48895e-08	7.0943e-08	14	DNApol-epsilon58/Chrac-14/RfC4/RPA3/Rpb7/RfC3/RfC38/DNApol-epsilon255/CycH/hay/CG8142/PCNA/RPA2/CG11839	R-DME-6782135	DMelNV systemic day 20 down
Transcription-Coupled Nucleotide Excision Repair (TC-NER)	1.63917e-07	1.22551e-07	15	DNApol-epsilon58/Chrac-14/RfC4/RPA3/Rpb7/RfC3/RfC38/DNApol-epsilon255/CSN6/CycH/hay/CG8142/PCNA/RPA2/CG11839	R-DME-6781827	DMelNV systemic day 20 down
DNA Repair	5.99409e-07	4.48141e-07	25	tos/DNApol-epsilon58/Cdk2/l(2)dtl/CG12659/Chrac-14/RfC4/RPA3/Kdm4A/Fancd2/Rpb7/Pen/RfC3/RfC38/DNApol-epsilon255/CSN6/CycH/hay/CG8142/Pms2/Fen1/PCNA/mh/RPA2/CG11839	R-DME-73894	DMelNV systemic day 20 down
Global Genome Nucleotide Excision Repair (GG-NER)	7.96881e-07	5.95779e-07	14	DNApol-epsilon58/CG12659/Chrac-14/RfC4/RPA3/RfC3/RfC38/DNApol-epsilon255/CSN6/CycH/hay/CG8142/PCNA/RPA2	R-DME-5696399	DMelNV systemic day 20 down
Translesion Synthesis by POLH	1.14699e-06	8.57533e-07	8	RfC4/RPA3/RfC3/RfC38/CG8142/PCNA/mh/RPA2	R-DME-110320	DMelNV systemic day 20 down
Assembly of the pre-replicative complex	1.15941e-06	8.66821e-07	14	Orc1/E2f2/Orc6/dpa/Rpn11/Orc4/geminin/Mcm6/Mcm5/Mcm3/Mcm7/Mcm2/Orc5/dup	R-DME-68867	DMelNV systemic day 20 down
Nucleotide Excision Repair	1.58369e-06	1.18403e-06	16	DNApol-epsilon58/CG12659/Chrac-14/RfC4/RPA3/Rpb7/RfC3/RfC38/DNApol-epsilon255/CSN6/CycH/hay/CG8142/PCNA/RPA2/CG11839	R-DME-5696398	DMelNV systemic day 20 down
Translesion synthesis by REV1	4.04779e-06	3.02628e-06	7	RfC4/RPA3/RfC3/RfC38/CG8142/PCNA/RPA2	R-DME-110312	DMelNV systemic day 20 down
Translesion synthesis by POLK	4.04779e-06	3.02628e-06	7	RfC4/RPA3/RfC3/RfC38/CG8142/PCNA/RPA2	R-DME-5655862	DMelNV systemic day 20 down
TP53 Regulates Transcription of Cell Cycle Genes	6.95057e-06	5.19651e-06	6	Cdk2/aurA/CycB/CycE/Cdk1/PCNA	R-DME-6791312	DMelNV systemic day 20 down
Translesion synthesis by POLI	6.95057e-06	5.19651e-06	7	RfC4/RPA3/RfC3/RfC38/CG8142/PCNA/RPA2	R-DME-5656121	DMelNV systemic day 20 down
Transcriptional Regulation by TP53	1.05476e-05	7.88579e-06	20	TfIIFalpha/Cdk2/lic/spt4/aurA/Rpb7/CycB/CycE/Ssrp/Cdk1/TfIIFbeta/aurB/CG7154/CycH/HDAC1/Taf5/hay/PCNA/Chd3/Tbp	R-DME-3700989	DMelNV systemic day 20 down
Orc1 removal from chromatin	1.23349e-05	9.22206e-06	13	Cdk2/Orc1/Orc6/dpa/Rpn11/Orc4/Mcm6/Mcm5/Mcm3/Mcm7/Mcm2/Orc5/dup	R-DME-68949	DMelNV systemic day 20 down
Switching of origins to a post-replicative state	2.8285e-05	2.11469e-05	14	Cdk2/Orc1/Orc6/dpa/Rpn11/Orc4/CycE/Mcm6/Mcm5/Mcm3/Mcm7/Mcm2/Orc5/dup	R-DME-69052	DMelNV systemic day 20 down
Regulation of APC/C activators between G1/S and early anaphase	4.12771e-05	3.08603e-05	8	Cdk2/Rca1/polo/mad2/CycB/fzy/Cdk1/Bub3	R-DME-176408	DMelNV systemic day 20 down
Gap-filling DNA repair synthesis and ligation in TC-NER	9.84467e-05	7.36025e-05	10	RfC4/RPA3/Rpb7/RfC3/RfC38/CycH/hay/CG8142/RPA2/CG11839	R-DME-6782210	DMelNV systemic day 20 down
Kinesins	0.000167731	0.000125402	8	Klp67A/sub/pav/tum/cmet/ncd/Klp3A/Klp61F	R-DME-983189	DMelNV systemic day 20 down
CDC6 association with the ORC:origin complex	0.00017279	0.000129184	5	Orc1/E2f2/Orc6/Orc4/Orc5	R-DME-68689	DMelNV systemic day 20 down
APC/C-mediated degradation of cell cycle proteins	0.000335655	0.000250949	12	Cdk2/Rca1/polo/Nek2/mad2/Rpn11/aurA/CycB/fzy/Cdk1/aurB/Bub3	R-DME-174143	DMelNV systemic day 20 down
Regulation of mitotic cell cycle	0.000335655	0.000250949	12	Cdk2/Rca1/polo/Nek2/mad2/Rpn11/aurA/CycB/fzy/Cdk1/aurB/Bub3	R-DME-453276	DMelNV systemic day 20 down
SUMOylation of DNA replication proteins	0.000400238	0.000299233	8	Incenp/aurA/borr/Ndc1/aurB/Mtor/Nup54/RanGAP	R-DME-4615885	DMelNV systemic day 20 down
Mitotic Prometaphase	0.000503364	0.000376334	6	SMC2/glu/polo/Cap-D2/CycB/Cdk1	R-DME-68877	DMelNV systemic day 20 down
RNA polymerase II transcribes snRNA genes	0.000537853	0.00040212	11	TfIIFalpha/spt4/Rpb7/IntS12/TfIIFbeta/Taf5/Phax/CG8159/Paf-AHalpha/ranshi/Tbp	R-DME-6807505	DMelNV systemic day 20 down
Cyclin D associated events in G1	0.000767658	0.000573931	7	Cdk2/E2f2/Cks30A/CycE/Rbf2/CycH/Src64B	R-DME-69231	DMelNV systemic day 20 down
G1 Phase	0.000767658	0.000573931	7	Cdk2/E2f2/Cks30A/CycE/Rbf2/CycH/Src64B	R-DME-69236	DMelNV systemic day 20 down
COPI-dependent Golgi-to-ER retrograde traffic	0.000857939	0.000641428	10	Klp67A/sub/pav/tum/Syx18/Sec20/cmet/ncd/Klp3A/Klp61F	R-DME-6811434	DMelNV systemic day 20 down
Processing of Capped Intron-Containing Pre-mRNA	0.00103885	0.000776682	20	TfIIFalpha/Fip1/Slbp/Cypl/SmF/SmE/CG2021/Cwc25/Dim1/Rpb7/U2af38/holn1/thoc6/CG5808/Ndc1/TfIIFbeta/Usp39/Mtor/Nup54/SNRPG	R-DME-72203	DMelNV systemic day 20 down
Regulation of TP53 Activity	0.00184902	0.0013824	10	Cdk2/lic/aurA/Ssrp/aurB/CG7154/HDAC1/Taf5/Chd3/Tbp	R-DME-5633007	DMelNV systemic day 20 down
Cyclin A/B1/B2 associated events during G2/M transition	0.00364064	0.00272188	5	polo/CycB/twe/Cdk1/CycH	R-DME-69273	DMelNV systemic day 20 down
G0 and Early G1	0.00434729	0.0032502	4	Cdk2/lin-52/CycE/Rbf2	R-DME-1538133	DMelNV systemic day 20 down
mRNA Splicing - Major Pathway	0.0052366	0.00391509	15	TfIIFalpha/Fip1/Cypl/SmF/SmE/CG2021/Cwc25/Dim1/Rpb7/U2af38/holn1/CG5808/TfIIFbeta/Usp39/SNRPG	R-DME-72163	DMelNV systemic day 20 down
Mitotic G2-G2/M phases	0.00540567	0.00404149	10	Cdk2/E2f2/polo/Rpn11/aurA/CycB/twe/Cdk1/bora/CycH	R-DME-453274	DMelNV systemic day 20 down
mRNA Splicing	0.00581041	0.00434408	15	TfIIFalpha/Fip1/Cypl/SmF/SmE/CG2021/Cwc25/Dim1/Rpb7/U2af38/holn1/CG5808/TfIIFbeta/Usp39/SNRPG	R-DME-72172	DMelNV systemic day 20 down
Golgi-to-ER retrograde transport	0.00581041	0.00434408	11	Klp67A/sub/pav/tum/Syx18/Sec20/cmet/ncd/Klp3A/Paf-AHalpha/Klp61F	R-DME-8856688	DMelNV systemic day 20 down
G2/M DNA damage checkpoint	0.00581041	0.00434408	4	CycB/twe/Cdk1/mus304	R-DME-69473	DMelNV systemic day 20 down
TP53 Regulates Transcription of DNA Repair Genes	0.00707776	0.0052916	7	TfIIFalpha/spt4/Rpb7/Ssrp/TfIIFbeta/CycH/hay	R-DME-6796648	DMelNV systemic day 20 down
Generic Transcription Pathway	0.00775918	0.00580106	33	TfIIFalpha/Cdk2/Cdk8/Snr1/E2f2/lic/spt4/CG1663/Rpn11/CG18764/aurA/Rpb7/CG31365/CycB/CycE/CG4730/Ssrp/CG5245/Cdk1/TfIIFbeta/Art1/aurB/CG7154/Phs/CycH/HDAC1/Taf5/hay/CG8319/PCNA/Gas41/Chd3/Tbp	R-DME-212436	DMelNV systemic day 20 down
SLBP Dependent Processing of Replication-Dependent Histone Pre-mRNAs	0.00775918	0.00580106	4	Slbp/SmF/SmE/SNRPG	R-DME-77588	DMelNV systemic day 20 down
mRNA Splicing - Minor Pathway	0.00897525	0.00671024	7	TfIIFalpha/SmF/SmE/Dim1/Rpb7/TfIIFbeta/SNRPG	R-DME-72165	DMelNV systemic day 20 down
Formation of the Early Elongation Complex	0.00945637	0.00706994	6	TfIIFalpha/spt4/Rpb7/TfIIFbeta/CycH/hay	R-DME-113418	DMelNV systemic day 20 down
RNA Polymerase II Promoter Escape	0.00950544	0.00710663	7	TfIIFalpha/Rpb7/TfIIFbeta/CycH/Taf5/hay/Tbp	R-DME-73776	DMelNV systemic day 20 down
RNA Polymerase II Transcription Pre-Initiation And Promoter Opening	0.00950544	0.00710663	7	TfIIFalpha/Rpb7/TfIIFbeta/CycH/Taf5/hay/Tbp	R-DME-73779	DMelNV systemic day 20 down
RNA Polymerase II Transcription Initiation	0.00950544	0.00710663	7	TfIIFalpha/Rpb7/TfIIFbeta/CycH/Taf5/hay/Tbp	R-DME-75953	DMelNV systemic day 20 down
RNA Polymerase II Transcription Initiation And Promoter Clearance	0.00950544	0.00710663	7	TfIIFalpha/Rpb7/TfIIFbeta/CycH/Taf5/hay/Tbp	R-DME-76042	DMelNV systemic day 20 down
Regulation of PLK1 Activity at G2/M Transition	0.00950544	0.00710663	4	polo/CycB/Cdk1/bora	R-DME-2565942	DMelNV systemic day 20 down
RNA Polymerase II Pre-transcription Events	0.012683	0.0094823	9	TfIIFalpha/spt4/Rpb7/Ssrp/TfIIFbeta/CycH/Taf5/hay/Tbp	R-DME-674695	DMelNV systemic day 20 down
Formation of RNA Pol II elongation complex	0.0191453	0.0143138	7	TfIIFalpha/spt4/Rpb7/Ssrp/TfIIFbeta/CycH/hay	R-DME-112382	DMelNV systemic day 20 down
RNA Pol II CTD phosphorylation and interaction with CE	0.0191625	0.0143266	5	TfIIFalpha/Rpb7/TfIIFbeta/CycH/hay	R-DME-77075	DMelNV systemic day 20 down
Regulation of TP53 Activity through Phosphorylation	0.0201622	0.015074	6	Cdk2/aurA/Ssrp/aurB/Taf5/Tbp	R-DME-6804756	DMelNV systemic day 20 down
Processing of Capped Intronless Pre-mRNA	0.0220048	0.0164516	5	Fip1/Slbp/SmF/SmE/SNRPG	R-DME-75067	DMelNV systemic day 20 down
RNA Polymerase II Transcription Elongation	0.0226249	0.0169152	7	TfIIFalpha/spt4/Rpb7/Ssrp/TfIIFbeta/CycH/hay	R-DME-75955	DMelNV systemic day 20 down
Regulation of TP53 Activity through Acetylation	0.0233846	0.0174832	4	lic/CG7154/HDAC1/Chd3	R-DME-6804758	DMelNV systemic day 20 down
Nuclear Pore Complex (NPC) Disassembly	0.0243064	0.0181724	5	CycB/Cdk1/Ndc1/Mtor/Nup54	R-DME-3301854	DMelNV systemic day 20 down
mRNA Capping	0.0243064	0.0181724	5	TfIIFalpha/Rpb7/TfIIFbeta/CycH/hay	R-DME-72086	DMelNV systemic day 20 down
M Phase	0.0243064	0.0181724	16	SMC2/Rca1/glu/sub/polo/pav/Rpn11/Cap-D2/CycB/fzy/Set/Cdk1/Ndc1/ball/Mtor/Nup54	R-DME-68886	DMelNV systemic day 20 down
Activation of APC/C and APC/C:Cdc20 mediated degradation of mitotic proteins	0.025878	0.0193474	8	polo/Nek2/mad2/Rpn11/CycB/fzy/Cdk1/Bub3	R-DME-176814	DMelNV systemic day 20 down
CDT1 association with the CDC6:ORC:origin complex	0.025878	0.0193474	7	Orc1/Orc6/Rpn11/Orc4/geminin/Orc5/dup	R-DME-68827	DMelNV systemic day 20 down
Resolution of Sister Chromatid Cohesion	0.0275184	0.0205738	3	polo/CycB/Cdk1	R-DME-2500257	DMelNV systemic day 20 down
RNA Polymerase II Transcription Termination	0.0308143	0.0230379	7	Fip1/Slbp/SmF/SmE/U2af38/thoc6/SNRPG	R-DME-73856	DMelNV systemic day 20 down
Metabolism of RNA	0.0355116	0.0265499	29	TfIIFalpha/Fip1/Slbp/Cypl/SmF/CG1789/Rpn11/SmE/CG2021/CG2091/Cwc25/Dim1/Rpb7/U2af38/CG3857/Set/me31B/holn1/thoc6/CG5808/Ndc1/TfIIFbeta/Usp39/CycH/hay/Mtor/Nup54/Rrp45/SNRPG	R-DME-8953854	DMelNV systemic day 20 down
G2/M Transition	0.0373742	0.0279424	8	polo/Rpn11/aurA/CycB/twe/Cdk1/bora/CycH	R-DME-69275	DMelNV systemic day 20 down
Factors involved in megakaryocyte development and platelet production	0.0414343	0.0309778	9	Klp67A/sub/pav/tum/cmet/HDAC1/ncd/Klp3A/Klp61F	R-DME-983231	DMelNV systemic day 20 down
Intra-Golgi and retrograde Golgi-to-ER traffic	0.0414893	0.031019	12	Klp67A/sub/pav/tum/Syx18/Sec20/cmet/Gos28/ncd/Klp3A/Paf-AHalpha/Klp61F	R-DME-6811442	DMelNV systemic day 20 down
Nuclear Envelope Breakdown	0.0434871	0.0325127	5	CycB/Cdk1/Ndc1/Mtor/Nup54	R-DME-2980766	DMelNV systemic day 20 down
SLBP independent Processing of Histone Pre-mRNAs	0.0434871	0.0325127	3	SmF/SmE/SNRPG	R-DME-111367	DMelNV systemic day 20 down
Mitotic Telophase/Cytokinesis	0.0434871	0.0325127	3	sub/polo/pav	R-DME-68884	DMelNV systemic day 20 down
APC-Cdc20 mediated degradation of Nek2A	0.0487254	0.036429	4	Nek2/mad2/fzy/Bub3	R-DME-179409	DMelNV systemic day 20 down
Neuronal System	7.57525e-25	6.08719e-25	106	prt/CG10339/Irk3/Rdl/Ac78C/SK/Gbeta5/eag/CG11155/trn/nAChRbeta1/nAChRbeta3/cora/CG12344/ChAT/Sh/Nlg2/CG13793/CG13794/CG13795/CG13796/CG14855/Gad1/Ac3/CG15221/GABA-B-R1/CG16727/Est-P/nSyb/Gat/Gs2/CG17752/Ace/GluRIID/CG18095/Shaw/Galphas/CG31103/CG31106/Nlg1/GluRIIE/CG31272/Syt1/CG3168/ltl/cpx/nAChRalpha7/X11Lbeta/VAChT/nAChRalpha5/KCNQ/CG33296/Vmat/Nlg3/Nlg4/CG3690/Gli/Syn/Snap25/nAChRalpha6/GluRI…	R-DME-112316	DMelNV systemic day 30 up
SLC-mediated transmembrane transport	9.96746e-20	8.00948e-20	103	Zip71B/NaPi-T/prt/CG10804/CG1090/Ent3/CG1139/CNT1/CG1208/CG1213/kar/CG13384/Orct2/CG13793/CG13794/CG13795/CG13796/CG14196/CG14606/CG14855/List/MFS14/CG15096/CG15221/CG15279/CG15406/CG15408/CG16727/lz/CG1698/Gat/CG17752/Nckx30C/Smvt/salt/CG2930/Tret1-1/Oatp58Da/CG3036/CG31103/CG31106/CG31272/CG3168/ZnT33D/NAAT1/CG32669/CG3285/CG33281/CG33282/CG33296/Vmat/Oatp58Dc/Oatp58Db/CG3690/CG42235/Ndae1/CG42…	R-DME-425407	DMelNV systemic day 30 up
Transmission across Chemical Synapses	2.28917e-18	1.83949e-18	83	prt/Irk3/Rdl/Ac78C/Gbeta5/CG11155/nAChRbeta1/nAChRbeta3/CG12344/ChAT/CG13793/CG13794/CG13795/CG13796/CG14855/Gad1/Ac3/CG15221/GABA-B-R1/CG16727/Est-P/nSyb/Gat/Gs2/CG17752/Ace/GluRIID/Galphas/CG31103/CG31106/GluRIIE/CG31272/Syt1/CG3168/cpx/nAChRalpha7/X11Lbeta/VAChT/nAChRalpha5/CG33296/Vmat/CG3690/Syn/Snap25/nAChRalpha6/GluRIIC/CG42269/Ca-beta/GLS/cac/GluRIB/Fife/CG44098/CG4459/CG4462/SerT/CG4587/…	R-DME-112315	DMelNV systemic day 30 up
Neurotransmitter release cycle	1.182e-12	9.49811e-13	41	prt/ChAT/CG13793/CG13794/CG13795/CG13796/CG14855/Gad1/CG15221/CG16727/nSyb/Gat/CG17752/CG31103/CG31106/CG31272/Syt1/CG3168/cpx/X11Lbeta/VAChT/CG33296/Vmat/CG3690/Syn/Snap25/CG42269/GLS/Fife/CG44098/CG4459/CG4462/CG6231/CG6356/CG7084/CG7333/Rab3/ChT/b/VGAT/VGlut	R-DME-112310	DMelNV systemic day 30 up
Transport of bile salts and organic acids, metal ions and amine compounds	2.48196e-10	1.99441e-10	47	Zip71B/prt/CG10804/Orct2/CG13793/CG13794/CG13795/CG13796/CG14196/CG14855/List/CG15221/CG15279/CG16727/lz/CG1698/Gat/CG17752/CG31103/CG31106/CG31272/CG3168/ZnT33D/NAAT1/CG33296/Vmat/CG3690/CG42269/CG44098/CG4459/CG4462/CG6006/CG6231/Orct/CG6356/Zip89B/CG7084/CG7333/Rh50/ChT/CG8028/CG8051/Sln/DAT/CG8925/Zip42C.1/CG9903	R-DME-425366	DMelNV systemic day 30 up
Na+/Cl- dependent neurotransmitter transporters	5.7227e-10	4.59855e-10	31	prt/CG10804/CG13793/CG13794/CG13795/CG13796/CG14855/List/CG15221/CG15279/CG16727/CG1698/Gat/CG17752/CG31103/CG31106/CG31272/CG3168/NAAT1/CG33296/Vmat/CG3690/CG42269/CG44098/CG4459/CG4462/CG6231/CG6356/CG7084/CG7333/DAT	R-DME-442660	DMelNV systemic day 30 up
Extracellular matrix organization	1.311e-08	1.05347e-08	41	LanA/Spn55B/CtsB1/Tsp/CG11409/AdamTS-A/vkg/daw/Itgbn/mew/Mmp2/CG18095/nec/Spn43Ad/Spn43Ab/NetA/CG31999/LanB2/stl/CG42342/wb/CadN2/axo/bnl/Spn31A/CG4847/Mmp1/gbb/Pkc53E/Spn77Ba/Spn88Eb/tok/tld/LanB1/Spn28Dc/frac/Spn47C/scb/CG8745/Spn42Dd/if	R-DME-1474244	DMelNV systemic day 30 up
Signaling by GPCR	3.31871e-08	2.66679e-08	77	AstA-R2/Egfr/Ac78C/CrzR/Gbeta5/Spn55B/CG10947/mGluR/AkhR/CG11425/CG11426/CG11438/laza/5-HT7/CG13833/CapaR/fw/Ac3/5-HT1B/CG15611/5-HT1A/TyrRII/CG17121/CngB/nec/Spn43Ad/Spn43Ab/Pkc98E/CG2065/CG2070/Galphas/CCHa1-R/GEFmeso/CG30456/CG32683/Dop2R/Octbeta2R/CG34120/CG34357/Dgk/TrissinR/CG34384/sif/Gpb5/Octbeta3R/Pkcdelta/CG42450/mAChR-A/Pde1c/Pde8/Spn31A/ACXD/Fas3/CG6083/Pkc53E/Spn77Ba/Spn88Eb/Octbeta1…	R-DME-372790	DMelNV systemic day 30 up
GPCR ligand binding	2.83779e-07	2.28034e-07	35	AstA-R2/CrzR/Spn55B/mGluR/CG11425/CG11426/CG11438/laza/5-HT7/fw/5-HT1B/5-HT1A/TyrRII/nec/Spn43Ad/Spn43Ab/Dop2R/Octbeta2R/Gpb5/Octbeta3R/mAChR-A/Spn31A/Spn77Ba/Spn88Eb/Octbeta1R/Spn28Dc/AstC-R1/TyrR/Oct-TyrR/CG7497/Lgr1/Spn47C/Cirl/Spn42Dd/Dop1R1	R-DME-500792	DMelNV systemic day 30 up
Transport of inorganic cations/anions and amino acids/oligopeptides	4.05121e-07	3.2554e-07	41	NaPi-T/CG10804/CG1090/CG1139/kar/CG13384/CG13793/CG13794/CG13795/CG13796/MFS14/CG15096/CG15279/Gat/Nckx30C/Smvt/salt/CG2930/CG3036/CG32669/CG33296/CG42235/Ndae1/MFS9/Ncc69/CG43693/MFS3/CG5687/CG6723/CG7720/CG7881/CG7888/Picot/VGAT/Mal-A2/CG8785/Dic1/Nhe2/CG9657/CG9864/VGlut	R-DME-425393	DMelNV systemic day 30 up
GPCR downstream signalling	4.05121e-07	3.2554e-07	71	AstA-R2/Egfr/Ac78C/CrzR/Gbeta5/Spn55B/CG10947/mGluR/AkhR/5-HT7/CG13833/CapaR/Ac3/5-HT1B/CG15611/5-HT1A/TyrRII/CG17121/CngB/nec/Spn43Ad/Spn43Ab/Pkc98E/CG2065/CG2070/Galphas/CCHa1-R/GEFmeso/CG30456/CG32683/Dop2R/Octbeta2R/CG34120/CG34357/Dgk/TrissinR/CG34384/sif/Gpb5/Octbeta3R/Pkcdelta/CG42450/mAChR-A/Pde1c/Pde8/Spn31A/ACXD/Fas3/CG6083/Pkc53E/Spn77Ba/Spn88Eb/Octbeta1R/Spn28Dc/AstC-R1/CG7365/TyrR/Oc…	R-DME-388396	DMelNV systemic day 30 up
Class A/1 (Rhodopsin-like receptors)	7.03502e-07	5.65309e-07	32	AstA-R2/CrzR/Spn55B/CG11425/CG11426/CG11438/laza/5-HT7/5-HT1B/5-HT1A/TyrRII/nec/Spn43Ad/Spn43Ab/Dop2R/Octbeta2R/Gpb5/Octbeta3R/mAChR-A/Spn31A/Spn77Ba/Spn88Eb/Octbeta1R/Spn28Dc/AstC-R1/TyrR/Oct-TyrR/CG7497/Lgr1/Spn47C/Spn42Dd/Dop1R1	R-DME-373076	DMelNV systemic day 30 up
Norepinephrine Neurotransmitter Release Cycle	7.59474e-07	6.10285e-07	25	prt/CG14855/CG15221/CG16727/nSyb/CG17752/CG31103/CG31106/CG31272/Syt1/CG3168/cpx/Vmat/CG3690/Snap25/CG42269/Fife/CG44098/CG4459/CG4462/CG6231/CG6356/CG7084/CG7333/Rab3	R-DME-181430	DMelNV systemic day 30 up
Metabolism of vitamins and cofactors	1.3486e-06	1.08368e-06	58	CG10026/CG10300/CG11550/CG12926/CG14855/CG15221/CG15890/CG16727/CG17752/Nmdmc/CG2065/CG2070/Smvt/salt/NT5E-2/CG30345/CG3091/CG31103/CG31106/CG31272/CG31321/CG3168/CG31826/CG3191/CG32669/vanin-like/Pkg21D/CG33514/CG33966/FASN1/CG3690/CG3823/CG42235/CG42269/CG44098/CG4459/CG4462/CG4839/CG5687/CG5958/CG5973/CG6083/CG6231/CG6356/CG6574/Nos/CG6723/GstO3/CG7084/CG7333/CG7365/CG7560/ry/CG7720/CG7882/CG8…	R-DME-196854	DMelNV systemic day 30 up
Neurotransmitter clearance	2.12303e-06	1.70599e-06	25	CG14855/CG15221/CG16727/Est-P/CG17752/Ace/CG31103/CG31106/CG31272/CG3168/CG3690/CG42269/CG44098/CG4459/CG4462/SerT/CG4757/CG5397/CG6231/CG6356/Est-6/CG7084/CG7333/DAT/Jhedup	R-DME-112311	DMelNV systemic day 30 up
Amine ligand-binding receptors	2.77328e-06	2.2285e-06	12	5-HT7/5-HT1B/5-HT1A/TyrRII/Dop2R/Octbeta2R/Octbeta3R/mAChR-A/Octbeta1R/TyrR/Oct-TyrR/Dop1R1	R-DME-375280	DMelNV systemic day 30 up
Organic cation transport	2.78937e-06	2.24143e-06	22	Orct2/CG14855/CG15221/CG16727/lz/CG17752/CG31103/CG31106/CG31272/CG3168/CG3690/CG42269/CG44098/CG4459/CG4462/CG6006/CG6231/Orct/CG6356/CG7084/CG7333/CG8925	R-DME-549127	DMelNV systemic day 30 up
Organic cation/anion/zwitterion transport	2.78937e-06	2.24143e-06	22	Orct2/CG14855/CG15221/CG16727/lz/CG17752/CG31103/CG31106/CG31272/CG3168/CG3690/CG42269/CG44098/CG4459/CG4462/CG6006/CG6231/Orct/CG6356/CG7084/CG7333/CG8925	R-DME-549132	DMelNV systemic day 30 up
Nicotinamide salvaging	4.92318e-06	3.95609e-06	25	CG14855/CG15221/CG16727/CG17752/Smvt/salt/CG31103/CG31106/CG31272/CG3168/CG32669/CG3690/CG42235/CG42269/CG44098/CG4459/CG4462/CG5687/CG6231/CG6356/CG6723/CG7084/CG7333/CG7720/CG9657	R-DME-197264	DMelNV systemic day 30 up
Nicotinate metabolism	7.27227e-06	5.84373e-06	26	CG14855/CG15221/CG16727/CG17752/Smvt/salt/NT5E-2/CG31103/CG31106/CG31272/CG3168/CG32669/CG3690/CG42235/CG42269/CG44098/CG4459/CG4462/CG5687/CG6231/CG6356/CG6723/CG7084/CG7333/CG7720/CG9657	R-DME-196807	DMelNV systemic day 30 up
Potassium Channels	9.09013e-06	7.3045e-06	15	Irk3/SK/Gbeta5/eag/Sh/GABA-B-R1/Shaw/KCNQ/Shab/Hk/Elk/Ih/Shal/Task7/Task6	R-DME-1296071	DMelNV systemic day 30 up
GABA synthesis, release, reuptake and degradation	2.07802e-05	1.66982e-05	15	CG13793/CG13794/CG13795/CG13796/Gad1/nSyb/Gat/Syt1/cpx/CG33296/Snap25/Fife/Rab3/b/VGAT	R-DME-888590	DMelNV systemic day 30 up
O-glycosylation of TSR domain-containing proteins	3.59809e-05	2.89129e-05	11	mspo/Tsp/AdamTS-A/CG17739/gogo/Ppn/stl/AdamTS-B/CG42339/loh/CG9109	R-DME-5173214	DMelNV systemic day 30 up
Degradation of the extracellular matrix	4.06264e-05	3.26459e-05	15	LanA/CtsB1/AdamTS-A/vkg/Mmp2/CG18095/NetA/stl/CG42342/wb/CadN2/CG4847/Mmp1/LanB1/CG8745	R-DME-1474228	DMelNV systemic day 30 up
Cellular hexose transport	4.06264e-05	3.26459e-05	15	CG1208/CG1213/CG14606/CG15406/CG15408/Tret1-1/CG3285/CG33281/CG33282/CG4607/bnl/CG4797/CG6484/CG7882/CG8249	R-DME-189200	DMelNV systemic day 30 up
G alpha (i) signalling events	4.24644e-05	3.41228e-05	44	Ac78C/Gbeta5/Spn55B/CG10947/mGluR/CG13833/Ac3/5-HT1B/5-HT1A/TyrRII/CG17121/CngB/nec/Spn43Ad/Spn43Ab/CG2065/CG2070/Galphas/Dop2R/CG34120/CG34357/Pkcdelta/CG42450/mAChR-A/Pde1c/Spn31A/ACXD/CG6083/Pkc53E/Spn77Ba/Spn88Eb/Spn28Dc/AstC-R1/CG7365/TyrR/Oct-TyrR/CG7497/Spn47C/Ac76E/RSG7/Ac13E/ninaB/Spn42Dd/rut	R-DME-418594	DMelNV systemic day 30 up
Metabolism of amine-derived hormones	4.24644e-05	3.41228e-05	13	ple/Ddc/Pxn/Tbh/Smvt/salt/CG32669/CG42235/CG5687/CG6723/CG7720/Trh/CG9657	R-DME-209776	DMelNV systemic day 30 up
Abacavir transmembrane transport	8.97276e-05	7.21018e-05	17	CG14855/CG15221/CG16727/CG17752/CG31103/CG31106/CG31272/CG3168/CG3690/CG42269/CG44098/CG4459/CG4462/CG6231/CG6356/CG7084/CG7333	R-DME-2161517	DMelNV systemic day 30 up
Organic anion transport	8.97276e-05	7.21018e-05	17	CG14855/CG15221/CG16727/CG17752/CG31103/CG31106/CG31272/CG3168/CG3690/CG42269/CG44098/CG4459/CG4462/CG6231/CG6356/CG7084/CG7333	R-DME-561048	DMelNV systemic day 30 up
Regulation of Insulin-like Growth Factor (IGF) transport and uptake by Insulin-like Growth Factor Binding Proteins (IGFBPs)	0.00010421	8.37394e-05	31	Tep4/Spn55B/CG15270/nec/Spn43Ad/Spn43Ab/CG31145/Ccn/LanB2/Fs/Tsf3/Mco1/CG42402/CadN2/bnl/Spn31A/dally/Tsf1/Timp/SPARC/Spn77Ba/Spn88Eb/Tep2/LanB1/Spn28Dc/Spn47C/Appl/Spn42Dd/CG9672/dpp/Tep3	R-DME-381426	DMelNV systemic day 30 up
Post-translational protein phosphorylation	0.00010421	8.37394e-05	31	Tep4/Spn55B/CG15270/nec/Spn43Ad/Spn43Ab/CG31145/Ccn/LanB2/Fs/Tsf3/Mco1/CG42402/CadN2/bnl/Spn31A/dally/Tsf1/Timp/SPARC/Spn77Ba/Spn88Eb/Tep2/LanB1/Spn28Dc/Spn47C/Appl/Spn42Dd/CG9672/dpp/Tep3	R-DME-8957275	DMelNV systemic day 30 up
Fatty acyl-CoA biosynthesis	0.000126284	0.000101477	20	ACC/CG15531/CG16904/eloF/CG18609/CG30008/CG31523/CG33110/FASN1/CG3961/CG5326/Desat1/CG6660/bond/Fad2/CG8630/CG9458/CG9459/CG9743/CG9747	R-DME-75105	DMelNV systemic day 30 up
Metabolism of water-soluble vitamins and cofactors	0.000168889	0.000135713	39	CG14855/CG15221/CG15890/CG16727/CG17752/Nmdmc/Smvt/salt/NT5E-2/CG30345/CG31103/CG31106/CG31272/CG31321/CG3168/CG32669/vanin-like/FASN1/CG3690/CG42235/CG42269/CG44098/CG4459/CG4462/CG5687/CG6231/CG6356/CG6574/CG6723/GstO3/CG7084/CG7333/CG7560/ry/CG7720/CG7882/CG8008/CG8665/CG9657	R-DME-196849	DMelNV systemic day 30 up
Amino acid transport across the plasma membrane	0.000229873	0.000184718	15	CG10804/CG1139/kar/CG13384/CG13793/CG13794/CG13795/CG13796/CG15279/Gat/CG33296/CG43693/CG7888/Mal-A2/CG8785	R-DME-352230	DMelNV systemic day 30 up
Abacavir transport and metabolism	0.000377704	0.000303509	17	CG14855/CG15221/CG16727/CG17752/CG31103/CG31106/CG31272/CG3168/CG3690/CG42269/CG44098/CG4459/CG4462/CG6231/CG6356/CG7084/CG7333	R-DME-2161522	DMelNV systemic day 30 up
Neurotransmitter receptors and postsynaptic signal transmission	0.000487562	0.000391787	30	Irk3/Rdl/Ac78C/Gbeta5/CG11155/nAChRbeta1/nAChRbeta3/CG12344/Ac3/GABA-B-R1/GluRIID/Galphas/GluRIIE/nAChRalpha7/nAChRalpha5/nAChRalpha6/GluRIIC/GluRIB/nAChRalpha1/ACXD/NtR/nAChRalpha2/GluRIIA/Ir76b/GluClalpha/SecCl/Ac76E/GluRIA/Ac13E/rut	R-DME-112314	DMelNV systemic day 30 up
Vitamin E	0.000558191	0.000448542	12	CG10026/CG10300/CG11550/CG12926/CG3091/CG31826/CG3191/CG33514/CG33966/CG3823/CG5958/CG5973	R-DME-8877627	DMelNV systemic day 30 up
Voltage gated Potassium channels	0.000558191	0.000448542	8	eag/Sh/Shaw/KCNQ/Shab/Hk/Elk/Shal	R-DME-1296072	DMelNV systemic day 30 up
Metabolism of fat-soluble vitamins	0.000592399	0.00047603	16	CG10026/CG10300/CG11550/CG12926/CG2065/CG2070/CG3091/CG31826/CG3191/CG33514/CG33966/CG3823/CG5958/CG5973/CG6083/CG7365	R-DME-6806667	DMelNV systemic day 30 up
G alpha (q) signalling events	0.000611383	0.000491285	31	AstA-R2/Egfr/CrzR/Gbeta5/Spn55B/AkhR/CapaR/CG15611/nec/Spn43Ad/Spn43Ab/Pkc98E/CCHa1-R/CG30456/Dgk/TrissinR/CG34384/Pkcdelta/mAChR-A/Spn31A/Pkc53E/Spn77Ba/Spn88Eb/Spn28Dc/AstC-R1/CG7497/Spn47C/Appl/PK2-R2/Spn42Dd/PK1-R	R-DME-416476	DMelNV systemic day 30 up
Metabolism of Angiotensinogen to Angiotensins	0.000855094	0.000687122	35	Ance-5/Spn55B/Bace/Est-P/Ance-3/CG18417/nec/Spn43Ad/Spn43Ab/CG3097/CG31198/CG31233/CG31343/CG32379/frma/CG40470/Nep4/CG42335/CG4757/Spn31A/CG5397/Nep1/Spn77Ba/Spn88Eb/Est-6/Spn28Dc/Spn47C/Ance-4/Jhedup/CG8560/CG8562/Ance/Spn42Dd/Nep3/Nep2	R-DME-2022377	DMelNV systemic day 30 up
Organic anion transporters	0.000933886	0.000750437	19	NaPi-T/MFS14/CG15096/Smvt/salt/CG3036/CG32669/CG42235/MFS9/MFS3/CG5687/CG6723/CG7720/CG7881/Picot/Dic1/CG9657/CG9864/VGlut	R-DME-428643	DMelNV systemic day 30 up
Laminin interactions	0.000989142	0.000794838	9	LanA/Itgbn/mew/NetA/LanB2/wb/axo/LanB1/scb	R-DME-3000157	DMelNV systemic day 30 up
Fatty acid metabolism	0.0019116	0.00153609	36	ACC/CG12512/Cyp311a1/CG15531/CG16904/eloF/CG17636/CG18003/CG18609/CG2765/CG30008/CG31523/CG33110/CG33178/Mfe2/FASN1/CG3961/CG42750/CG4829/CG5282/CG5326/Desat1/CG6083/CG6154/Orct/CG6660/Cyp18a1/bond/Fad2/Eip75B/CG8630/CG9458/CG9459/CG9527/CG9743/CG9747	R-DME-8978868	DMelNV systemic day 30 up
Serotonin Neurotransmitter Release Cycle	0.00217257	0.0017458	9	prt/nSyb/Syt1/cpx/Vmat/Syn/Snap25/Fife/Rab3	R-DME-181429	DMelNV systemic day 30 up
Acetylcholine Neurotransmitter Release Cycle	0.00217257	0.0017458	9	ChAT/nSyb/Syt1/cpx/VAChT/Snap25/Fife/Rab3/ChT	R-DME-264642	DMelNV systemic day 30 up
Dopamine Neurotransmitter Release Cycle	0.0025733	0.00206781	10	prt/nSyb/Syt1/cpx/X11Lbeta/Vmat/Syn/Snap25/Fife/Rab3	R-DME-212676	DMelNV systemic day 30 up
Response to elevated platelet cytosolic Ca2+	0.0025733	0.00206781	37	Spn55B/Lrt/Tsp/Tsp2A/kek1/santa-maria/fw/daw/Itgbn/nec/Spn43Ad/Spn43Ab/dsb/CG2017/emp/CG32982/Tsf3/CG3829/vig/kek3/Spn31A/kek2/gbb/Tsf1/Timp/SPARC/Pkc53E/Spn77Ba/Spn88Eb/rhea/Tep2/Spn28Dc/Tg/Spn47C/Appl/Spn42Dd/if	R-DME-76005	DMelNV systemic day 30 up
Peptide hormone metabolism	0.00257933	0.00207266	36	Ance-5/Spn55B/Bace/Est-P/Ance-3/CG18417/nec/Spn43Ad/Spn43Ab/CG3097/CG31198/CG31233/CG31343/ZnT33D/CG32379/frma/CG40470/Nep4/CG42335/CG4757/Spn31A/CG5397/Nep1/Spn77Ba/Spn88Eb/Est-6/Spn28Dc/Spn47C/Ance-4/Jhedup/CG8560/CG8562/Ance/Spn42Dd/Nep3/Nep2	R-DME-2980736	DMelNV systemic day 30 up
Digestion and absorption	0.00263455	0.00211703	29	CG10116/CG10339/Npc1b/Nlg2/Amy-d/CG18258/CG18301/Amy-p/CG2772/Nlg1/Nlg3/Nlg4/CG3635/Gli/Idgf1/Idgf3/Idgf5/CG5162/Npc1a/mag/Lip4/CG6277/CG6283/CG6295/CG6675/CG6847/CG7882/CG8093/CG9701	R-DME-8963743	DMelNV systemic day 30 up
Platelet activation, signaling and aggregation	0.00277652	0.00223111	47	Gbeta5/Spn55B/Lrt/Tsp/Tsp2A/kek1/santa-maria/fw/CG15529/TyrRII/daw/Itgbn/nec/Spn43Ad/Spn43Ab/dsb/Pkc98E/CG2017/emp/CG32982/Dgk/CG34384/Tsf3/CG3829/vig/kek3/Pkcdelta/Spn31A/kek2/gbb/Tsf1/Timp/SPARC/Pkc53E/Spn77Ba/Spn88Eb/rhea/Tep2/Spn28Dc/Tg/TyrR/Oct-TyrR/CG7497/Spn47C/Appl/Spn42Dd/if	R-DME-76002	DMelNV systemic day 30 up
Platelet degranulation	0.00296078	0.00237917	36	Spn55B/Lrt/Tsp/Tsp2A/kek1/santa-maria/fw/daw/Itgbn/nec/Spn43Ad/Spn43Ab/dsb/CG2017/emp/CG32982/Tsf3/CG3829/vig/kek3/Spn31A/kek2/gbb/Tsf1/Timp/SPARC/Spn77Ba/Spn88Eb/rhea/Tep2/Spn28Dc/Tg/Spn47C/Appl/Spn42Dd/if	R-DME-114608	DMelNV systemic day 30 up
G alpha (s) signalling events	0.00376098	0.00302219	16	AstA-R2/Gbeta5/5-HT7/5-HT1B/5-HT1A/Galphas/CG32683/Octbeta2R/Gpb5/Octbeta3R/Pde1c/Pde8/Octbeta1R/CG7497/Lgr1/Dop1R1	R-DME-418555	DMelNV systemic day 30 up
Thyroxine biosynthesis	0.00381351	0.00306439	9	Pxn/Smvt/salt/CG32669/CG42235/CG5687/CG6723/CG7720/CG9657	R-DME-209968	DMelNV systemic day 30 up
Integrin cell surface interactions	0.00381351	0.00306439	9	Tsp/CG11409/vkg/Itgbn/mew/CG18095/CadN2/scb/if	R-DME-216083	DMelNV systemic day 30 up
Neurexins and neuroligins	0.0040753	0.00327476	11	CG10339/trn/cora/Nlg2/CG18095/Nlg1/ltl/Nlg3/Nlg4/Gli/axo	R-DME-6794361	DMelNV systemic day 30 up
Metabolism of steroid hormones	0.0040753	0.00327476	23	Cyp4p1/Spn55B/Cyp4g15/CG13833/CG17121/Cyp4ac2/nec/Spn43Ad/Spn43Ab/Cyp4d1/Cyp4g1/Cyp4e3/Cyp4d8/Spn31A/Cyp312a1/CG6083/Spn77Ba/Spn88Eb/Spn28Dc/Spn47C/CG8888/Spn42Dd/Cyp4ac3	R-DME-196071	DMelNV systemic day 30 up
Assembly of collagen fibrils and other multimeric structures	0.00611384	0.00491286	8	CtsB1/vkg/Mmp2/CG42342/CG4847/Mmp1/tok/tld	R-DME-2022090	DMelNV systemic day 30 up
Glutamate Neurotransmitter Release Cycle	0.00611384	0.00491286	8	nSyb/Syt1/cpx/Snap25/GLS/Fife/Rab3/VGlut	R-DME-210500	DMelNV systemic day 30 up
Collagen formation	0.00629781	0.00506069	18	Spn55B/CtsB1/vkg/Mmp2/nec/Spn43Ad/Spn43Ab/CG42342/Spn31A/CG4847/Mmp1/Spn77Ba/Spn88Eb/tok/tld/Spn28Dc/Spn47C/Spn42Dd	R-DME-1474290	DMelNV systemic day 30 up
Syndecan interactions	0.00643297	0.0051693	9	CG11409/daw/Itgbn/mew/bnl/gbb/Pkc53E/scb/if	R-DME-3000170	DMelNV systemic day 30 up
Non-integrin membrane-ECM interactions	0.00643297	0.0051693	9	CG11409/daw/Itgbn/mew/bnl/gbb/Pkc53E/scb/if	R-DME-3000171	DMelNV systemic day 30 up
Digestion	0.00643297	0.0051693	26	CG10116/CG10339/Nlg2/Amy-d/CG18258/CG18301/Amy-p/CG2772/Nlg1/Nlg3/Nlg4/CG3635/Gli/Idgf1/Idgf3/Idgf5/CG5162/mag/Lip4/CG6277/CG6283/CG6295/CG6675/CG6847/CG8093/CG9701	R-DME-8935690	DMelNV systemic day 30 up
Biological oxidations	0.00702718	0.00564678	32	Cyp4p1/Cyp4g15/Cyp311a1/Jheh1/GstT4/Est-P/CG17636/Cyp4ac2/Sam-S/Cyp4d1/Cyp4g1/Cyp4e3/CG42750/Cyp4d8/CG4757/CG4829/Cyp312a1/CG5282/CG5397/St1/CG6083/CG6154/CG6465/St4/GstO3/Cyp18a1/Est-6/ss/Jhedup/GstZ2/AcCoAS/Cyp4ac3	R-DME-211859	DMelNV systemic day 30 up
Muscle contraction	0.00717495	0.00576552	13	Irk3/SERCA/Ca-beta/CG44422/CG4587/Ca-alpha1D/CG5890/Trpgamma/Nos/wupA/Shal/Task7/Task6	R-DME-397014	DMelNV systemic day 30 up
Cardiac conduction	0.00717495	0.00576552	13	Irk3/SERCA/Ca-beta/CG44422/CG4587/Ca-alpha1D/CG5890/Trpgamma/Nos/wupA/Shal/Task7/Task6	R-DME-5576891	DMelNV systemic day 30 up
Chondroitin sulfate biosynthesis	0.00920389	0.00739591	7	kon/CG12913/CG13937/CG14024/CG18095/CG31743/CG9220	R-DME-2022870	DMelNV systemic day 30 up
Digestion of dietary lipid	0.0110613	0.00888847	20	CG10116/CG10339/Nlg2/CG18258/CG18301/CG2772/Nlg1/Nlg3/Nlg4/CG3635/Gli/CG5162/mag/Lip4/CG6277/CG6283/CG6295/CG6675/CG6847/CG8093	R-DME-192456	DMelNV systemic day 30 up
Synthesis of very long-chain fatty acyl-CoAs	0.0119332	0.00958908	12	CG16904/eloF/CG18609/CG30008/CG31523/CG33110/CG3961/CG5326/CG6660/bond/CG9458/CG9459	R-DME-75876	DMelNV systemic day 30 up
Metabolism of amino acids and derivatives	0.0132213	0.0106242	53	ple/Ddc/CG11236/CG1139/Gld/Nc73EF/Pxn/CG12338/CG13384/CG1461/Faa/Tbh/CG1544/CG1673/Oda/Gs2/v/Smvt/salt/Sam-S/CG31751/CG32669/CG3902/Spat/CG42235/GLS/CG43693/CG44243/TMS1/hgo/CG5254/CG5321/CG5687/CG6142/Gnmt/CG6415/CG6723/LKRSDH/Hn/CG7470/CG7720/CG7888/Odc2/Odc1/CG8745/Oat/CG8785/Dic1/Trh/CG9331/GstZ2/CG9512/CG9657	R-DME-71291	DMelNV systemic day 30 up
Hemostasis	0.0149457	0.0120098	72	tj/GATAe/Gbeta5/Spn55B/Lrt/Tsp/Tsp2A/kek1/santa-maria/CG14196/CG14535/fw/CG15529/TyrRII/daw/Itgbn/mew/nec/Spn43Ad/Spn43Ab/dsb/Pkc98E/CG2017/emp/Galphas/CG32982/CG33310/betaTub60D/Dgk/CG34384/Tsf3/SERCA/CG3829/pnr/srp/vig/kek3/Pkcdelta/Ziz/Pde1c/Spn31A/betaTub97EF/kek2/gbb/Tsf1/Timp/SPARC/Pkc53E/Spn77Ba/Spn88Eb/Nos/rhea/Tep2/Spn28Dc/Tg/TyrR/Oct-TyrR/CG7497/Spn47C/Appl/CG8028/CG8051/Sln/unc-104/nrv…	R-DME-109582	DMelNV systemic day 30 up
Complement cascade	0.0149457	0.0120098	10	Tep4/fw/CG18417/CG3097/CG32379/CG6048/Tep2/CG8560/CG8562/Tep3	R-DME-166658	DMelNV systemic day 30 up
Regulation of Complement cascade	0.0149457	0.0120098	10	Tep4/fw/CG18417/CG3097/CG32379/CG6048/Tep2/CG8560/CG8562/Tep3	R-DME-977606	DMelNV systemic day 30 up
Developmental Biology	0.015202	0.0122158	40	Egfr/nau/Liprin-gamma/CG11318/DIP-eta/DIP-gamma/CG14687/CG15611/shot/Ptp52F/igl/CG18301/NetA/CG2681/CG2772/CG30456/Dscam3/DIP-theta/p38c/CG33543/sif/CG3635/PIP5K59B/Dscam2/Dscam4/DIP-beta/Pkcdelta/DIP-epsilon/CadN2/sli/Cdep/mag/Lip4/rhea/LanB1/Toll-6/CG8093/syd/Eip75B/fra	R-DME-1266738	DMelNV systemic day 30 up
Cell-Cell communication	0.0191031	0.0153506	11	LanA/vkg/Itgbn/mew/shot/NetA/Pax/sns/wb/CadN2/LanB1	R-DME-1500931	DMelNV systemic day 30 up
Regulation of insulin secretion	0.0202162	0.016245	19	Irk3/Gbeta5/santa-maria/TyrRII/dsb/emp/Shaw/CG3829/Ca-beta/Shab/cac/CG4587/Ca-alpha1D/ACXD/Pkc53E/TyrR/Oct-TyrR/CG7882/Ac76E	R-DME-422356	DMelNV systemic day 30 up
Phase I - Functionalization of compounds	0.024798	0.0199268	19	Cyp4p1/Cyp4g15/Cyp311a1/Jheh1/Est-P/Cyp4ac2/Cyp4d1/Cyp4g1/Cyp4e3/Cyp4d8/CG4757/Cyp312a1/CG5397/Cyp18a1/Est-6/ss/Jhedup/AcCoAS/Cyp4ac3	R-DME-211945	DMelNV systemic day 30 up
Estrogen biosynthesis	0.024798	0.0199268	13	Cyp4p1/Cyp4g15/CG13833/CG17121/Cyp4ac2/Cyp4d1/Cyp4g1/Cyp4e3/Cyp4d8/Cyp312a1/CG6083/CG8888/Cyp4ac3	R-DME-193144	DMelNV systemic day 30 up
ECM proteoglycans	0.024798	0.0199268	13	Spn55B/CG11409/Itgbn/nec/Spn43Ad/Spn43Ab/Spn31A/Spn77Ba/Spn88Eb/Spn28Dc/Spn47C/Spn42Dd/if	R-DME-3000178	DMelNV systemic day 30 up
Aflatoxin activation and detoxification	0.0275856	0.0221667	6	CG17636/CG42750/CG4829/CG5282/CG6154/CG6465	R-DME-5423646	DMelNV systemic day 30 up
Metabolism of lipids	0.0283229	0.0227593	93	CG10116/Cyp4p1/Spn55B/ACC/CG11425/CG11426/CG11438/laza/Cyp4g15/CG12268/ChAT/CG12512/tai/CG13833/wat/CDase/Cyp311a1/CG15531/CG15765/CG16904/eloF/CG17121/Est-P/Sk1/CG17636/Ace/Cyp4ac2/CG18003/CG18258/nec/Spn43Ad/CG18609/Spn43Ab/CG2765/CG30008/fa2h/Ect3/CG31523/CG33110/CG33178/Mfe2/CG34194/FASN1/Cyp4d1/PIP5K59B/CG3961/Cyp4g1/Cyp4e3/CG42750/Cyp4d8/CG4757/Spn31A/CG4829/Cyp312a1/CG5162/CG5282/CG5326/CG…	R-DME-556833	DMelNV systemic day 30 up
G alpha (z) signalling events	0.0297038	0.0238689	10	Ac78C/Gbeta5/Ac3/TyrRII/ACXD/TyrR/Oct-TyrR/Ac76E/Ac13E/rut	R-DME-418597	DMelNV systemic day 30 up
GABA B receptor activation	0.0297038	0.0238689	10	Irk3/Ac78C/Gbeta5/Ac3/GABA-B-R1/Galphas/ACXD/Ac76E/Ac13E/rut	R-DME-977444	DMelNV systemic day 30 up
Activation of GABAB receptors	0.0297038	0.0238689	10	Irk3/Ac78C/Gbeta5/Ac3/GABA-B-R1/Galphas/ACXD/Ac76E/Ac13E/rut	R-DME-991365	DMelNV systemic day 30 up
Collagen biosynthesis and modifying enzymes	0.0329528	0.0264797	14	Spn55B/vkg/nec/Spn43Ad/Spn43Ab/CG42342/Spn31A/Spn77Ba/Spn88Eb/tok/tld/Spn28Dc/Spn47C/Spn42Dd	R-DME-1650814	DMelNV systemic day 30 up
Protein-protein interactions at synapses	0.0329528	0.0264797	14	CG10339/trn/cora/Nlg2/CG18095/Nlg1/ltl/Nlg3/Nlg4/Gli/axo/GluRIB/Ir76b/GluRIA	R-DME-6794362	DMelNV systemic day 30 up
Netrin-1 signaling	0.0339422	0.0272747	9	NetA/CG2681/Dscam3/p38c/Dscam2/Dscam4/Pkcdelta/LanB1/fra	R-DME-373752	DMelNV systemic day 30 up
Cell junction organization	0.0408381	0.032816	10	LanA/vkg/Itgbn/mew/shot/NetA/Pax/wb/CadN2/LanB1	R-DME-446728	DMelNV systemic day 30 up
Cytochrome P450 - arranged by substrate type	0.0444917	0.0357519	11	Cyp4p1/Cyp4g15/Cyp311a1/Cyp4ac2/Cyp4d1/Cyp4g1/Cyp4e3/Cyp4d8/Cyp312a1/Cyp18a1/Cyp4ac3	R-DME-211897	DMelNV systemic day 30 up
Elastic fibre formation	0.0444917	0.0357519	6	daw/Itgbn/CG31999/gbb/frac/if	R-DME-1566948	DMelNV systemic day 30 up
Heme degradation	0.0444917	0.0357519	6	Oatp58Da/Oatp58Dc/Oatp58Db/Oatp33Ea/Oatp33Eb/Oatp74D	R-DME-189483	DMelNV systemic day 30 up
Molecules associated with elastic fibres	0.0444917	0.0357519	6	daw/Itgbn/CG31999/gbb/frac/if	R-DME-2129379	DMelNV systemic day 30 up
Nervous system development	0.0444917	0.0357519	28	Egfr/CG11318/DIP-eta/DIP-gamma/CG14687/CG15611/Ptp52F/igl/NetA/CG2681/CG30456/Dscam3/DIP-theta/p38c/CG33543/sif/PIP5K59B/Dscam2/Dscam4/DIP-beta/Pkcdelta/DIP-epsilon/sli/Cdep/rhea/LanB1/Toll-6/fra	R-DME-9675108	DMelNV systemic day 30 up
Integration of energy metabolism	0.0449554	0.0361245	21	Irk3/Gbeta5/ACC/santa-maria/TyrRII/dsb/emp/Shaw/FASN1/CG3829/Ca-beta/Shab/cac/CG4587/Ca-alpha1D/ACXD/Pkc53E/TyrR/Oct-TyrR/CG7882/Ac76E	R-DME-163685	DMelNV systemic day 30 up
Cell Cycle	6.9553e-48	4.77335e-48	171	CG10055/Rpn6/Nup98-96/SMC2/Rpn9/Rpt5/Rcc1/DNApol-epsilon58/Cdk2/Orc1/vih/E2f2/barr/Rca1/ida/lok/Prosalpha5/Rpn5/Gnf1/Mes4/glu/APC10/Nup37/Rpn2/Prosbeta7/Pol31/CG12096/sub/polo/pav/emb/Chrac-14/Rpt1/stg/Bub1/Ran/APC7/Sld5/CG14712/Rpt6/RfC4/mip40/Prosalpha7/RPA3/CkIIbeta/Orc6/lin-52/dpa/Rpt3/grp/Nek2/Prosbeta4/vtd/mad2/pds5/CkIIalpha/Rpn11/Cul1/CG18789/Cap-D2/Nup50/Cdc23/Hus1-like/Orc4/CG2990/mr/au…	R-DME-1640170	DMelNV systemic day 30 down
Cell Cycle, Mitotic	7.36205e-44	5.0525e-44	160	Rpn6/Nup98-96/SMC2/Rpn9/Rpt5/Rcc1/DNApol-epsilon58/Cdk2/Orc1/vih/E2f2/barr/Rca1/ida/Prosalpha5/Rpn5/Gnf1/Mes4/glu/APC10/Nup37/Rpn2/Prosbeta7/Pol31/CG12096/sub/polo/pav/emb/Chrac-14/Rpt1/stg/Bub1/Ran/APC7/Sld5/CG14712/Rpt6/RfC4/mip40/Prosalpha7/RPA3/CkIIbeta/Orc6/lin-52/dpa/Rpt3/Nek2/Prosbeta4/vtd/mad2/pds5/CkIIalpha/Rpn11/Cul1/CG18789/Cap-D2/Nup50/Cdc23/Orc4/CG2990/mr/aurA/rec/MAN1/geminin/Myt1/A…	R-DME-69278	DMelNV systemic day 30 down
S Phase	1.63833e-38	1.12437e-38	92	Rpn6/Rpn9/Rpt5/DNApol-epsilon58/Cdk2/Orc1/vih/ida/Prosalpha5/Rpn5/Gnf1/Mes4/APC10/Rpn2/Prosbeta7/Pol31/CG12096/Chrac-14/Rpt1/stg/APC7/Sld5/Rpt6/RfC4/Prosalpha7/RPA3/Orc6/dpa/Rpt3/Prosbeta4/vtd/pds5/Rpn11/Cul1/Cdc23/Orc4/CG2990/mr/rec/APC4/Cdk7/Prosbeta2/Rpn8/Prosalpha4/SA/lmgA/Rpt4/wapl/Cks30A/CycE/Mcm6/Mcm5/Rpn12/Mcm3/Rpn3/Prosalpha6/twe/Mcm7/Rpt2/RfC3/Rpn7/DNApol-alpha60/DNApol-alpha73/CycA/DNA…	R-DME-69242	DMelNV systemic day 30 down
Cell Cycle Checkpoints	7.21731e-34	4.95317e-34	80	Rpn6/Rpn9/Rpt5/Cdk2/Orc1/vih/ida/lok/Prosalpha5/Rpn5/APC10/Rpn2/Prosbeta7/CG12096/Rpt1/stg/Bub1/APC7/Rpt6/RfC4/Prosalpha7/RPA3/Orc6/dpa/Rpt3/grp/Prosbeta4/mad2/Rpn11/Cdc23/Hus1-like/Orc4/mr/rec/Claspin/Myt1/APC4/Prosbeta2/Rpn8/Prosalpha4/lmgA/Rpt4/CycB/Cdc45/CycE/Rad9/Mcm6/Mcm5/Rpn12/Mcm3/mei-41/Rpn3/fzy/Prosalpha6/twe/Mcm7/Rpt2/RfC3/Cdk1/Rpn7/chif/CycA/RfC38/Ubc2/Cdc16/mus304/Mcm2/Bub3/Rpn10/Rpn…	R-DME-69620	DMelNV systemic day 30 down
DNA Replication	1.14435e-33	7.85355e-34	81	Rpn6/Rpn9/Rpt5/DNApol-epsilon58/Cdk2/Orc1/vih/E2f2/ida/Prosalpha5/Rpn5/Gnf1/Mes4/APC10/Rpn2/Prosbeta7/Pol31/CG12096/Chrac-14/Rpt1/APC7/Sld5/Rpt6/RfC4/Prosalpha7/RPA3/Orc6/dpa/Rpt3/Prosbeta4/Rpn11/Cul1/Cdc23/Orc4/CG2990/mr/rec/geminin/APC4/Prosbeta2/Rpn8/Prosalpha4/lmgA/Rpt4/Cdc45/CycE/Mcm6/Mcm5/Rpn12/Mcm3/Rpn3/Prosalpha6/Mcm7/Rpt2/RfC3/Rpn7/DNApol-alpha60/chif/DNApol-alpha73/CycA/DNApol-delta/RfC…	R-DME-69306	DMelNV systemic day 30 down
Synthesis of DNA	1.52607e-31	1.04733e-31	76	Rpn6/Rpn9/Rpt5/DNApol-epsilon58/Cdk2/Orc1/vih/ida/Prosalpha5/Rpn5/Gnf1/Mes4/APC10/Rpn2/Prosbeta7/Pol31/CG12096/Chrac-14/Rpt1/APC7/Sld5/Rpt6/RfC4/Prosalpha7/RPA3/Orc6/dpa/Rpt3/Prosbeta4/Rpn11/Cul1/Cdc23/Orc4/CG2990/mr/rec/APC4/Prosbeta2/Rpn8/Prosalpha4/lmgA/Rpt4/CycE/Mcm6/Mcm5/Rpn12/Mcm3/Rpn3/Prosalpha6/Mcm7/Rpt2/RfC3/Rpn7/DNApol-alpha60/DNApol-alpha73/CycA/DNApol-delta/RfC38/DNApol-alpha180/Ubc2/…	R-DME-69239	DMelNV systemic day 30 down
Mitotic G1 phase and G1/S transition	1.65059e-26	1.13278e-26	73	Rpn6/Rpn9/Rpt5/DNApol-epsilon58/Cdk2/Orc1/E2f2/Prosalpha5/Rpn5/Mes4/Rpn2/Prosbeta7/CG12096/Chrac-14/Rpt1/stg/Rpt6/mip40/Prosalpha7/RPA3/Orc6/lin-52/dpa/Rpt3/Prosbeta4/Rpn11/Cul1/Orc4/rec/geminin/Cdk7/Prosbeta2/Rpn8/Prosalpha4/Rpt4/mip130/Cdc45/Cks30A/CycE/Mcm6/Mcm5/Rpn12/Mcm3/Caf1-55/Rpn3/Prosalpha6/twe/Mcm7/Rbf2/Rpt2/Rpn7/DNApol-alpha60/chif/DNApol-alpha73/CycA/mip120/tws/DNApol-alpha180/DNApol-…	R-DME-453279	DMelNV systemic day 30 down
G1/S Transition	3.53897e-24	2.42876e-24	65	Rpn6/Rpn9/Rpt5/DNApol-epsilon58/Cdk2/Orc1/Prosalpha5/Rpn5/Mes4/Rpn2/Prosbeta7/CG12096/Chrac-14/Rpt1/stg/Rpt6/Prosalpha7/RPA3/Orc6/dpa/Rpt3/Prosbeta4/Rpn11/Cul1/Orc4/rec/geminin/Cdk7/Prosbeta2/Rpn8/Prosalpha4/Rpt4/Cdc45/Cks30A/CycE/Mcm6/Mcm5/Rpn12/Mcm3/Rpn3/Prosalpha6/twe/Mcm7/Rpt2/Rpn7/DNApol-alpha60/chif/DNApol-alpha73/CycA/DNApol-alpha180/DNApol-epsilon255/mts/CycH/Rbf/Src64B/Mcm2/Mat1/Rpn10/Rp…	R-DME-69206	DMelNV systemic day 30 down
APC/C-mediated degradation of cell cycle proteins	8.07043e-22	5.53866e-22	54	Rpn6/Rpn9/Rpt5/Cdk2/vih/Rca1/ida/Prosalpha5/Rpn5/APC10/Rpn2/Prosbeta7/CG12096/polo/Rpt1/Bub1/APC7/Rpt6/Prosalpha7/Rpt3/Nek2/Prosbeta4/mad2/Rpn11/Cdc23/mr/aurA/APC4/Prosbeta2/Rpn8/Prosalpha4/lmgA/Rpt4/CycB/Rpn12/Rpn3/fzy/Prosalpha6/Rpt2/Cdk1/Rpn7/CycA/aurB/Ubc2/Cdc16/Rbf/Bub3/Rpn10/Rpn1/BubR1/CG8188/Cdc27/shtd/Prosalpha3	R-DME-174143	DMelNV systemic day 30 down
Regulation of mitotic cell cycle	8.07043e-22	5.53866e-22	54	Rpn6/Rpn9/Rpt5/Cdk2/vih/Rca1/ida/Prosalpha5/Rpn5/APC10/Rpn2/Prosbeta7/CG12096/polo/Rpt1/Bub1/APC7/Rpt6/Prosalpha7/Rpt3/Nek2/Prosbeta4/mad2/Rpn11/Cdc23/mr/aurA/APC4/Prosbeta2/Rpn8/Prosalpha4/lmgA/Rpt4/CycB/Rpn12/Rpn3/fzy/Prosalpha6/Rpt2/Cdk1/Rpn7/CycA/aurB/Ubc2/Cdc16/Rbf/Bub3/Rpn10/Rpn1/BubR1/CG8188/Cdc27/shtd/Prosalpha3	R-DME-453276	DMelNV systemic day 30 down
Mitotic Metaphase and Anaphase	1.25929e-21	8.64239e-22	61	Rpn6/Nup98-96/Rpn9/Rpt5/Rcc1/vih/Rca1/ida/Prosalpha5/Rpn5/APC10/Nup37/Rpn2/Prosbeta7/CG12096/polo/Rpt1/Ran/APC7/CG14712/Rpt6/Prosalpha7/Rpt3/Prosbeta4/Rpn11/Cdc23/mr/MAN1/APC4/Prosbeta2/Rpn8/Prosalpha4/lmgA/Rpt4/Nup214/Rpn12/Rpn3/fzy/Nup160/Prosalpha6/Rpt2/Rpn7/Nup75/spas/tws/ball/Ubc2/Nup107/Cdc16/Nup133/mts/baf/Rpn10/Nup43/Rpn1/CG8188/Ankle2/Cdc27/CG8878/shtd/Prosalpha3	R-DME-2555396	DMelNV systemic day 30 down
Switching of origins to a post-replicative state	7.81979e-21	5.36665e-21	55	Rpn6/Rpn9/Rpt5/Cdk2/Orc1/vih/ida/Prosalpha5/Rpn5/APC10/Rpn2/Prosbeta7/CG12096/Rpt1/APC7/Rpt6/Prosalpha7/Orc6/dpa/Rpt3/Prosbeta4/Rpn11/Cul1/Cdc23/Orc4/mr/rec/APC4/Prosbeta2/Rpn8/Prosalpha4/lmgA/Rpt4/CycE/Mcm6/Mcm5/Rpn12/Mcm3/Rpn3/Prosalpha6/Mcm7/Rpt2/Rpn7/CycA/Ubc2/Cdc16/Mcm2/Rpn10/Rpn1/Orc5/dup/CG8188/Cdc27/shtd/Prosalpha3	R-DME-69052	DMelNV systemic day 30 down
Mitotic Anaphase	1.45598e-20	9.99225e-21	59	Rpn6/Nup98-96/Rpn9/Rpt5/Rcc1/vih/ida/Prosalpha5/Rpn5/APC10/Nup37/Rpn2/Prosbeta7/CG12096/Rpt1/Ran/APC7/CG14712/Rpt6/Prosalpha7/Rpt3/Prosbeta4/Rpn11/Cdc23/mr/MAN1/APC4/Prosbeta2/Rpn8/Prosalpha4/lmgA/Rpt4/Nup214/Rpn12/Rpn3/fzy/Nup160/Prosalpha6/Rpt2/Rpn7/Nup75/spas/tws/ball/Ubc2/Nup107/Cdc16/Nup133/mts/baf/Rpn10/Nup43/Rpn1/CG8188/Ankle2/Cdc27/CG8878/shtd/Prosalpha3	R-DME-68882	DMelNV systemic day 30 down
DNA Replication Pre-Initiation	1.59853e-20	1.09706e-20	53	Rpn6/Rpn9/Rpt5/DNApol-epsilon58/Cdk2/Orc1/E2f2/Prosalpha5/Rpn5/Mes4/Rpn2/Prosbeta7/CG12096/Chrac-14/Rpt1/Rpt6/Prosalpha7/RPA3/Orc6/dpa/Rpt3/Prosbeta4/Rpn11/Orc4/rec/geminin/Prosbeta2/Rpn8/Prosalpha4/Rpt4/Cdc45/Mcm6/Mcm5/Rpn12/Mcm3/Rpn3/Prosalpha6/Mcm7/Rpt2/Rpn7/DNApol-alpha60/chif/DNApol-alpha73/DNApol-alpha180/DNApol-epsilon255/Mcm2/Rpn10/Rpn1/Orc5/dup/Mcm10/RPA2/Prosalpha3	R-DME-69002	DMelNV systemic day 30 down
Metabolism of RNA	2.06874e-20	1.41976e-20	167	Cpsf160/Rpn6/Nup98-96/x16/tst/Rpn9/TfIIFalpha/CG10324/Rat1/Rpt5/SmD1/Fip1/CG10907/Prosalpha5/Rpn5/Ref1/Srrm1/Nup37/Slbp/Rpn2/Prosbeta7/CG12096/CG12301/Cbp20/Ulp1/SmD2/ncm/Nxt1/CG13097/LSm7/emb/Rpt1/Cypl/U2A/Slu7/CG14641/CG14712/CG14805/Rpt6/Prosalpha7/CG1542/CG1575/RnpS1/SmF/Rpt3/thoc7/CG17249/CG17266/Prosbeta4/CG17454/Spf45/CG1789/Tango4/Rpn11/SmE/CG18789/Cpsf100/CG2021/mod/CG2091/Sym/Nup50/CG22…	R-DME-8953854	DMelNV systemic day 30 down
Activation of APC/C and APC/C:Cdc20 mediated degradation of mitotic proteins	2.61075e-20	1.79173e-20	49	Rpn6/Rpn9/Rpt5/vih/ida/Prosalpha5/Rpn5/APC10/Rpn2/Prosbeta7/CG12096/polo/Rpt1/Bub1/APC7/Rpt6/Prosalpha7/Rpt3/Nek2/Prosbeta4/mad2/Rpn11/Cdc23/mr/APC4/Prosbeta2/Rpn8/Prosalpha4/lmgA/Rpt4/CycB/Rpn12/Rpn3/fzy/Prosalpha6/Rpt2/Cdk1/Rpn7/CycA/Ubc2/Cdc16/Bub3/Rpn10/Rpn1/BubR1/CG8188/Cdc27/shtd/Prosalpha3	R-DME-176814	DMelNV systemic day 30 down
APC/C:Cdc20 mediated degradation of mitotic proteins	9.98e-20	6.84917e-20	48	Rpn6/Rpn9/Rpt5/vih/ida/Prosalpha5/Rpn5/APC10/Rpn2/Prosbeta7/CG12096/Rpt1/Bub1/APC7/Rpt6/Prosalpha7/Rpt3/Nek2/Prosbeta4/mad2/Rpn11/Cdc23/mr/APC4/Prosbeta2/Rpn8/Prosalpha4/lmgA/Rpt4/CycB/Rpn12/Rpn3/fzy/Prosalpha6/Rpt2/Cdk1/Rpn7/CycA/Ubc2/Cdc16/Bub3/Rpn10/Rpn1/BubR1/CG8188/Cdc27/shtd/Prosalpha3	R-DME-176409	DMelNV systemic day 30 down
Processing of Capped Intron-Containing Pre-mRNA	1.25071e-19	8.58351e-20	95	Cpsf160/Nup98-96/x16/TfIIFalpha/CG10324/SmD1/Fip1/CG10907/Ref1/Srrm1/Nup37/Slbp/Cbp20/SmD2/ncm/Nxt1/LSm7/Cypl/U2A/Slu7/CG14641/CG14712/RnpS1/SmF/thoc7/CG17249/CG17266/CG17454/Spf45/Tango4/SmE/CG18789/Cpsf100/CG2021/mod/Sym/Nup50/CG2685/Cwc25/noi/thoc5/Prp38/Dim1/Rpb7/LSm3/Nxf3/CG3511/CG3542/U2af38/Clp/Nup214/hoip/nxf2/CG4291/Rpb4/snf/Nup154/Srp54/Nup160/BCAS2/holn1/SmB/Prp19/thoc6/Nup75/CG5808/Nd…	R-DME-72203	DMelNV systemic day 30 down
M Phase	1.54264e-19	1.0587e-19	93	Rpn6/Nup98-96/SMC2/Rpn9/Rpt5/Rcc1/vih/barr/Rca1/ida/Prosalpha5/Rpn5/glu/APC10/Nup37/Rpn2/Prosbeta7/CG12096/sub/polo/pav/Rpt1/Ran/APC7/CG14712/Rpt6/Prosalpha7/CkIIbeta/Rpt3/Prosbeta4/vtd/pds5/CkIIalpha/Rpn11/CG18789/Cap-D2/Nup50/Cdc23/mr/MAN1/APC4/Prosbeta2/Rpn8/Prosalpha4/SA/Cap-G/lmgA/Rpt4/CycB/wapl/Nup214/Rpn12/Rpn3/fzy/Set/Nup154/Nup160/Prosalpha6/Rpt2/Cdk1/Rpn7/His2Av/Nup75/Ndc1/spas/SMC1/tws…	R-DME-68886	DMelNV systemic day 30 down
APC:Cdc20 mediated degradation of cell cycle proteins prior to satisfation of the cell cycle checkpoint	3.42139e-19	2.34807e-19	47	Rpn6/Rpn9/Rpt5/vih/ida/Prosalpha5/Rpn5/APC10/Rpn2/Prosbeta7/CG12096/Rpt1/Bub1/APC7/Rpt6/Prosalpha7/Rpt3/Nek2/Prosbeta4/mad2/Rpn11/Cdc23/mr/APC4/Prosbeta2/Rpn8/Prosalpha4/lmgA/Rpt4/Rpn12/Rpn3/fzy/Prosalpha6/Rpt2/Cdk1/Rpn7/CycA/Ubc2/Cdc16/Bub3/Rpn10/Rpn1/BubR1/CG8188/Cdc27/shtd/Prosalpha3	R-DME-179419	DMelNV systemic day 30 down
Cdc20:Phospho-APC/C mediated degradation of Cyclin A	1.30478e-18	8.95456e-19	46	Rpn6/Rpn9/Rpt5/vih/ida/Prosalpha5/Rpn5/APC10/Rpn2/Prosbeta7/CG12096/Rpt1/Bub1/APC7/Rpt6/Prosalpha7/Rpt3/Prosbeta4/mad2/Rpn11/Cdc23/mr/APC4/Prosbeta2/Rpn8/Prosalpha4/lmgA/Rpt4/Rpn12/Rpn3/fzy/Prosalpha6/Rpt2/Cdk1/Rpn7/CycA/Ubc2/Cdc16/Bub3/Rpn10/Rpn1/BubR1/CG8188/Cdc27/shtd/Prosalpha3	R-DME-174184	DMelNV systemic day 30 down
Nucleotide Excision Repair	3.0651e-17	2.10355e-17	52	CG10395/DNApol-epsilon58/Gnf1/Mes4/CG12659/Chrac-14/CSN5/Usp7/RfC4/RPA3/nej/CG17493/pho/CG18004/CSN3/Rad23/lwr/Rpb7/Ino80/CG32202/Cdk7/TfIIS/pont/Parp/XRCC1/Tfb5/CSN8/Rpb4/smt3/Tfb4/RfC3/Prp19/RfC38/Xpac/Bap55/DNApol-epsilon255/CSN6/CycH/Mat1/pic/Arp8/RpII33/hay/Su(var)2-10/CG8142/CSN4/PCNA/RPA2/Xpd/alien/CG9667/CG11839	R-DME-5696398	DMelNV systemic day 30 down
Global Genome Nucleotide Excision Repair (GG-NER)	1.10476e-16	7.58187e-17	42	CG10395/DNApol-epsilon58/Gnf1/Mes4/CG12659/Chrac-14/CSN5/RfC4/RPA3/CG17493/pho/CG18004/CSN3/Rad23/lwr/Ino80/CG32202/Cdk7/pont/Parp/Tfb5/CSN8/smt3/Tfb4/RfC3/RfC38/Xpac/Bap55/DNApol-epsilon255/CSN6/CycH/Mat1/pic/Arp8/hay/Su(var)2-10/CG8142/CSN4/PCNA/RPA2/Xpd/alien	R-DME-5696399	DMelNV systemic day 30 down
APC/C:Cdh1 mediated degradation of Cdc20 and other APC/C:Cdh1 targeted proteins in late mitosis/early G1	1.14043e-16	7.82665e-17	44	Rpn6/Rpn9/Rpt5/vih/ida/Prosalpha5/Rpn5/APC10/Rpn2/Prosbeta7/CG12096/polo/Rpt1/APC7/Rpt6/Prosalpha7/Rpt3/Prosbeta4/Rpn11/Cdc23/mr/aurA/APC4/Prosbeta2/Rpn8/Prosalpha4/lmgA/Rpt4/Rpn12/Rpn3/fzy/Prosalpha6/Rpt2/Rpn7/aurB/Ubc2/Cdc16/Rbf/Rpn10/Rpn1/CG8188/Cdc27/shtd/Prosalpha3	R-DME-174178	DMelNV systemic day 30 down
G2/M Checkpoints	1.34983e-16	9.26373e-17	34	Cdk2/Orc1/lok/stg/RfC4/RPA3/Orc6/dpa/grp/Hus1-like/Orc4/rec/Claspin/Myt1/CycB/Cdc45/Rad9/Mcm6/Mcm5/Mcm3/mei-41/twe/Mcm7/RfC3/Cdk1/chif/RfC38/mus304/Mcm2/Rad17/Orc5/CG8142/Mcm10/RPA2	R-DME-69481	DMelNV systemic day 30 down
Activation of ATR in response to replication stress	1.60229e-16	1.09964e-16	30	Cdk2/Orc1/stg/RfC4/RPA3/Orc6/dpa/grp/Hus1-like/Orc4/rec/Claspin/Cdc45/Rad9/Mcm6/Mcm5/Mcm3/mei-41/twe/Mcm7/RfC3/chif/RfC38/mus304/Mcm2/Rad17/Orc5/CG8142/Mcm10/RPA2	R-DME-176187	DMelNV systemic day 30 down
DNA Repair	6.04277e-16	4.14709e-16	83	tos/CG10395/DNApol-epsilon58/Cdk2/lok/Gnf1/l(2)dtl/Mes4/Mlh1/Rev1/CG12659/Chrac-14/CSN5/Usp7/RfC4/RPA3/nej/Usp1/Kdm4A/grp/Fancd2/CG17493/pho/CG18004/ben/CSN3/Rad23/TER94/Parg/lwr/Rpb7/Ino80/Rrp1/Ptip/CG32202/Cdk7/Jarid2/TfIIS/pont/Parp/XRCC1/spel1/Tfb5/CSN8/Rpb4/smt3/Pen/Tfb4/CG5285/RfC3/Prp19/CycA/Ufd1-like/RfC38/Xpac/Bap55/nbs/DNApol-epsilon255/CSN6/Msh6/DNApol-eta/CycH/DNApol-iota/Mat1/pic/Arp…	R-DME-73894	DMelNV systemic day 30 down
CDK-mediated phosphorylation and removal of Cdc6	1.39489e-15	9.57301e-16	42	Rpn6/Rpn9/Rpt5/Cdk2/vih/ida/Prosalpha5/Rpn5/APC10/Rpn2/Prosbeta7/CG12096/Rpt1/APC7/Rpt6/Prosalpha7/Rpt3/Prosbeta4/Rpn11/Cdc23/mr/APC4/Prosbeta2/Rpn8/Prosalpha4/lmgA/Rpt4/CycE/Rpn12/Rpn3/Prosalpha6/Rpt2/Rpn7/CycA/Ubc2/Cdc16/Rpn10/Rpn1/CG8188/Cdc27/shtd/Prosalpha3	R-DME-69017	DMelNV systemic day 30 down
APC/C:Cdc20 mediated degradation of Securin	3.19304e-15	2.19135e-15	40	Rpn6/Rpn9/Rpt5/vih/ida/Prosalpha5/Rpn5/APC10/Rpn2/Prosbeta7/CG12096/Rpt1/APC7/Rpt6/Prosalpha7/Rpt3/Prosbeta4/Rpn11/Cdc23/mr/APC4/Prosbeta2/Rpn8/Prosalpha4/lmgA/Rpt4/Rpn12/Rpn3/fzy/Prosalpha6/Rpt2/Rpn7/Ubc2/Cdc16/Rpn10/Rpn1/CG8188/Cdc27/shtd/Prosalpha3	R-DME-174154	DMelNV systemic day 30 down
Separation of Sister Chromatids	3.19304e-15	2.19135e-15	40	Rpn6/Rpn9/Rpt5/vih/ida/Prosalpha5/Rpn5/APC10/Rpn2/Prosbeta7/CG12096/Rpt1/APC7/Rpt6/Prosalpha7/Rpt3/Prosbeta4/Rpn11/Cdc23/mr/APC4/Prosbeta2/Rpn8/Prosalpha4/lmgA/Rpt4/Rpn12/Rpn3/fzy/Prosalpha6/Rpt2/Rpn7/Ubc2/Cdc16/Rpn10/Rpn1/CG8188/Cdc27/shtd/Prosalpha3	R-DME-2467813	DMelNV systemic day 30 down
Regulation of APC/C activators between G1/S and early anaphase	7.36174e-15	5.05229e-15	24	Cdk2/vih/Rca1/ida/APC10/polo/Bub1/APC7/mad2/Cdc23/mr/APC4/lmgA/CycB/fzy/Cdk1/CycA/Ubc2/Cdc16/Bub3/BubR1/CG8188/Cdc27/shtd	R-DME-176408	DMelNV systemic day 30 down
Transport of Mature Transcript to Cytoplasm	1.72127e-14	1.18129e-14	46	Cpsf160/Nup98-96/x16/Fip1/Ref1/Srrm1/Nup37/Slbp/Cbp20/Nxt1/Slu7/CG14712/RnpS1/thoc7/CG18789/Cpsf100/mod/Sym/Nup50/thoc5/Nxf3/U2af38/Clp/Nup214/nxf2/Nup154/Srp54/Nup160/thoc6/Nup75/Ndc1/CG6015/Nup62/Nup107/mbo/Nup133/Cbp80/Nup58/Nup43/Cpsf73/CG8149/Mtor/Nup54/mago/tex/Rae1	R-DME-72202	DMelNV systemic day 30 down
Autodegradation of Cdh1 by Cdh1:APC/C	2.52007e-14	1.7295e-14	39	Rpn6/Rpn9/Rpt5/vih/ida/Prosalpha5/Rpn5/APC10/Rpn2/Prosbeta7/CG12096/Rpt1/APC7/Rpt6/Prosalpha7/Rpt3/Prosbeta4/Rpn11/Cdc23/mr/APC4/Prosbeta2/Rpn8/Prosalpha4/lmgA/Rpt4/Rpn12/Rpn3/Prosalpha6/Rpt2/Rpn7/Ubc2/Cdc16/Rpn10/Rpn1/CG8188/Cdc27/shtd/Prosalpha3	R-DME-174084	DMelNV systemic day 30 down
N-HH ligand bound to PTC receptor complex	2.52007e-14	1.7295e-14	39	Rpn6/Rpn9/Rpt5/Prosalpha5/Rpn5/Rpn2/Prosbeta7/rdx/Rpt1/Sem1/Rpt6/Prosalpha7/CkIIbeta/Dsor1/Rpt3/cos/Prosbeta4/CkIIalpha/Rpn11/dco/Raf/boi/Prosbeta2/Rpn8/Prosalpha4/Uch-L5/Rpn12/Rpn3/Prosalpha6/Rpt2/Rpn7/Usp14/Apc2/tws/mts/Rpn10/Rpn1/Axn/ihog	R-DME-209452	DMelNV systemic day 30 down
Degradation of NF-kappa-B inhibitor, CACT	2.84309e-14	1.95118e-14	31	Rpn6/Rpn9/Rpt5/tub/Prosalpha5/Rpn5/Rpn2/Prosbeta7/Rpt1/Sem1/Rpt6/Prosalpha7/Rpt3/Prosbeta4/Rpn11/Prosbeta2/Rpn8/Prosalpha4/Uch-L5/wek/Rpn12/Rpn3/Prosalpha6/Rpt2/Rpn7/Usp14/Tl/cact/spz/Rpn10/Rpn1	R-DME-209406	DMelNV systemic day 30 down
Assembly of the pre-replicative complex	3.38826e-14	2.32533e-14	40	Rpn6/Rpn9/Rpt5/Orc1/E2f2/Prosalpha5/Rpn5/Rpn2/Prosbeta7/CG12096/Rpt1/Rpt6/Prosalpha7/Orc6/dpa/Rpt3/Prosbeta4/Rpn11/Orc4/rec/geminin/Prosbeta2/Rpn8/Prosalpha4/Rpt4/Mcm6/Mcm5/Rpn12/Mcm3/Rpn3/Prosalpha6/Mcm7/Rpt2/Rpn7/Mcm2/Rpn10/Rpn1/Orc5/dup/Prosalpha3	R-DME-68867	DMelNV systemic day 30 down
Toll pathway	4.32943e-14	2.97124e-14	33	Rpn6/Rpn9/Rpt5/tub/Prosalpha5/Rpn5/Rpn2/Prosbeta7/Rpt1/Sem1/Rpt6/gd/Prosalpha7/Rpt3/Prosbeta4/Rpn11/Prosbeta2/Rpn8/Prosalpha4/Uch-L5/wek/Rpn12/Rpn3/Prosalpha6/Rpt2/Rpn7/Usp14/Tl/cact/spz/Rpn10/Rpn1/snk	R-DME-209449	DMelNV systemic day 30 down
Orc1 removal from chromatin	4.32943e-14	2.97124e-14	41	Rpn6/Rpn9/Rpt5/Cdk2/Orc1/Prosalpha5/Rpn5/Rpn2/Prosbeta7/CG12096/Rpt1/Rpt6/Prosalpha7/Orc6/dpa/Rpt3/Prosbeta4/Rpn11/Cul1/Orc4/rec/Prosbeta2/Rpn8/Prosalpha4/Rpt4/Mcm6/Mcm5/Rpn12/Mcm3/Rpn3/Prosalpha6/Mcm7/Rpt2/Rpn7/CycA/Mcm2/Rpn10/Rpn1/Orc5/dup/Prosalpha3	R-DME-68949	DMelNV systemic day 30 down
SUMOylation of DNA replication proteins	4.78937e-14	3.2869e-14	28	Nup98-96/Top2/Nup37/Incenp/CG14712/CG18789/Nup50/lwr/aurA/Nup214/borr/smt3/Nup154/Nup160/Nup75/Ndc1/Nup62/aurB/Nup107/mbo/Nup133/Nup58/Nup43/Su(var)2-10/Mtor/Nup54/Rae1/RanGAP	R-DME-4615885	DMelNV systemic day 30 down
Activation of the pre-replicative complex	5.41123e-14	3.71367e-14	26	DNApol-epsilon58/Cdk2/Orc1/Mes4/Chrac-14/RPA3/Orc6/dpa/Orc4/rec/geminin/Cdc45/Mcm6/Mcm5/Mcm3/Mcm7/DNApol-alpha60/chif/DNApol-alpha73/DNApol-alpha180/DNApol-epsilon255/Mcm2/Orc5/dup/Mcm10/RPA2	R-DME-68962	DMelNV systemic day 30 down
N-HH ligand not bound to PTC receptor complex	2.80594e-13	1.92569e-13	37	Rpn6/Rpn9/Rpt5/Prosalpha5/Rpn5/Rpn2/Prosbeta7/Rpt1/Sem1/Rpt6/Prosalpha7/CkIIbeta/Dsor1/Rpt3/cos/Prosbeta4/CkIIalpha/Rpn11/Cul1/dco/Raf/Prosbeta2/Rpn8/Prosalpha4/Uch-L5/Rpn12/Rpn3/Prosalpha6/Rpt2/Rpn7/Usp14/Apc2/tws/mts/Rpn10/Rpn1/Axn	R-DME-209446	DMelNV systemic day 30 down
Mitotic G2-G2/M phases	2.83162e-13	1.94331e-13	44	Rpn6/Rpn9/Rpt5/Cdk2/E2f2/Prosalpha5/Rpn5/Rpn2/Prosbeta7/CG12096/polo/emb/Rpt1/stg/Rpt6/Prosalpha7/Rpt3/Prosbeta4/Rpn11/Cul1/aurA/Myt1/Cdk7/Prosbeta2/Rpn8/Prosalpha4/Rpt4/CycB/Rpn12/Rpn3/Prosalpha6/twe/Rpt2/Cdk1/Rpn7/CycA/tws/bora/mts/CycH/Mat1/Rpn10/Rpn1/Prosalpha3	R-DME-453274	DMelNV systemic day 30 down
Transport of Mature mRNA derived from an Intron-Containing Transcript	4.70527e-13	3.22918e-13	39	Nup98-96/x16/Ref1/Srrm1/Nup37/Cbp20/Nxt1/Slu7/CG14712/RnpS1/thoc7/CG18789/mod/Nup50/thoc5/Nxf3/U2af38/Nup214/nxf2/Nup154/Srp54/Nup160/thoc6/Nup75/Ndc1/CG6015/Nup62/Nup107/mbo/Nup133/Cbp80/Nup58/Nup43/CG8149/Mtor/Nup54/mago/tex/Rae1	R-DME-159236	DMelNV systemic day 30 down
Wingless pathway	9.30731e-13	6.38751e-13	36	Rpn6/Rpn9/Rpt5/Prosalpha5/Rpn5/pygo/Rpn2/Prosbeta7/Rpt1/Sem1/Rpt6/Prosalpha7/Rpt3/Prosbeta4/fz/Rpn11/Cul1/dco/Prosbeta2/Rpn8/Prosalpha4/Uch-L5/Rpn12/Rpn3/Prosalpha6/Rpt2/Rpn7/Usp14/Apc2/tws/gish/mts/Rpn10/Rpn1/Axn/gro	R-DME-209412	DMelNV systemic day 30 down
Cyclin E associated events during G1/S transition	9.30731e-13	6.38751e-13	39	Rpn6/Rpn9/Rpt5/Cdk2/Prosalpha5/Rpn5/Rpn2/Prosbeta7/CG12096/Rpt1/stg/Rpt6/Prosalpha7/Rpt3/Prosbeta4/Rpn11/Cul1/Cdk7/Prosbeta2/Rpn8/Prosalpha4/Rpt4/Cks30A/CycE/Rpn12/Rpn3/Prosalpha6/twe/Rpt2/Rpn7/CycA/CycH/Rbf/Src64B/Mat1/Rpn10/Rpn1/CycD/Prosalpha3	R-DME-69202	DMelNV systemic day 30 down
G2/M Transition	1.43469e-12	9.84615e-13	42	Rpn6/Rpn9/Rpt5/Prosalpha5/Rpn5/Rpn2/Prosbeta7/CG12096/polo/emb/Rpt1/stg/Rpt6/Prosalpha7/Rpt3/Prosbeta4/Rpn11/Cul1/aurA/Myt1/Cdk7/Prosbeta2/Rpn8/Prosalpha4/Rpt4/CycB/Rpn12/Rpn3/Prosalpha6/twe/Rpt2/Cdk1/Rpn7/CycA/tws/bora/mts/CycH/Mat1/Rpn10/Rpn1/Prosalpha3	R-DME-69275	DMelNV systemic day 30 down
WG ligand not bound to FZ receptors	1.56256e-12	1.07237e-12	33	Rpn6/Rpn9/Rpt5/Prosalpha5/Rpn5/Rpn2/Prosbeta7/Rpt1/Sem1/Rpt6/Prosalpha7/Rpt3/Prosbeta4/Rpn11/Cul1/dco/Prosbeta2/Rpn8/Prosalpha4/Uch-L5/Rpn12/Rpn3/Prosalpha6/Rpt2/Rpn7/Usp14/Apc2/tws/mts/Rpn10/Rpn1/Axn/gro	R-DME-209441	DMelNV systemic day 30 down
Cyclin A:Cdk2-associated events at S phase entry	1.7661e-12	1.21206e-12	39	Rpn6/Rpn9/Rpt5/Cdk2/Prosalpha5/Rpn5/Rpn2/Prosbeta7/CG12096/Rpt1/stg/Rpt6/Prosalpha7/Rpt3/Prosbeta4/Rpn11/Cul1/Cdk7/Prosbeta2/Rpn8/Prosalpha4/Rpt4/Cks30A/CycE/Rpn12/Rpn3/Prosalpha6/twe/Rpt2/Rpn7/CycA/CycH/Rbf/Src64B/Mat1/Rpn10/Rpn1/CycD/Prosalpha3	R-DME-69656	DMelNV systemic day 30 down
mRNA Splicing - Major Pathway	1.77275e-12	1.21662e-12	66	Cpsf160/x16/TfIIFalpha/CG10324/SmD1/Fip1/CG10907/Ref1/Srrm1/Cbp20/SmD2/ncm/LSm7/Cypl/U2A/CG14641/RnpS1/SmF/CG17249/CG17266/CG17454/Spf45/Tango4/SmE/Cpsf100/CG2021/mod/Sym/CG2685/Cwc25/noi/Prp38/Dim1/Rpb7/LSm3/CG3511/CG3542/U2af38/Clp/hoip/CG4291/Rpb4/snf/Srp54/BCAS2/holn1/SmB/Prp19/CG5808/CG6015/CG6227/U4-U6-60K/CG6418/TfIIFbeta/CG6610/Cbp80/Usp39/mub/Cpsf73/Prp3/RpII33/Bx42/snRNP-U1-70K/mago/CG9…	R-DME-72163	DMelNV systemic day 30 down
Hedgehog pathway	1.94584e-12	1.33541e-12	40	Rpn6/Rpn9/Rpt5/Prosalpha5/Rpn5/Rpn2/Prosbeta7/rdx/Rpt1/Sem1/Rpt6/Prosalpha7/CkIIbeta/Dsor1/Rpt3/cos/Prosbeta4/CkIIalpha/Rpn11/Cul1/dco/Raf/boi/Prosbeta2/Rpn8/Prosalpha4/Uch-L5/Rpn12/Rpn3/Prosalpha6/Rpt2/Rpn7/Usp14/Apc2/tws/mts/Rpn10/Rpn1/Axn/ihog	R-DME-209392	DMelNV systemic day 30 down
UCH proteinases	1.94584e-12	1.33541e-12	40	Rpn6/Rpn9/Rpt5/CG10395/Nedd8/Prosalpha5/Rpn5/Rpn2/Prosbeta7/CG12096/CG12659/Rpt1/Rpt6/CG1503/Prosalpha7/Rpt3/Prosbeta4/pho/CG18004/Rpn11/Ino80/CG32202/Prosbeta2/Rpn8/Prosalpha4/Uch-L5/Rpt4/pont/Rpn12/Rpn3/Uch/Prosalpha6/Rpt2/Rpn7/Bap55/Rpn10/Rpn1/Arp8/calypso/Prosalpha3	R-DME-5689603	DMelNV systemic day 30 down
Ubiquitination and degradation of phosphorylated ARM	2.20186e-12	1.51111e-12	32	Rpn6/Rpn9/Rpt5/Prosalpha5/Rpn5/Rpn2/Prosbeta7/Rpt1/Sem1/Rpt6/Prosalpha7/Rpt3/Prosbeta4/Rpn11/Cul1/dco/Prosbeta2/Rpn8/Prosalpha4/Uch-L5/Rpn12/Rpn3/Prosalpha6/Rpt2/Rpn7/Usp14/Apc2/tws/mts/Rpn10/Rpn1/Axn	R-DME-209461	DMelNV systemic day 30 down
mRNA Splicing	3.53818e-12	2.42822e-12	66	Cpsf160/x16/TfIIFalpha/CG10324/SmD1/Fip1/CG10907/Ref1/Srrm1/Cbp20/SmD2/ncm/LSm7/Cypl/U2A/CG14641/RnpS1/SmF/CG17249/CG17266/CG17454/Spf45/Tango4/SmE/Cpsf100/CG2021/mod/Sym/CG2685/Cwc25/noi/Prp38/Dim1/Rpb7/LSm3/CG3511/CG3542/U2af38/Clp/hoip/CG4291/Rpb4/snf/Srp54/BCAS2/holn1/SmB/Prp19/CG5808/CG6015/CG6227/U4-U6-60K/CG6418/TfIIFbeta/CG6610/Cbp80/Usp39/mub/Cpsf73/Prp3/RpII33/Bx42/snRNP-U1-70K/mago/CG9…	R-DME-72172	DMelNV systemic day 30 down
Degradation of PER	4.05425e-12	2.78239e-12	28	Rpn6/Rpn9/Rpt5/Prosalpha5/Rpn5/Rpn2/Prosbeta7/Rpt1/Sem1/Rpt6/Prosalpha7/Rpt3/Prosbeta4/Rpn11/dco/Prosbeta2/Rpn8/Prosalpha4/Uch-L5/Rpn12/Rpn3/Prosalpha6/Rpt2/Rpn7/Usp14/Rpn10/Rpn1/cyc	R-DME-432524	DMelNV systemic day 30 down
Ubiquitination and proteolysis of phosphorylated CI	7.09828e-12	4.87148e-12	33	Rpn6/Rpn9/Rpt5/Prosalpha5/Rpn5/Rpn2/Prosbeta7/Rpt1/Sem1/Rpt6/Prosalpha7/Rpt3/cos/Prosbeta4/Rpn11/Cul1/dco/Prosbeta2/Rpn8/Prosalpha4/Uch-L5/Rpn12/Rpn3/Prosalpha6/Rpt2/Rpn7/Usp14/Apc2/tws/mts/Rpn10/Rpn1/Axn	R-DME-209360	DMelNV systemic day 30 down
Transcription-Coupled Nucleotide Excision Repair (TC-NER)	8.17708e-12	5.61185e-12	37	DNApol-epsilon58/Gnf1/Mes4/Chrac-14/CSN5/Usp7/RfC4/RPA3/nej/CSN3/Rpb7/Cdk7/TfIIS/XRCC1/Tfb5/CSN8/Rpb4/Tfb4/RfC3/Prp19/RfC38/Xpac/DNApol-epsilon255/CSN6/CycH/Mat1/pic/RpII33/hay/CG8142/CSN4/PCNA/RPA2/Xpd/alien/CG9667/CG11839	R-DME-6781827	DMelNV systemic day 30 down
Inhibition of the proteolytic activity of APC/C required for the onset of anaphase by mitotic spindle checkpoint components	8.17708e-12	5.61185e-12	18	vih/ida/APC10/Bub1/APC7/mad2/Cdc23/mr/APC4/lmgA/fzy/Ubc2/Cdc16/Bub3/BubR1/CG8188/Cdc27/shtd	R-DME-141405	DMelNV systemic day 30 down
Inactivation of APC/C via direct inhibition of the APC/C complex	8.17708e-12	5.61185e-12	18	vih/ida/APC10/Bub1/APC7/mad2/Cdc23/mr/APC4/lmgA/fzy/Ubc2/Cdc16/Bub3/BubR1/CG8188/Cdc27/shtd	R-DME-141430	DMelNV systemic day 30 down
Mitotic Spindle Checkpoint	8.17708e-12	5.61185e-12	18	vih/ida/APC10/Bub1/APC7/mad2/Cdc23/mr/APC4/lmgA/fzy/Ubc2/Cdc16/Bub3/BubR1/CG8188/Cdc27/shtd	R-DME-69618	DMelNV systemic day 30 down
Antigen processing: Ubiquitination & Proteasome degradation	1.37025e-11	9.40392e-12	75	Rpn6/Rpn9/Rpt5/vih/ida/Prosalpha5/dgrn/Rpn5/CG11070/APC10/Rpn2/Prosbeta7/CG12096/Uba3/CG13344/Rpt1/Cul5/CG1440/APC7/CG14516/Rpt6/Prosalpha7/Rpt3/elgi/Prosbeta4/Rpn11/ben/Cul1/CG2247/UbcE2H/Cdc23/CG2924/gus/mr/APC4/Prosbeta2/Rpn8/Prosalpha4/lmgA/Rpt4/TppII/CG40045/Rpn12/wech/ctrip/Rpn3/fzy/CG42797/CG4813/Prosalpha6/POSH/CG5003/nopo/Rpt2/Rpn7/Atg7/ari-2/CG5823/Lrr47/Ubc2/Cdc16/Cbl/Mkrn1/UbcE2M/Rpn1…	R-DME-983168	DMelNV systemic day 30 down
Nuclear CI is degraded	1.44635e-11	9.92619e-12	27	Rpn6/Rpn9/Rpt5/Prosalpha5/Rpn5/Rpn2/Prosbeta7/rdx/Rpt1/Sem1/Rpt6/Prosalpha7/Rpt3/Prosbeta4/Rpn11/Prosbeta2/Rpn8/Prosalpha4/Uch-L5/Rpn12/Rpn3/Prosalpha6/Rpt2/Rpn7/Usp14/Rpn10/Rpn1	R-DME-216167	DMelNV systemic day 30 down
Degradation of CRY	2.03548e-11	1.39693e-11	26	Rpn6/Rpn9/Rpt5/Prosalpha5/Rpn5/Rpn2/Prosbeta7/Rpt1/Sem1/Rpt6/Prosalpha7/Rpt3/Prosbeta4/Rpn11/Prosbeta2/Rpn8/Prosalpha4/Uch-L5/Rpn12/Rpn3/Prosalpha6/Rpt2/Rpn7/Usp14/Rpn10/Rpn1	R-DME-538864	DMelNV systemic day 30 down
Degradation of TIM	2.50545e-11	1.71947e-11	28	Rpn6/Rpn9/Rpt5/Prosalpha5/Rpn5/Rpn2/Prosbeta7/Rpt1/Sem1/Rpt6/Prosalpha7/Rpt3/Prosbeta4/Rpn11/dco/Prosbeta2/Rpn8/Prosalpha4/Uch-L5/Rpn12/Rpn3/Prosalpha6/Rpt2/Rpn7/Usp14/Rpn10/Rpn1/cyc	R-DME-432395	DMelNV systemic day 30 down
Circadian Clock pathway	2.81952e-11	1.93501e-11	37	Rpn6/Rpn9/Rpt5/Prosalpha5/Rpn5/Rpn2/Prosbeta7/Rpt1/Sem1/Rpt6/Prosalpha7/CkIIbeta/Dsor1/Rpt3/Prosbeta4/CkIIalpha/Rpn11/dco/Raf/Prosbeta2/Rpn8/Prosalpha4/Uch-L5/Rpn12/Rpn3/Prosalpha6/Rpt2/Rpn7/Usp14/wdb/Apc2/tws/mts/Rpn10/Rpn1/Axn/cyc	R-DME-432626	DMelNV systemic day 30 down
CDT1 association with the CDC6:ORC:origin complex	5.71992e-11	3.92553e-11	33	Rpn6/Rpn9/Rpt5/Orc1/Prosalpha5/Rpn5/Rpn2/Prosbeta7/CG12096/Rpt1/Rpt6/Prosalpha7/Orc6/Rpt3/Prosbeta4/Rpn11/Orc4/rec/geminin/Prosbeta2/Rpn8/Prosalpha4/Rpt4/Rpn12/Rpn3/Prosalpha6/Rpt2/Rpn7/Rpn10/Rpn1/Orc5/dup/Prosalpha3	R-DME-68827	DMelNV systemic day 30 down
G1/S DNA Damage Checkpoints	5.71992e-11	3.92553e-11	33	Rpn6/Rpn9/Rpt5/Cdk2/lok/Prosalpha5/Rpn5/Rpn2/Prosbeta7/CG12096/Rpt1/stg/Rpt6/Prosalpha7/Rpt3/grp/Prosbeta4/Rpn11/Prosbeta2/Rpn8/Prosalpha4/Rpt4/CycE/Rpn12/Rpn3/Prosalpha6/twe/Rpt2/Rpn7/CycA/Rpn10/Rpn1/Prosalpha3	R-DME-69615	DMelNV systemic day 30 down
Transport of Mature mRNAs Derived from Intronless Transcripts	8.73814e-11	5.9969e-11	29	Cpsf160/Nup98-96/Fip1/Ref1/Nup37/Slbp/Cbp20/CG14712/CG18789/Cpsf100/Sym/Nup50/Clp/Nup214/Nup154/Nup160/Nup75/Ndc1/Nup62/Nup107/mbo/Nup133/Cbp80/Nup58/Nup43/Cpsf73/Mtor/Nup54/Rae1	R-DME-159234	DMelNV systemic day 30 down
Resolution of AP sites via the multiple-nucleotide patch replacement pathway	1.92791e-10	1.3231e-10	16	DNApol-epsilon58/Gnf1/Mes4/Chrac-14/RfC4/RPA3/Parg/Rrp1/Parp/RfC3/RfC38/DNApol-epsilon255/CG8142/Fen1/PCNA/RPA2	R-DME-110373	DMelNV systemic day 30 down
Phosphorylation of the APC/C	1.92791e-10	1.3231e-10	16	vih/ida/APC10/polo/APC7/Cdc23/mr/APC4/lmgA/CycB/Cdk1/Ubc2/Cdc16/CG8188/Cdc27/shtd	R-DME-176412	DMelNV systemic day 30 down
SCF(Skp2)-mediated degradation of p27/p21	2.13799e-10	1.46728e-10	33	Rpn6/Rpn9/Rpt5/Cdk2/Prosalpha5/Rpn5/Rpn2/Prosbeta7/CG12096/Rpt1/Rpt6/Prosalpha7/Rpt3/Prosbeta4/Rpn11/Cul1/Prosbeta2/Rpn8/Prosalpha4/Rpt4/Cks30A/CycE/Rpn12/Rpn3/Prosalpha6/Rpt2/Rpn7/CycA/Src64B/Rpn10/Rpn1/CycD/Prosalpha3	R-DME-187577	DMelNV systemic day 30 down
Ubiquitin Mediated Degradation of Phosphorylated Cdc25A	2.36056e-10	1.62003e-10	30	Rpn6/Rpn9/Rpt5/lok/Prosalpha5/Rpn5/Rpn2/Prosbeta7/CG12096/Rpt1/stg/Rpt6/Prosalpha7/Rpt3/grp/Prosbeta4/Rpn11/Prosbeta2/Rpn8/Prosalpha4/Rpt4/Rpn12/Rpn3/Prosalpha6/twe/Rpt2/Rpn7/Rpn10/Rpn1/Prosalpha3	R-DME-69601	DMelNV systemic day 30 down
p53-Independent DNA Damage Response	2.36056e-10	1.62003e-10	30	Rpn6/Rpn9/Rpt5/lok/Prosalpha5/Rpn5/Rpn2/Prosbeta7/CG12096/Rpt1/stg/Rpt6/Prosalpha7/Rpt3/grp/Prosbeta4/Rpn11/Prosbeta2/Rpn8/Prosalpha4/Rpt4/Rpn12/Rpn3/Prosalpha6/twe/Rpt2/Rpn7/Rpn10/Rpn1/Prosalpha3	R-DME-69610	DMelNV systemic day 30 down
p53-Independent G1/S DNA damage checkpoint	2.36056e-10	1.62003e-10	30	Rpn6/Rpn9/Rpt5/lok/Prosalpha5/Rpn5/Rpn2/Prosbeta7/CG12096/Rpt1/stg/Rpt6/Prosalpha7/Rpt3/grp/Prosbeta4/Rpn11/Prosbeta2/Rpn8/Prosalpha4/Rpt4/Rpn12/Rpn3/Prosalpha6/twe/Rpt2/Rpn7/Rpn10/Rpn1/Prosalpha3	R-DME-69613	DMelNV systemic day 30 down
Neddylation	2.68743e-10	1.84436e-10	58	Rpn6/Rpn9/Rpt5/Nedd8/Prosalpha5/Rpn5/l(2)dtl/Rpn2/m-cup/Prosbeta7/CG12096/CG12106/Uba3/Rpt1/Cul5/wap/CSN5/Rpt6/CG1503/Prosalpha7/Rpt3/Prosbeta4/wds/Rpn11/CSN3/Cul1/CG2247/gus/CG31855/Prosbeta2/Rpn8/Prosalpha4/Rpt4/Rpn12/Caf1-55/CSN8/Rpn3/Uch/Prosalpha6/CG5003/Rpt2/Rpn7/Lrr47/CSN6/CG6966/UbcE2M/Rpn10/Rpn1/pic/APP-BP1/CG8001/CSN4/CG8892/Prosalpha3/FBXO11/alien/CG9945/CG9951	R-DME-8951664	DMelNV systemic day 30 down
Base Excision Repair	2.71128e-10	1.86073e-10	20	DNApol-epsilon58/Gnf1/Mes4/Chrac-14/RfC4/RPA3/Parg/Rrp1/Parp/XRCC1/CG5285/RfC3/RfC38/DNApol-epsilon255/CG8142/Fen1/PCNA/CG9272/RPA2/CG9601	R-DME-73884	DMelNV systemic day 30 down
Resolution of Abasic Sites (AP sites)	2.71128e-10	1.86073e-10	20	DNApol-epsilon58/Gnf1/Mes4/Chrac-14/RfC4/RPA3/Parg/Rrp1/Parp/XRCC1/CG5285/RfC3/RfC38/DNApol-epsilon255/CG8142/Fen1/PCNA/CG9272/RPA2/CG9601	R-DME-73933	DMelNV systemic day 30 down
Transport of Mature mRNA Derived from an Intronless Transcript	2.75376e-10	1.88988e-10	28	Cpsf160/Nup98-96/Fip1/Ref1/Nup37/Cbp20/CG14712/CG18789/Cpsf100/Sym/Nup50/Clp/Nup214/Nup154/Nup160/Nup75/Ndc1/Nup62/Nup107/mbo/Nup133/Cbp80/Nup58/Nup43/Cpsf73/Mtor/Nup54/Rae1	R-DME-159231	DMelNV systemic day 30 down
APC-Cdc20 mediated degradation of Nek2A	2.95775e-10	2.02988e-10	19	vih/ida/APC10/Bub1/APC7/Nek2/mad2/Cdc23/mr/APC4/lmgA/fzy/Ubc2/Cdc16/Bub3/BubR1/CG8188/Cdc27/shtd	R-DME-179409	DMelNV systemic day 30 down
Transcriptional Regulation by TP53	2.97312e-10	2.04042e-10	61	TfIIFalpha/Cdk2/Taf13/lok/mei-P26/lic/Fcp1/spt4/Eaf6/Usp7/CycK/CkIIbeta/nej/Jafrac1/dod/grp/CkIIalpha/dre4/Br140/Taf7/G9a/Lst8/CG30109/aurA/Rpb7/simj/Su(Tpl)/NELF-B/Cdk7/CycB/TfIIS/CycE/Taf11/wek/Caf1-55/Tfb5/Rpb4/Ssrp/Tfb4/Cdk9/Cdk1/CycA/l(3)mbt/Tsc1/e(y)1/TfIIFbeta/aurB/EloA/CG7154/CycH/HDAC1/Mat1/Taf5/RpII33/hay/Mi-2/PCNA/Xpd/Chd3/Tbp/Taf2	R-DME-3700989	DMelNV systemic day 30 down
Class I MHC mediated antigen processing & presentation	4.02628e-10	2.7632e-10	76	Rpn6/Rpn9/Rpt5/vih/ida/Prosalpha5/dgrn/Rpn5/CG11070/APC10/Rpn2/Prosbeta7/CG12096/Uba3/CG13344/Rpt1/Cul5/CG1440/APC7/CG14516/Rpt6/Prosalpha7/Rpt3/elgi/Prosbeta4/Rpn11/ben/Cul1/CG2247/UbcE2H/Cdc23/CG2924/gus/mr/APC4/Prosbeta2/Rpn8/Prosalpha4/lmgA/Rpt4/TppII/CG40045/Rpn12/wech/ctrip/Rpn3/fzy/CG42797/CG4813/Prosalpha6/POSH/CG5003/nopo/Rpt2/Rpn7/Atg7/ari-2/CG5823/Lrr47/Ubc2/Cdc16/Cbl/Mkrn1/pes/UbcE2M/…	R-DME-983169	DMelNV systemic day 30 down
SUMOylation of DNA damage response and repair proteins	1.21468e-09	8.3362e-10	28	Nup98-96/Nup37/mei-P26/CG14712/CG17493/CG18789/Nup50/lwr/Ptip/Nup214/Parp/smt3/Nup154/Nup160/Sce/Nup75/Ndc1/Nup62/Nup107/mbo/Blm/Nup133/Nup58/Nup43/Su(var)2-10/Mtor/Nup54/Rae1	R-DME-3108214	DMelNV systemic day 30 down
Dual incision in TC-NER	1.71103e-09	1.17427e-09	30	DNApol-epsilon58/Gnf1/Mes4/Chrac-14/Usp7/RfC4/RPA3/nej/Rpb7/Cdk7/TfIIS/Tfb5/Rpb4/Tfb4/RfC3/Prp19/RfC38/Xpac/DNApol-epsilon255/CycH/Mat1/pic/RpII33/hay/CG8142/PCNA/RPA2/Xpd/CG9667/CG11839	R-DME-6782135	DMelNV systemic day 30 down
Generic Transcription Pathway	1.71103e-09	1.17427e-09	143	Rpn6/Rpn9/TfIIFalpha/Rpt5/Cdk2/Cdk8/Snr1/E2f2/Taf13/lok/Prosalpha5/Rpn5/polybromo/chn/Rpn2/CG11902/Prosbeta7/CG12096/mei-P26/lic/Fcp1/spt4/Mad/Eaf6/Rpt1/Rpt6/Usp7/Prosalpha7/CycK/CkIIbeta/nej/CG15715/Jafrac1/CG1663/Rpt3/Sfmbt/dod/grp/Prosbeta4/wds/CkIIalpha/CG17568/CG17802/CG17803/Rpn11/dre4/Br140/mor/CG18764/Cul1/mav/CG2116/Taf7/dwg/G9a/Lst8/CG30109/aurA/Rpb7/CG31365/simj/Su(Tpl)/NELF-B/Bap170/C…	R-DME-212436	DMelNV systemic day 30 down
Nuclear Pore Complex (NPC) Disassembly	2.02473e-09	1.38955e-09	21	Nup98-96/Nup37/CG14712/CG18789/Nup50/CycB/Nup214/Nup154/Nup160/Cdk1/Nup75/Ndc1/Nup62/Nup107/mbo/Nup133/Nup58/Nup43/Mtor/Nup54/Rae1	R-DME-3301854	DMelNV systemic day 30 down
PTEN Regulation	2.85553e-09	1.95972e-09	44	Rpn6/Rpn9/Rpt5/Prosalpha5/Rpn5/Rpn2/Prosbeta7/Usp5/CG12096/mei-P26/Rpt1/Rpt6/Usp7/Prosalpha7/CkIIbeta/Rpt3/Prosbeta4/CkIIalpha/Rpn11/Lst8/simj/Prosbeta2/Rpn8/Prosalpha4/Rpt4/Rpn12/Caf1-55/Rpn3/Prosalpha6/escl/Rpt2/Rpn7/Sce/E(z)/Mkrn1/HDAC1/Src64B/Rpn10/Rpn1/Su(z)12/Mi-2/Rnf146/Prosalpha3/Chd3	R-DME-6807070	DMelNV systemic day 30 down
Cross-presentation of soluble exogenous antigens (endosomes)	3.10534e-09	2.13117e-09	26	Rpn6/Rpn9/Rpt5/Prosalpha5/Rpn5/Rpn2/Prosbeta7/CG12096/Rpt1/Rpt6/Prosalpha7/Rpt3/Prosbeta4/Rpn11/Prosbeta2/Rpn8/Prosalpha4/Rpt4/Rpn12/Rpn3/Prosalpha6/Rpt2/Rpn7/Rpn10/Rpn1/Prosalpha3	R-DME-1236978	DMelNV systemic day 30 down
PCNA-Dependent Long Patch Base Excision Repair	4.14229e-09	2.84281e-09	14	DNApol-epsilon58/Gnf1/Mes4/Chrac-14/RfC4/RPA3/Rrp1/RfC3/RfC38/DNApol-epsilon255/CG8142/Fen1/PCNA/RPA2	R-DME-5651801	DMelNV systemic day 30 down
DNA strand elongation	5.48468e-09	3.76408e-09	17	Gnf1/Pol31/Sld5/RfC4/RPA3/CG2990/RfC3/DNApol-alpha60/DNApol-alpha73/DNApol-delta/RfC38/DNApol-alpha180/CG8142/Fen1/Psf1/PCNA/RPA2	R-DME-69190	DMelNV systemic day 30 down
Lagging Strand Synthesis	5.50761e-09	3.77982e-09	15	Gnf1/Pol31/RfC4/RPA3/CG2990/RfC3/DNApol-alpha60/DNApol-alpha73/DNApol-delta/RfC38/DNApol-alpha180/CG8142/Fen1/PCNA/RPA2	R-DME-69186	DMelNV systemic day 30 down
Mitotic Prometaphase	5.80986e-09	3.98725e-09	16	SMC2/barr/glu/polo/CkIIbeta/vtd/pds5/CkIIalpha/Cap-D2/SA/Cap-G/CycB/wapl/Cdk1/SMC1/SMC3	R-DME-68877	DMelNV systemic day 30 down
RNA polymerase II transcribes snRNA genes	5.82694e-09	3.99897e-09	35	TfIIFalpha/TfIIEalpha/Taf13/IntS10/IntS4/Cbp20/spt4/CG15160/CycK/CG1792/Pbp95/Rpb7/Su(Tpl)/Cdk7/Taf11/Rpb4/IntS14/Cdk9/CG5181/IntS9/IntS12/e(y)1/TfIIFbeta/asun/Cbp80/Taf8/Taf5/RpII33/Phax/nom/CG8159/Paf-AHalpha/CG9018/ranshi/Tbp	R-DME-6807505	DMelNV systemic day 30 down
Degradation of AXIN	8.41739e-09	5.77678e-09	28	Rpn6/Rpn9/Rpt5/Prosalpha5/Rpn5/Rpn2/Prosbeta7/CG12096/Rpt1/Rpt6/Prosalpha7/Rpt3/Prosbeta4/Rpn11/Prosbeta2/Rpn8/Prosalpha4/Rpt4/Rpn12/Rpn3/Prosalpha6/Rpt2/Rpn7/Rpn10/Rpn1/Axn/Rnf146/Prosalpha3	R-DME-4641257	DMelNV systemic day 30 down
Ubiquitin-dependent degradation of Cyclin D	1.41225e-08	9.69212e-09	27	Rpn6/Rpn9/Rpt5/Prosalpha5/Rpn5/Rpn2/Prosbeta7/CG12096/Rpt1/Rpt6/Prosalpha7/Rpt3/Prosbeta4/Rpn11/Prosbeta2/Rpn8/Prosalpha4/Rpt4/Rpn12/Rpn3/Prosalpha6/Rpt2/Rpn7/Rpn10/Rpn1/CycD/Prosalpha3	R-DME-75815	DMelNV systemic day 30 down
FBXL7 down-regulates AURKA during mitotic entry and in early mitosis	1.55084e-08	1.06433e-08	28	Rpn6/Rpn9/Rpt5/Prosalpha5/Rpn5/Rpn2/Prosbeta7/CG12096/Rpt1/Rpt6/Prosalpha7/Rpt3/Prosbeta4/Rpn11/Cul1/aurA/Prosbeta2/Rpn8/Prosalpha4/Rpt4/Rpn12/Rpn3/Prosalpha6/Rpt2/Rpn7/Rpn10/Rpn1/Prosalpha3	R-DME-8854050	DMelNV systemic day 30 down
Regulation of RUNX3 expression and activity	1.64344e-08	1.12788e-08	29	Rpn6/Rpn9/Rpt5/Prosalpha5/Rpn5/Rpn2/Prosbeta7/CG12096/Rpt1/Rpt6/Prosalpha7/nej/Rpt3/Prosbeta4/Rpn11/mav/Prosbeta2/Rpn8/Prosalpha4/Rpt4/Rpn12/Rpn3/Prosalpha6/Rpt2/Rpn7/Rpn10/Rpn1/Bgb/Prosalpha3	R-DME-8941858	DMelNV systemic day 30 down
Interleukin-1 family signaling	1.68098e-08	1.15364e-08	32	Rpn6/Rpn9/Rpt5/Prosalpha5/Rpn5/Rpn2/Prosbeta7/CG12096/Rpt1/Rpt6/Prosalpha7/Rpt3/Prosbeta4/Rpn11/ben/Cul1/IKKepsilon/Prosbeta2/Rpn8/Prosalpha4/Rpt4/Rpn12/Rpn3/Prosalpha6/Pli/Rpt2/Rpn7/cact/Rpn10/Rpn1/Dronc/Prosalpha3	R-DME-446652	DMelNV systemic day 30 down
Regulation of PTEN stability and activity	1.68098e-08	1.15364e-08	32	Rpn6/Rpn9/Rpt5/Prosalpha5/Rpn5/Rpn2/Prosbeta7/Usp5/CG12096/Rpt1/Rpt6/Prosalpha7/CkIIbeta/Rpt3/Prosbeta4/CkIIalpha/Rpn11/Prosbeta2/Rpn8/Prosalpha4/Rpt4/Rpn12/Rpn3/Prosalpha6/Rpt2/Rpn7/Mkrn1/Src64B/Rpn10/Rpn1/Rnf146/Prosalpha3	R-DME-8948751	DMelNV systemic day 30 down
Adaptive Immune System	1.85531e-08	1.27328e-08	88	for/Sin1/Rpn6/Rpn9/Rpt5/vih/ida/Prosalpha5/dgrn/Rpn5/CG11070/APC10/Rpn2/Prosbeta7/CG12096/Uba3/CG13344/Rpt1/Cul5/CG1440/APC7/CG14516/Rpt6/Prosalpha7/Rpt3/elgi/Prosbeta4/Rpn11/ben/Cul1/CG2247/UbcE2H/Cdc23/Pi3K21B/Raf/CG2924/gus/Lst8/mr/APC4/Prosbeta2/Rpn8/Prosalpha4/lmgA/Rpt4/TppII/CG40045/Rpn12/wech/ctrip/Rpn3/fzy/CG42797/CG4813/Prosalpha6/POSH/CG5003/nopo/Rpt2/Rpn7/Atg7/wdb/ari-2/CG5823/cact/Lrr…	R-DME-1280218	DMelNV systemic day 30 down
DNA Damage Bypass	1.85531e-08	1.27328e-08	22	DNApol-epsilon58/Gnf1/l(2)dtl/Mes4/Rev1/Chrac-14/RfC4/RPA3/Usp1/TER94/RfC3/Ufd1-like/RfC38/DNApol-epsilon255/DNApol-eta/DNApol-iota/pic/CG8142/CG9062/PCNA/mh/RPA2	R-DME-73893	DMelNV systemic day 30 down
APC/C:Cdc20 mediated degradation of Cyclin B	2.17144e-08	1.49023e-08	16	vih/ida/APC10/APC7/Cdc23/mr/APC4/lmgA/CycB/fzy/Cdk1/Ubc2/Cdc16/CG8188/Cdc27/shtd	R-DME-174048	DMelNV systemic day 30 down
Regulation of ornithine decarboxylase (ODC)	2.20163e-08	1.51096e-08	26	Rpn6/Rpn9/Rpt5/Prosalpha5/Rpn5/Rpn2/Prosbeta7/CG12096/Rpt1/Rpt6/Prosalpha7/Rpt3/Prosbeta4/Rpn11/Prosbeta2/Rpn8/Prosalpha4/Rpt4/Rpn12/Rpn3/Prosalpha6/Rpt2/Rpn7/Rpn10/Rpn1/Prosalpha3	R-DME-350562	DMelNV systemic day 30 down
Interleukin-1 signaling	2.78157e-08	1.90896e-08	30	Rpn6/Rpn9/Rpt5/Prosalpha5/Rpn5/Rpn2/Prosbeta7/CG12096/Rpt1/Rpt6/Prosalpha7/Rpt3/Prosbeta4/Rpn11/ben/Cul1/Prosbeta2/Rpn8/Prosalpha4/Rpt4/Rpn12/Rpn3/Prosalpha6/Pli/Rpt2/Rpn7/cact/Rpn10/Rpn1/Prosalpha3	R-DME-9020702	DMelNV systemic day 30 down
Degradation of DVL	4.45486e-08	3.05732e-08	27	Rpn6/Rpn9/Rpt5/Prosalpha5/Rpn5/Rpn2/Prosbeta7/CG12096/Rpt1/Rpt6/Prosalpha7/Rpt3/Prosbeta4/Rpn11/Prosbeta2/Rpn8/Prosalpha4/Rpt4/Rpn12/Rpn3/CG42797/Prosalpha6/Rpt2/Rpn7/Rpn10/Rpn1/Prosalpha3	R-DME-4641258	DMelNV systemic day 30 down
Degradation of GLI1 by the proteasome	4.62057e-08	3.17105e-08	28	Rpn6/Rpn9/Rpt5/Prosalpha5/Rpn5/Rpn2/Prosbeta7/CG12096/Rpt1/Rpt6/Prosalpha7/Rpt3/Prosbeta4/Rpn11/Cul1/Prosbeta2/Rpn8/Prosalpha4/Rpt4/Rpn12/Rpn3/Prosalpha6/Rpt2/Rpn7/Su(fu)/Rpn10/Rpn1/Prosalpha3	R-DME-5610780	DMelNV systemic day 30 down
Transport of the SLBP Dependant Mature mRNA	5.02314e-08	3.44733e-08	23	Nup98-96/Ref1/Nup37/Slbp/Cbp20/CG14712/CG18789/Nup50/Nup214/Nup154/Nup160/Nup75/Ndc1/Nup62/Nup107/mbo/Nup133/Cbp80/Nup58/Nup43/Mtor/Nup54/Rae1	R-DME-159230	DMelNV systemic day 30 down
RNA Polymerase II Pre-transcription Events	5.44649e-08	3.73787e-08	35	TfIIFalpha/TfIIEalpha/Taf13/Rtf1/Fcp1/Cbp20/spt4/CycK/dre4/atms/Taf7/Rpb7/Su(Tpl)/NELF-B/Cdk7/TfIIS/Taf11/Tfb5/Rpb4/Ssrp/Tfb4/Cdk9/e(y)1/TfIIFbeta/EloA/Cbp80/CycH/Mat1/Taf5/RpII33/hay/Xpd/Tbp/CG9915/Taf2	R-DME-674695	DMelNV systemic day 30 down
Transcriptional regulation by RUNX2	6.86374e-08	4.71052e-08	32	Rpn6/Rpn9/Rpt5/Prosalpha5/Rpn5/Rpn2/Prosbeta7/CG12096/Mad/Rpt1/Rpt6/Prosalpha7/Rpt3/Prosbeta4/Rpn11/Cul1/Prosbeta2/Rpn8/Prosalpha4/Rpt4/CycB/Rpn12/Rpn3/Prosalpha6/Rpt2/Cdk1/Rpn7/Rpn10/Rpn1/Bgb/CycD/Prosalpha3	R-DME-8878166	DMelNV systemic day 30 down
RUNX1 regulates transcription of genes involved in differentiation of HSCs	6.86374e-08	4.71052e-08	32	Rpn6/Rpn9/Rpt5/Prosalpha5/Rpn5/Rpn2/Prosbeta7/CG12096/Rpt1/Rpt6/Prosalpha7/Rpt3/Prosbeta4/Rpn11/Cdk7/Prosbeta2/Rpn8/Prosalpha4/Rpt4/Rpn12/Rpn3/Prosalpha6/GATAd/da/Rpt2/Rpn7/CycH/Mat1/Rpn10/Rpn1/Bgb/Prosalpha3	R-DME-8939236	DMelNV systemic day 30 down
Recognition of DNA damage by PCNA-containing replication complex	6.95004e-08	4.76974e-08	16	DNApol-epsilon58/Gnf1/l(2)dtl/Mes4/Chrac-14/RfC4/RPA3/Usp1/RfC3/RfC38/DNApol-epsilon255/pic/CG8142/CG9062/PCNA/RPA2	R-DME-110314	DMelNV systemic day 30 down
FCERI mediated NF-kB activation	7.64283e-08	5.2452e-08	29	Rpn6/Rpn9/Rpt5/Prosalpha5/Rpn5/Rpn2/Prosbeta7/CG12096/Rpt1/Rpt6/Prosalpha7/Rpt3/Prosbeta4/Rpn11/Cul1/Prosbeta2/Rpn8/Prosalpha4/Rpt4/Rpn12/Rpn3/Prosalpha6/Rpt2/Rpn7/cact/Rpn10/CG7656/Rpn1/Prosalpha3	R-DME-2871837	DMelNV systemic day 30 down
Conversion from APC/C:Cdc20 to APC/C:Cdh1 in late anaphase	1.01771e-07	6.98445e-08	14	vih/ida/APC10/APC7/Cdc23/mr/APC4/lmgA/fzy/Ubc2/Cdc16/CG8188/Cdc27/shtd	R-DME-176407	DMelNV systemic day 30 down
Degradation of beta-catenin by the destruction complex	1.06396e-07	7.30186e-08	32	Rpn6/Rpn9/Rpt5/Prosalpha5/Rpn5/Rpn2/Prosbeta7/CG12096/Rpt1/Rpt6/Prosalpha7/Rpt3/Prosbeta4/Rpn11/Cul1/Prosbeta2/Rpn8/Prosalpha4/Rpt4/Rpn12/Rpn3/Prosalpha6/Rpt2/Rpn7/wdb/Apc2/mts/Rpn10/Rpn1/Axn/gro/Prosalpha3	R-DME-195253	DMelNV systemic day 30 down
Nuclear Envelope Breakdown	1.24343e-07	8.53353e-08	21	Nup98-96/Nup37/CG14712/CG18789/Nup50/CycB/Nup214/Nup154/Nup160/Cdk1/Nup75/Ndc1/Nup62/Nup107/mbo/Nup133/Nup58/Nup43/Mtor/Nup54/Rae1	R-DME-2980766	DMelNV systemic day 30 down
Activation of NF-kappaB in B cells	1.24343e-07	8.53353e-08	28	Rpn6/Rpn9/Rpt5/Prosalpha5/Rpn5/Rpn2/Prosbeta7/CG12096/Rpt1/Rpt6/Prosalpha7/Rpt3/Prosbeta4/Rpn11/Cul1/Prosbeta2/Rpn8/Prosalpha4/Rpt4/Rpn12/Rpn3/Prosalpha6/Rpt2/Rpn7/cact/Rpn10/Rpn1/Prosalpha3	R-DME-1169091	DMelNV systemic day 30 down
Asymmetric localization of PCP proteins	1.24343e-07	8.53353e-08	28	Rpn6/Rpn9/Rpt5/Prosalpha5/Rpn5/Rpn2/Prosbeta7/CG12096/Rpt1/Rpt6/Prosalpha7/Rpt3/Prosbeta4/fz/Rpn11/Prosbeta2/Rpn8/Prosalpha4/Rpt4/Rpn12/Rpn3/fz4/Prosalpha6/Rpt2/Rpn7/Rpn10/Rpn1/Prosalpha3	R-DME-4608870	DMelNV systemic day 30 down
Dectin-1 mediated noncanonical NF-kB signaling	1.24343e-07	8.53353e-08	27	Rpn6/Rpn9/Rpt5/Prosalpha5/Rpn5/Rpn2/Prosbeta7/CG12096/Rpt1/Rpt6/Prosalpha7/Rpt3/Prosbeta4/Rpn11/Cul1/Prosbeta2/Rpn8/Prosalpha4/Rpt4/Rpn12/Rpn3/Prosalpha6/Rpt2/Rpn7/Rpn10/Rpn1/Prosalpha3	R-DME-5607761	DMelNV systemic day 30 down
NIK-->noncanonical NF-kB signaling	1.24343e-07	8.53353e-08	27	Rpn6/Rpn9/Rpt5/Prosalpha5/Rpn5/Rpn2/Prosbeta7/CG12096/Rpt1/Rpt6/Prosalpha7/Rpt3/Prosbeta4/Rpn11/Cul1/Prosbeta2/Rpn8/Prosalpha4/Rpt4/Rpn12/Rpn3/Prosalpha6/Rpt2/Rpn7/Rpn10/Rpn1/Prosalpha3	R-DME-5676590	DMelNV systemic day 30 down
Dual Incision in GG-NER	1.44169e-07	9.89418e-08	19	DNApol-epsilon58/Gnf1/Mes4/Chrac-14/RfC4/RPA3/Parp/Tfb5/Tfb4/RfC3/RfC38/Xpac/DNApol-epsilon255/pic/hay/CG8142/PCNA/RPA2/Xpd	R-DME-5696400	DMelNV systemic day 30 down
Transport of the SLBP independent Mature mRNA	1.50209e-07	1.03087e-07	22	Nup98-96/Ref1/Nup37/Cbp20/CG14712/CG18789/Nup50/Nup214/Nup154/Nup160/Nup75/Ndc1/Nup62/Nup107/mbo/Nup133/Cbp80/Nup58/Nup43/Mtor/Nup54/Rae1	R-DME-159227	DMelNV systemic day 30 down
Regulation of TP53 Activity	1.57424e-07	1.08038e-07	32	Cdk2/Taf13/lok/mei-P26/lic/Eaf6/Usp7/CkIIbeta/nej/dod/grp/CkIIalpha/dre4/Br140/Taf7/G9a/aurA/simj/Taf11/Caf1-55/Ssrp/CycA/l(3)mbt/e(y)1/aurB/CG7154/HDAC1/Taf5/Mi-2/Chd3/Tbp/Taf2	R-DME-5633007	DMelNV systemic day 30 down
Deubiquitination	1.74665e-07	1.19871e-07	63	Rpn6/Rpn9/Rpt5/CG10395/Nedd8/Prosalpha5/Rpn5/Rpn2/Prosbeta7/Usp5/CG12096/Mad/CG12659/Rpt1/stg/Rpt6/Usp7/CG1503/Prosalpha7/Rpt3/Prosbeta4/pho/CG18004/Rpn11/TER94/Hrs/Ino80/CG32202/Prosbeta2/Rpn8/Prosalpha4/Uch-L5/Rpt4/pont/Rpn12/not/Rpn3/Uch/Ada2a/Prosalpha6/twe/CG4968/GATAd/Rpt2/Rpn7/Usp14/Arr1/CycA/Apc2/Ufd1-like/e(y)1/Bap55/Rpn10/Rpn1/Arp8/Axn/calypso/Usp20-33/Rnf146/CG9062/Prosalpha3/Ada2b/sina	R-DME-5688426	DMelNV systemic day 30 down
Downstream TCR signaling	1.92496e-07	1.32108e-07	29	Rpn6/Rpn9/Rpt5/Prosalpha5/Rpn5/Rpn2/Prosbeta7/CG12096/Rpt1/Rpt6/Prosalpha7/Rpt3/Prosbeta4/Rpn11/Cul1/Prosbeta2/Rpn8/Prosalpha4/Rpt4/Rpn12/Rpn3/Prosalpha6/Rpt2/Rpn7/cact/Rpn10/CG7656/Rpn1/Prosalpha3	R-DME-202424	DMelNV systemic day 30 down
Hedgehog ligand biogenesis	1.99189e-07	1.36702e-07	28	Rpn6/Rpn9/Rpt5/Prosalpha5/Rpn5/Rpn2/Prosbeta7/CG12096/Rpt1/Rpt6/Der-2/Prosalpha7/Rpt3/Prosbeta4/Rpn11/TER94/Prosbeta2/Rpn8/Prosalpha4/Rpt4/Rpn12/Rpn3/Prosalpha6/Rpt2/Rpn7/Rpn10/Rpn1/Prosalpha3	R-DME-5358346	DMelNV systemic day 30 down
TNFR2 non-canonical NF-kB pathway	3.38731e-07	2.32468e-07	27	Rpn6/Rpn9/Rpt5/Prosalpha5/Rpn5/Rpn2/Prosbeta7/CG12096/Rpt1/Rpt6/Prosalpha7/Rpt3/Prosbeta4/Rpn11/Cul1/Prosbeta2/Rpn8/Prosalpha4/Rpt4/Rpn12/Rpn3/Prosalpha6/Rpt2/Rpn7/Rpn10/Rpn1/Prosalpha3	R-DME-5668541	DMelNV systemic day 30 down
RNA Polymerase II Transcription Elongation	3.38731e-07	2.32468e-07	27	TfIIFalpha/Rtf1/Fcp1/Cbp20/spt4/CycK/dre4/atms/Rpb7/Su(Tpl)/NELF-B/Cdk7/TfIIS/Tfb5/Rpb4/Ssrp/Tfb4/Cdk9/TfIIFbeta/EloA/Cbp80/CycH/Mat1/RpII33/hay/Xpd/CG9915	R-DME-75955	DMelNV systemic day 30 down
Gap-filling DNA repair synthesis and ligation in TC-NER	3.42918e-07	2.35341e-07	25	Gnf1/Usp7/RfC4/RPA3/nej/Rpb7/Cdk7/TfIIS/XRCC1/Tfb5/Rpb4/Tfb4/RfC3/Prp19/RfC38/CycH/Mat1/pic/RpII33/hay/CG8142/RPA2/Xpd/CG9667/CG11839	R-DME-6782210	DMelNV systemic day 30 down
Transcriptional regulation by RUNX3	4.42411e-07	3.03622e-07	30	Rpn6/Rpn9/Rpt5/Prosalpha5/Rpn5/Rpn2/Prosbeta7/CG12096/Rpt1/Rpt6/Prosalpha7/nej/Rpt3/Prosbeta4/Rpn11/mav/Prosbeta2/Rpn8/Prosalpha4/Rpt4/Rpn12/Rpn3/Prosalpha6/Rpt2/Rpn7/Rpn10/Rpn1/Bgb/CycD/Prosalpha3	R-DME-8878159	DMelNV systemic day 30 down
Translesion synthesis by Y family DNA polymerases bypasses lesions on DNA template	4.85914e-07	3.33478e-07	18	DNApol-epsilon58/Gnf1/Mes4/Rev1/Chrac-14/RfC4/RPA3/TER94/RfC3/Ufd1-like/RfC38/DNApol-epsilon255/DNApol-eta/DNApol-iota/CG8142/PCNA/mh/RPA2	R-DME-110313	DMelNV systemic day 30 down
Cellular response to hypoxia	5.08461e-07	3.48952e-07	28	Rpn6/Rpn9/Rpt5/Prosalpha5/Rpn5/jub/Rpn2/Prosbeta7/CG12096/Rpt1/Rpt6/Prosalpha7/nej/Rpt3/Prosbeta4/Rpn11/Prosbeta2/Rpn8/Prosalpha4/Rpt4/Rpn12/Rpn3/Prosalpha6/Rpt2/Rpn7/Rpn10/Rpn1/Prosalpha3	R-DME-1234174	DMelNV systemic day 30 down
RNA Polymerase II Transcription Termination	5.08461e-07	3.48952e-07	28	Cpsf160/x16/Fip1/Ref1/Srrm1/Slbp/Cbp20/Slu7/RnpS1/SmF/thoc7/SmE/Cpsf100/mod/Sym/thoc5/U2af38/Clp/Srp54/SmB/thoc6/CG6015/Cbp80/Cpsf73/CG8149/mago/tex/SNRPG	R-DME-73856	DMelNV systemic day 30 down
Regulation of RUNX2 expression and activity	5.35603e-07	3.67579e-07	27	Rpn6/Rpn9/Rpt5/Prosalpha5/Rpn5/Rpn2/Prosbeta7/CG12096/Rpt1/Rpt6/Prosalpha7/Rpt3/Prosbeta4/Rpn11/Cul1/Prosbeta2/Rpn8/Prosalpha4/Rpt4/Rpn12/Rpn3/Prosalpha6/Rpt2/Rpn7/Rpn10/Rpn1/Prosalpha3	R-DME-8939902	DMelNV systemic day 30 down
Metabolism of polyamines	5.54344e-07	3.80441e-07	26	Rpn6/Rpn9/Rpt5/Prosalpha5/Rpn5/Rpn2/Prosbeta7/CG12096/Rpt1/Rpt6/Prosalpha7/Rpt3/Prosbeta4/Rpn11/Prosbeta2/Rpn8/Prosalpha4/Rpt4/Rpn12/Rpn3/Prosalpha6/Rpt2/Rpn7/Rpn10/Rpn1/Prosalpha3	R-DME-351202	DMelNV systemic day 30 down
TCR signaling	6.58678e-07	4.52044e-07	30	Rpn6/Rpn9/Rpt5/Prosalpha5/Rpn5/Rpn2/Prosbeta7/CG12096/Rpt1/Rpt6/Prosalpha7/Rpt3/Prosbeta4/Rpn11/Cul1/Prosbeta2/Rpn8/Prosalpha4/Rpt4/Rpn12/Rpn3/Prosalpha6/Rpt2/Rpn7/cact/Rpn10/CG7656/Rpn1/Btk29A/Prosalpha3	R-DME-202403	DMelNV systemic day 30 down
GLI3 is processed to GLI3R by the proteasome	7.90108e-07	5.42243e-07	28	Rpn6/Rpn9/Rpt5/Prosalpha5/Rpn5/Rpn2/Prosbeta7/CG12096/Rpt1/Rpt6/Prosalpha7/Rpt3/Prosbeta4/Rpn11/Cul1/Prosbeta2/Rpn8/Prosalpha4/Rpt4/Rpn12/Rpn3/Prosalpha6/Rpt2/Rpn7/Su(fu)/Rpn10/Rpn1/Prosalpha3	R-DME-5610785	DMelNV systemic day 30 down
Oxygen-dependent proline hydroxylation of Hypoxia-inducible Factor Alpha	8.45903e-07	5.80535e-07	27	Rpn6/Rpn9/Rpt5/Prosalpha5/Rpn5/jub/Rpn2/Prosbeta7/CG12096/Rpt1/Rpt6/Prosalpha7/Rpt3/Prosbeta4/Rpn11/Prosbeta2/Rpn8/Prosalpha4/Rpt4/Rpn12/Rpn3/Prosalpha6/Rpt2/Rpn7/Rpn10/Rpn1/Prosalpha3	R-DME-1234176	DMelNV systemic day 30 down
Formation of TC-NER Pre-Incision Complex	9.48709e-07	6.5109e-07	24	CSN5/Usp7/nej/CSN3/Rpb7/Cdk7/TfIIS/Tfb5/CSN8/Rpb4/Tfb4/Prp19/Xpac/CSN6/CycH/Mat1/pic/RpII33/hay/CSN4/Xpd/alien/CG9667/CG11839	R-DME-6781823	DMelNV systemic day 30 down
HDACs deacetylate histones	1.14624e-06	7.86651e-07	16	E(var)3-9/Su(var)3-3/CG30020/simj/Caf1-55/CoRest/CG4282/CG4707/CG6254/HDAC1/pzg/Mi-2/CG8388/rgr/Hmg-2/Chd3	R-DME-3214815	DMelNV systemic day 30 down
PIP3 activates AKT signaling	1.18336e-06	8.12127e-07	50	Sin1/Rpn6/Rpn9/Rpt5/dos/Prosalpha5/Rpn5/Rpn2/Prosbeta7/Usp5/CG12096/mei-P26/Rpt1/Rpt6/Usp7/Prosalpha7/CkIIbeta/Rpt3/Prosbeta4/CkIIalpha/Rpn11/Pi3K21B/Lst8/simj/Prosbeta2/Rpn8/Prosalpha4/Rpt4/Rpn12/Caf1-55/Rpn3/Prosalpha6/escl/Rpt2/Rpn7/Sce/wdb/E(z)/mts/Mkrn1/HDAC1/Src64B/Rpn10/Rpn1/Su(z)12/Dronc/Mi-2/Rnf146/Prosalpha3/Chd3	R-DME-1257604	DMelNV systemic day 30 down
TCF dependent signaling in response to WNT	1.18821e-06	8.15457e-07	40	Rpn6/Rpn9/Rpt5/Prosalpha5/Rpn5/pygo/Rpn2/Prosbeta7/CG12096/emb/Rpt1/Rpt6/Prosalpha7/CkIIbeta/nej/Rpt3/Prosbeta4/CkIIalpha/fz/Rpn11/dco/Prosbeta2/Rpn8/Prosalpha4/Rpt4/pont/Rpn12/Rpn3/CG42797/Prosalpha6/Rpt2/Rpn7/Apc2/HDAC1/Rpn10/Rpn1/Axn/gro/Rnf146/Prosalpha3	R-DME-201681	DMelNV systemic day 30 down
Antigen processing-Cross presentation	1.29592e-06	8.89375e-07	27	Rpn6/Rpn9/Rpt5/Prosalpha5/Rpn5/Rpn2/Prosbeta7/CG12096/Rpt1/Rpt6/Prosalpha7/Rpt3/Prosbeta4/Rpn11/Prosbeta2/Rpn8/Prosalpha4/Rpt4/Rpn12/Rpn3/Prosalpha6/Rpt2/Rpn7/pes/Rpn10/Rpn1/Prosalpha3	R-DME-1236975	DMelNV systemic day 30 down
Regulation of HSF1-mediated heat shock response	1.29592e-06	8.89375e-07	27	Nup98-96/DnaJ-1/Nup37/CG14712/CG18789/Nup50/HIP-R/HIP/Nup214/Hsc70-3/Nup154/Nup160/Nup75/Hsf/Ndc1/Nup62/Hsc70Cb/Nup107/mbo/Nup133/CG7182/Nup58/Nup43/Mtor/mrj/Nup54/Rae1	R-DME-3371453	DMelNV systemic day 30 down
G0 and Early G1	1.72436e-06	1.18341e-06	10	Cdk2/mip40/lin-52/mip130/CycE/Caf1-55/Rbf2/CycA/mip120/Rbf	R-DME-1538133	DMelNV systemic day 30 down
Removal of the Flap Intermediate	1.72436e-06	1.18341e-06	10	Pol31/RPA3/CG2990/DNApol-alpha60/DNApol-alpha73/DNApol-delta/DNApol-alpha180/Fen1/PCNA/RPA2	R-DME-69166	DMelNV systemic day 30 down
Cellular response to heat stress	1.85409e-06	1.27244e-06	31	Nup98-96/DnaJ-1/Nup37/Hsp83/CG14712/nej/CG18789/Nup50/TER94/HIP-R/Lst8/HIP/Nup214/Hsc70-3/Nup154/Nup160/Nup75/Hsf/Ndc1/Nup62/Hsc70Cb/Nup107/mbo/Nup133/CG7182/Nup58/Nup43/Mtor/mrj/Nup54/Rae1	R-DME-3371556	DMelNV systemic day 30 down
Nuclear Envelope (NE) Reassembly	2.25984e-06	1.5509e-06	19	Nup98-96/Rcc1/Nup37/Ran/CG14712/MAN1/Nup214/Nup160/Nup75/spas/tws/ball/Nup107/Nup133/mts/baf/Nup43/Ankle2/CG8878	R-DME-2995410	DMelNV systemic day 30 down
DNA Damage Recognition in GG-NER	2.25984e-06	1.5509e-06	19	CG10395/CG12659/CSN5/CG17493/pho/CG18004/CSN3/Rad23/Ino80/CG32202/pont/Parp/CSN8/Bap55/CSN6/pic/Arp8/CSN4/alien	R-DME-5696394	DMelNV systemic day 30 down
Formation of RNA Pol II elongation complex	2.3187e-06	1.5913e-06	25	TfIIFalpha/Rtf1/Fcp1/spt4/CycK/dre4/atms/Rpb7/Su(Tpl)/NELF-B/Cdk7/TfIIS/Tfb5/Rpb4/Ssrp/Tfb4/Cdk9/TfIIFbeta/EloA/CycH/Mat1/RpII33/hay/Xpd/CG9915	R-DME-112382	DMelNV systemic day 30 down
Downstream signaling events of B Cell Receptor (BCR)	2.36882e-06	1.6257e-06	29	Rpn6/Rpn9/Rpt5/Prosalpha5/Rpn5/Rpn2/Prosbeta7/CG12096/Rpt1/Rpt6/Prosalpha7/Rpt3/Prosbeta4/Rpn11/Cul1/Prosbeta2/Rpn8/Prosalpha4/Rpt4/Rpn12/Rpn3/Prosalpha6/Rpt2/Rpn7/cact/Rpn10/Rpn1/Prosalpha3/Pp2B-14D	R-DME-1168372	DMelNV systemic day 30 down
TP53 Regulates Transcription of DNA Repair Genes	2.58149e-06	1.77165e-06	22	TfIIFalpha/Fcp1/spt4/CycK/dre4/Rpb7/Su(Tpl)/NELF-B/Cdk7/TfIIS/Tfb5/Rpb4/Ssrp/Tfb4/Cdk9/TfIIFbeta/EloA/CycH/Mat1/RpII33/hay/Xpd	R-DME-6796648	DMelNV systemic day 30 down
Drosophila signaling pathways	2.68623e-06	1.84353e-06	61	Rpn6/Rpn9/Rpt5/tub/Prosalpha5/Rpn5/hpo/pygo/Rpn2/Prosbeta7/Fadd/rdx/fy/Rpt1/Sem1/mats/Rpt6/gd/Prosalpha7/CkIIbeta/Dsor1/Rpt3/cos/Prosbeta4/CkIIalpha/fz/Rpn11/ben/Cul1/dco/Raf/boi/Prosbeta2/Rpn8/Prosalpha4/Uch-L5/wek/Rpn12/Rpn3/Prosalpha6/Rpt2/Rpn7/Usp14/Tl/wdb/cact/spz/Apc2/tws/gish/mts/HDAC1/Rpn10/Rpn1/Axn/snk/Su(var)2-10/gro/cyc/Ptp61F/ihog	R-DME-5252538	DMelNV systemic day 30 down
CLEC7A (Dectin-1) signaling	2.99409e-06	2.05482e-06	30	Rpn6/Rpn9/Rpt5/Prosalpha5/Rpn5/Rpn2/Prosbeta7/CG12096/Rpt1/Rpt6/Prosalpha7/Rpt3/Prosbeta4/Rpn11/Cul1/Prosbeta2/Rpn8/Prosalpha4/Rpt4/Rpn12/Rpn3/Prosalpha6/Rpt2/Rpn7/cact/Rpn10/CG7656/Rpn1/Prosalpha3/Pp2B-14D	R-DME-5607764	DMelNV systemic day 30 down
Hedgehog 'on' state	2.99409e-06	2.05482e-06	30	Rpn6/Rpn9/Rpt5/Prosalpha5/Rpn5/Rpn2/Prosbeta7/CG12096/rdx/Rpt1/Rpt6/Prosalpha7/Rpt3/cos/Prosbeta4/nod/Rpn11/Prosbeta2/Rpn8/Prosalpha4/Rpt4/Rpn12/Rpn3/Prosalpha6/Rpt2/Rpn7/Su(fu)/Rpn10/Rpn1/Prosalpha3	R-DME-5632684	DMelNV systemic day 30 down
Cyclin A/B1/B2 associated events during G2/M transition	3.57459e-06	2.4532e-06	13	polo/emb/stg/Myt1/Cdk7/CycB/twe/Cdk1/CycA/tws/mts/CycH/Mat1	R-DME-69273	DMelNV systemic day 30 down
mRNA 3'-end processing	4.06907e-06	2.79257e-06	23	Cpsf160/x16/Fip1/Ref1/Srrm1/Cbp20/Slu7/RnpS1/thoc7/Cpsf100/mod/Sym/thoc5/U2af38/Clp/Srp54/thoc6/CG6015/Cbp80/Cpsf73/CG8149/mago/tex	R-DME-72187	DMelNV systemic day 30 down
Termination of translesion DNA synthesis	4.99271e-06	3.42645e-06	12	DNApol-epsilon58/Gnf1/Mes4/Chrac-14/RfC4/RPA3/RfC3/RfC38/DNApol-epsilon255/CG8142/PCNA/RPA2	R-DME-5656169	DMelNV systemic day 30 down
Signaling by the B Cell Receptor (BCR)	5.27021e-06	3.6169e-06	31	Rpn6/Rpn9/Rpt5/Prosalpha5/Rpn5/Rpn2/Prosbeta7/CG12096/Rpt1/Rpt6/Prosalpha7/Rpt3/Prosbeta4/Rpn11/Cul1/Pi3K21B/Prosbeta2/Rpn8/Prosalpha4/Rpt4/Rpn12/Rpn3/Prosalpha6/Rpt2/Rpn7/cact/Rpn10/Rpn1/trp/Prosalpha3/Pp2B-14D	R-DME-983705	DMelNV systemic day 30 down
SUMOylation	5.3236e-06	3.65354e-06	38	Nup98-96/Top2/Nup37/Incenp/mei-P26/Ulp1/CG14712/Sfmbt/CG17493/CG18789/Nup50/lwr/aurA/Ptip/Nup214/Parp/borr/smt3/Nup154/Nup160/Sce/Nup75/Ndc1/Nup62/aurB/Nup107/mbo/Blm/Nup133/Nup58/Nup43/Nlp/Su(var)2-10/Mtor/Hr39/Nup54/Rae1/RanGAP	R-DME-2990846	DMelNV systemic day 30 down
Postmitotic nuclear pore complex (NPC) reformation	6.50978e-06	4.4676e-06	11	Nup98-96/Rcc1/Nup37/Ran/CG14712/Nup214/Nup160/Nup75/Nup107/Nup133/Nup43	R-DME-9615933	DMelNV systemic day 30 down
Processive synthesis on the lagging strand	7.63352e-06	5.23881e-06	10	Pol31/RPA3/CG2990/DNApol-alpha60/DNApol-alpha73/DNApol-delta/DNApol-alpha180/Fen1/PCNA/RPA2	R-DME-69183	DMelNV systemic day 30 down
Resolution of Sister Chromatid Cohesion	7.63352e-06	5.23881e-06	9	polo/vtd/pds5/SA/CycB/wapl/Cdk1/SMC1/SMC3	R-DME-2500257	DMelNV systemic day 30 down
Polymerase switching	7.63352e-06	5.23881e-06	9	Gnf1/RfC4/RfC3/DNApol-alpha60/DNApol-alpha73/RfC38/DNApol-alpha180/CG8142/PCNA	R-DME-69091	DMelNV systemic day 30 down
Leading Strand Synthesis	7.63352e-06	5.23881e-06	9	Gnf1/RfC4/RfC3/DNApol-alpha60/DNApol-alpha73/RfC38/DNApol-alpha180/CG8142/PCNA	R-DME-69109	DMelNV systemic day 30 down
Fc epsilon receptor (FCERI) signaling	8.16011e-06	5.60021e-06	34	Rpn6/Rpn9/Rpt5/dos/Prosalpha5/Rpn5/Rpn2/Prosbeta7/CG12096/Rpt1/Rpt6/Prosalpha7/Rpt3/Prosbeta4/Rpn11/Cul1/Pi3K21B/Prosbeta2/Rpn8/Prosalpha4/Rpt4/Rpn12/Rpn3/Prosalpha6/Rpt2/Rpn7/cact/Rpn10/CG7656/Rpn1/Btk29A/Prosalpha3/Mkk4/Pp2B-14D	R-DME-2454202	DMelNV systemic day 30 down
SUMO E3 ligases SUMOylate target proteins	8.36136e-06	5.73832e-06	37	Nup98-96/Top2/Nup37/Incenp/mei-P26/CG14712/Sfmbt/CG17493/CG18789/Nup50/lwr/aurA/Ptip/Nup214/Parp/borr/smt3/Nup154/Nup160/Sce/Nup75/Ndc1/Nup62/aurB/Nup107/mbo/Blm/Nup133/Nup58/Nup43/Nlp/Su(var)2-10/Mtor/Hr39/Nup54/Rae1/RanGAP	R-DME-3108232	DMelNV systemic day 30 down
C-type lectin receptors (CLRs)	8.39836e-06	5.76371e-06	32	Rpn6/Rpn9/Rpt5/Prosalpha5/Rpn5/Rpn2/Prosbeta7/CG12096/Rpt1/Rpt6/Prosalpha7/nej/Rpt3/Prosbeta4/Rpn11/Cul1/Raf/Prosbeta2/Rpn8/Prosalpha4/Rpt4/Rpn12/Rpn3/Prosalpha6/Rpt2/Rpn7/cact/Rpn10/CG7656/Rpn1/Prosalpha3/Pp2B-14D	R-DME-5621481	DMelNV systemic day 30 down
Formation of Incision Complex in GG-NER	1.09387e-05	7.50715e-06	17	RPA3/CG17493/Rad23/lwr/Cdk7/Parp/Tfb5/smt3/Tfb4/Xpac/CycH/Mat1/pic/hay/Su(var)2-10/RPA2/Xpd	R-DME-5696395	DMelNV systemic day 30 down
Translesion Synthesis by POLH	1.31333e-05	9.01326e-06	12	Gnf1/RfC4/RPA3/TER94/RfC3/Ufd1-like/RfC38/DNApol-eta/CG8142/PCNA/mh/RPA2	R-DME-110320	DMelNV systemic day 30 down
AUF1 (hnRNP D0) binds and destabilizes mRNA	1.54913e-05	1.06315e-05	26	Rpn6/Rpn9/Rpt5/Prosalpha5/Rpn5/Rpn2/Prosbeta7/CG12096/Rpt1/Rpt6/Prosalpha7/Rpt3/Prosbeta4/Rpn11/Prosbeta2/Rpn8/Prosalpha4/Rpt4/Rpn12/Rpn3/Prosalpha6/Rpt2/Rpn7/Rpn10/Rpn1/Prosalpha3	R-DME-450408	DMelNV systemic day 30 down
PCP/CE pathway	1.95745e-05	1.34338e-05	29	Rpn6/Rpn9/Rpt5/Prosalpha5/Rpn5/Rpn2/Prosbeta7/CG12096/Rpt1/Rpt6/Prosalpha7/Rpt3/Prosbeta4/fz/Rpn11/Prosbeta2/Rpn8/Prosalpha4/Rpt4/Rpn12/Rpn3/fz4/Prosalpha6/Rpt2/Rpn7/Arr1/Rpn10/Rpn1/Prosalpha3	R-DME-4086400	DMelNV systemic day 30 down
Regulation of TP53 Activity through Acetylation	3.22704e-05	2.21468e-05	12	mei-P26/lic/Eaf6/nej/dod/Br140/simj/Caf1-55/CG7154/HDAC1/Mi-2/Chd3	R-DME-6804758	DMelNV systemic day 30 down
Cellular responses to stress	3.50837e-05	2.40776e-05	90	Rpn6/Nup98-96/Rpn9/Rpt5/Cdk2/cpa/DnaJ-1/vih/ida/Prosalpha5/Rpn5/jub/APC10/Nup37/Rpn2/Prosbeta7/DCTN4-p62/CG12096/lic/Hsp83/Rpt1/APC7/CG14712/Rpt6/Prosalpha7/nej/Jafrac1/Rpt3/Prosbeta4/Rpn11/CG18789/Nup50/TER94/Cdc23/HIP-R/G9a/Lst8/mr/APC4/HIP/Prosbeta2/Rpn8/Prosalpha4/lmgA/Rpt4/Nup214/CycE/Hsc70-3/Rpn12/Caf1-55/Rpn3/Nup154/Nup160/Prosalpha6/escl/Rpt2/Rpn7/His2Av/Sce/Utx/Nup75/Hsf/Ndc1/CycA/Nup62/…	R-DME-2262752	DMelNV systemic day 30 down
Cellular responses to external stimuli	3.50837e-05	2.40776e-05	90	Rpn6/Nup98-96/Rpn9/Rpt5/Cdk2/cpa/DnaJ-1/vih/ida/Prosalpha5/Rpn5/jub/APC10/Nup37/Rpn2/Prosbeta7/DCTN4-p62/CG12096/lic/Hsp83/Rpt1/APC7/CG14712/Rpt6/Prosalpha7/nej/Jafrac1/Rpt3/Prosbeta4/Rpn11/CG18789/Nup50/TER94/Cdc23/HIP-R/G9a/Lst8/mr/APC4/HIP/Prosbeta2/Rpn8/Prosalpha4/lmgA/Rpt4/Nup214/CycE/Hsc70-3/Rpn12/Caf1-55/Rpn3/Nup154/Nup160/Prosalpha6/escl/Rpt2/Rpn7/His2Av/Sce/Utx/Nup75/Hsf/Ndc1/CycA/Nup62/…	R-DME-8953897	DMelNV systemic day 30 down
Signaling by WNT	5.63232e-05	3.8654e-05	52	Galphai/Rpn6/Rpn9/Rpt5/Gbeta13F/Prosalpha5/Rpn5/pygo/Rpn2/Prosbeta7/CG12096/emb/Rpt1/Vps26/Rpt6/Prosalpha7/CkIIbeta/nej/Rpt3/Prosbeta4/CkIIalpha/fz/Rpn11/Cul1/dco/Prosbeta2/Rpn8/Prosalpha4/Rpt4/pont/Rpn12/Rpn3/CG42797/fz4/Prosalpha6/Rpt2/Rpn7/wdb/Arr1/Apc2/wls/mts/HDAC1/Rpn10/Rpn1/nmo/Axn/gro/Rnf146/opm/Prosalpha3/Pp2B-14D	R-DME-195721	DMelNV systemic day 30 down
Formation of the Early Elongation Complex	5.83703e-05	4.0059e-05	17	TfIIFalpha/Fcp1/Cbp20/spt4/Rpb7/NELF-B/Cdk7/Tfb5/Rpb4/Tfb4/TfIIFbeta/Cbp80/CycH/Mat1/RpII33/hay/Xpd	R-DME-113418	DMelNV systemic day 30 down
Ub-specific processing proteases	5.97517e-05	4.1007e-05	48	Rpn6/Rpn9/Rpt5/Prosalpha5/Rpn5/Rpn2/Prosbeta7/Usp5/CG12096/Mad/Rpt1/stg/Rpt6/Usp7/Prosalpha7/Rpt3/Prosbeta4/Rpn11/Hrs/Prosbeta2/Rpn8/Prosalpha4/Rpt4/pont/Rpn12/not/Rpn3/Ada2a/Prosalpha6/twe/CG4968/GATAd/Rpt2/Rpn7/Usp14/Arr1/CycA/Ufd1-like/e(y)1/Rpn10/Rpn1/Axn/Usp20-33/Rnf146/CG9062/Prosalpha3/Ada2b/sina	R-DME-5689880	DMelNV systemic day 30 down
Signaling by Interleukins	6.00232e-05	4.11933e-05	42	Rpn6/Rpn9/Rpt5/Prosalpha5/Rpn5/Rpn2/Prosbeta7/CG12096/lic/Rpt1/Rpt6/Prosalpha7/Rpt3/Prosbeta4/Rpn11/ben/Cul1/IKKepsilon/Pi3K21B/Syx1A/Prosbeta2/Rpn8/Prosalpha4/Rpt4/Rpn12/Rpn3/Prosalpha6/Pli/Rpt2/Rpn7/cact/CG5886/ball/Cbl/mts/Rpn10/Rpn1/Btk29A/Dronc/CG8878/Prosalpha3/Mkk4	R-DME-449147	DMelNV systemic day 30 down
Regulation of mRNA stability by proteins that bind AU-rich elements	7.20538e-05	4.94498e-05	33	Rpn6/Rpn9/Rpt5/Prosalpha5/Rpn5/Rpn2/Prosbeta7/CG12096/emb/Rpt1/CG14712/Rpt6/Prosalpha7/Rpt3/Prosbeta4/Rpn11/Prosbeta2/Rpn8/Prosalpha4/Rpt4/Nup214/Rpn12/Rpn3/Set/Prosalpha6/Rpt2/Rpn7/Mapmodulin/Csl4/Rpn10/Rpn1/Prosalpha3/Rrp45	R-DME-450531	DMelNV systemic day 30 down
Mitotic Telophase/Cytokinesis	0.000107077	7.34862e-05	9	sub/polo/pav/vtd/pds5/SA/wapl/SMC1/SMC3	R-DME-68884	DMelNV systemic day 30 down
RNA Polymerase II Promoter Escape	0.000161842	0.00011107	20	TfIIFalpha/TfIIEalpha/Taf13/Taf7/Rpb7/Cdk7/Taf11/Tfb5/Rpb4/Tfb4/e(y)1/TfIIFbeta/CycH/Mat1/Taf5/RpII33/hay/Xpd/Tbp/Taf2	R-DME-73776	DMelNV systemic day 30 down
RNA Polymerase II Transcription Pre-Initiation And Promoter Opening	0.000161842	0.00011107	20	TfIIFalpha/TfIIEalpha/Taf13/Taf7/Rpb7/Cdk7/Taf11/Tfb5/Rpb4/Tfb4/e(y)1/TfIIFbeta/CycH/Mat1/Taf5/RpII33/hay/Xpd/Tbp/Taf2	R-DME-73779	DMelNV systemic day 30 down
RNA Polymerase II Transcription Initiation	0.000161842	0.00011107	20	TfIIFalpha/TfIIEalpha/Taf13/Taf7/Rpb7/Cdk7/Taf11/Tfb5/Rpb4/Tfb4/e(y)1/TfIIFbeta/CycH/Mat1/Taf5/RpII33/hay/Xpd/Tbp/Taf2	R-DME-75953	DMelNV systemic day 30 down
RNA Polymerase II Transcription Initiation And Promoter Clearance	0.000161842	0.00011107	20	TfIIFalpha/TfIIEalpha/Taf13/Taf7/Rpb7/Cdk7/Taf11/Tfb5/Rpb4/Tfb4/e(y)1/TfIIFbeta/CycH/Mat1/Taf5/RpII33/hay/Xpd/Tbp/Taf2	R-DME-76042	DMelNV systemic day 30 down
Translesion synthesis by POLI	0.000179418	0.000123133	10	Gnf1/Rev1/RfC4/RPA3/RfC3/RfC38/DNApol-iota/CG8142/PCNA/RPA2	R-DME-5656121	DMelNV systemic day 30 down
SUMOylation of chromatin organization proteins	0.000202245	0.000138799	23	Nup98-96/Nup37/CG14712/Sfmbt/CG18789/Nup50/lwr/Nup214/smt3/Nup154/Nup160/Nup75/Ndc1/Nup62/Nup107/mbo/Nup133/Nup58/Nup43/Su(var)2-10/Mtor/Nup54/Rae1	R-DME-4551638	DMelNV systemic day 30 down
Regulation of TP53 Activity through Phosphorylation	0.00020761	0.00014248	18	Cdk2/Taf13/lok/CkIIbeta/dod/grp/CkIIalpha/dre4/Taf7/aurA/Taf11/Ssrp/CycA/e(y)1/aurB/Taf5/Tbp/Taf2	R-DME-6804756	DMelNV systemic day 30 down
Beta-catenin independent WNT signaling	0.000247026	0.000169531	33	Galphai/Rpn6/Rpn9/Rpt5/Gbeta13F/Prosalpha5/Rpn5/Rpn2/Prosbeta7/CG12096/Rpt1/Rpt6/Prosalpha7/Rpt3/Prosbeta4/fz/Rpn11/Prosbeta2/Rpn8/Prosalpha4/Rpt4/Rpn12/Rpn3/fz4/Prosalpha6/Rpt2/Rpn7/Arr1/Rpn10/Rpn1/nmo/Prosalpha3/Pp2B-14D	R-DME-3858494	DMelNV systemic day 30 down
Intracellular signaling by second messengers	0.000480976	0.000330089	50	Sin1/Rpn6/Rpn9/Rpt5/dos/Prosalpha5/Rpn5/Rpn2/Prosbeta7/Usp5/CG12096/mei-P26/Rpt1/Rpt6/Usp7/Prosalpha7/CkIIbeta/Rpt3/Prosbeta4/CkIIalpha/Rpn11/Pi3K21B/Lst8/simj/Prosbeta2/Rpn8/Prosalpha4/Rpt4/Rpn12/Caf1-55/Rpn3/Prosalpha6/escl/Rpt2/Rpn7/Sce/wdb/E(z)/mts/Mkrn1/HDAC1/Src64B/Rpn10/Rpn1/Su(z)12/Dronc/Mi-2/Rnf146/Prosalpha3/Chd3	R-DME-9006925	DMelNV systemic day 30 down
Translesion synthesis by REV1	0.000638406	0.000438132	9	Gnf1/Rev1/RfC4/RPA3/RfC3/RfC38/CG8142/PCNA/RPA2	R-DME-110312	DMelNV systemic day 30 down
Translesion synthesis by POLK	0.000638406	0.000438132	9	Gnf1/Rev1/RfC4/RPA3/RfC3/RfC38/CG8142/PCNA/RPA2	R-DME-5655862	DMelNV systemic day 30 down
Major pathway of rRNA processing in the nucleolus and cytosol	0.000638406	0.000438132	26	Rat1/CG12301/Ulp1/CG13097/CG14805/CG1542/CG1575/CG1789/CG2260/CG32075/U3-55K/CG3735/hoip/Sas10/dbe/l(3)72Dn/CG5728/Csl4/CG7246/CG7728/CG8414/CG8461/Rrp47/CG9107/Mpp6/Rrp45	R-DME-6791226	DMelNV systemic day 30 down
rRNA processing	0.000638406	0.000438132	26	Rat1/CG12301/Ulp1/CG13097/CG14805/CG1542/CG1575/CG1789/CG2260/CG32075/U3-55K/CG3735/hoip/Sas10/dbe/l(3)72Dn/CG5728/Csl4/CG7246/CG7728/CG8414/CG8461/Rrp47/CG9107/Mpp6/Rrp45	R-DME-72312	DMelNV systemic day 30 down
rRNA processing in the nucleus and cytosol	0.000638406	0.000438132	26	Rat1/CG12301/Ulp1/CG13097/CG14805/CG1542/CG1575/CG1789/CG2260/CG32075/U3-55K/CG3735/hoip/Sas10/dbe/l(3)72Dn/CG5728/Csl4/CG7246/CG7728/CG8414/CG8461/Rrp47/CG9107/Mpp6/Rrp45	R-DME-8868773	DMelNV systemic day 30 down
Cyclin D associated events in G1	0.000732357	0.00050261	14	Cdk2/E2f2/Cul1/Cdk7/Cks30A/CycE/Rbf2/tws/mts/CycH/Rbf/Src64B/Mat1/CycD	R-DME-69231	DMelNV systemic day 30 down
G1 Phase	0.000732357	0.00050261	14	Cdk2/E2f2/Cul1/Cdk7/Cks30A/CycE/Rbf2/tws/mts/CycH/Rbf/Src64B/Mat1/CycD	R-DME-69236	DMelNV systemic day 30 down
mRNA Capping	0.000732357	0.00050261	14	TfIIFalpha/Cbp20/Rpb7/Cdk7/Tfb5/Rpb4/Tfb4/TfIIFbeta/Cbp80/CycH/Mat1/RpII33/hay/Xpd	R-DME-72086	DMelNV systemic day 30 down
Hedgehog 'off' state	0.000909263	0.000624018	31	Rpn6/Rpn9/Rpt5/Prosalpha5/Rpn5/Oseg6/Rpn2/Prosbeta7/CG12096/fy/Rpt1/Rpt6/Prosalpha7/Rpt3/Prosbeta4/Rpn11/Cul1/Prosbeta2/Rpn8/Prosalpha4/Rpt4/Rpn12/Rpn3/Prosalpha6/Rpt2/Rpn7/Su(fu)/Oseg1/Rpn10/Rpn1/Prosalpha3	R-DME-5610787	DMelNV systemic day 30 down
G2/M DNA damage checkpoint	0.00101233	0.00069475	8	lok/stg/grp/CycB/mei-41/twe/Cdk1/mus304	R-DME-69473	DMelNV systemic day 30 down
Signaling by Hedgehog	0.00105196	0.000721947	36	Rpn6/Rpn9/Rpt5/Prosalpha5/Rpn5/Oseg6/Rpn2/Prosbeta7/CG12096/rdx/fy/Rpt1/Rpt6/Der-2/Prosalpha7/Rpt3/cos/Prosbeta4/nod/Rpn11/Cul1/TER94/Prosbeta2/Rpn8/Prosalpha4/Rpt4/Rpn12/Rpn3/Prosalpha6/Rpt2/Rpn7/Su(fu)/Oseg1/Rpn10/Rpn1/Prosalpha3	R-DME-5358351	DMelNV systemic day 30 down
Assembly of the CI containing complexes	0.00140085	0.000961392	10	CkIIbeta/Dsor1/cos/CkIIalpha/dco/Raf/Apc2/tws/mts/Axn	R-DME-209159	DMelNV systemic day 30 down
Phosphorylation of CI	0.00140085	0.000961392	10	CkIIbeta/Dsor1/cos/CkIIalpha/dco/Raf/Apc2/tws/mts/Axn	R-DME-209190	DMelNV systemic day 30 down
TP53 Regulates Transcription of Cell Cycle Genes	0.00158842	0.00109012	7	Cdk2/aurA/CycB/CycE/Cdk1/CycA/PCNA	R-DME-6791312	DMelNV systemic day 30 down
Processing of Capped Intronless Pre-mRNA	0.00191663	0.00131537	13	Cpsf160/Fip1/Slbp/Cbp20/SmF/SmE/Cpsf100/Sym/Clp/SmB/Cbp80/Cpsf73/SNRPG	R-DME-75067	DMelNV systemic day 30 down
mRNA decay by 5' to 3' exoribonuclease	0.00214538	0.00147235	8	LSm7/LSm3/LSm1/me31B/Patr-1/Ge-1/Edc3/CG6610	R-DME-430039	DMelNV systemic day 30 down
Synthesis of active ubiquitin: roles of E1 and E2 enzymes	0.00231557	0.00158915	11	vih/Usp5/Usp7/UbcE2H/CG2924/CG40045/Uch/Ubc2/CG7656/CG8188/Ubc4	R-DME-8866652	DMelNV systemic day 30 down
Phosphorylation of SMO	0.00240382	0.00164972	10	CkIIbeta/Dsor1/cos/CkIIalpha/dco/Raf/Apc2/tws/mts/Axn	R-DME-209214	DMelNV systemic day 30 down
Activation of SMO	0.00240382	0.00164972	10	CkIIbeta/Dsor1/cos/CkIIalpha/dco/Raf/Apc2/tws/mts/Axn	R-DME-216217	DMelNV systemic day 30 down
mRNA Splicing - Minor Pathway	0.00381459	0.00261792	17	x16/TfIIFalpha/SmD1/Cbp20/SmD2/SmF/SmE/Dim1/Rpb7/hoip/Rpb4/SmB/CG6418/TfIIFbeta/Cbp80/RpII33/SNRPG	R-DME-72165	DMelNV systemic day 30 down
ABC-family proteins mediated transport	0.00439657	0.00301732	30	Rpn6/Rpn9/Rpt5/Prosalpha5/Rpn5/Rpn2/Prosbeta7/CG12096/Rpt1/Rpt6/Der-2/Prosalpha7/Rpt3/CG1703/Prosbeta4/Rpn11/TER94/Prosbeta2/Rpn8/Prosalpha4/Rpt4/Rpn12/Rpn3/Prosalpha6/Rpt2/Rpn7/Rpn10/CG7627/Rpn1/Prosalpha3	R-DME-382556	DMelNV systemic day 30 down
RNA Pol II CTD phosphorylation and interaction with CE	0.00483994	0.0033216	12	TfIIFalpha/Rpb7/Cdk7/Tfb5/Rpb4/Tfb4/TfIIFbeta/CycH/Mat1/RpII33/hay/Xpd	R-DME-77075	DMelNV systemic day 30 down
WG ligand bound to FZ receptors	0.00696112	0.00477735	9	pygo/fz/dco/Apc2/tws/gish/mts/Axn/gro	R-DME-209469	DMelNV systemic day 30 down
Cytokine Signaling in Immune system	0.00987098	0.00677436	56	for/Rpn6/Rpn9/Rpt5/dos/Prosalpha5/Rpn5/ste14/Rpn2/Prosbeta7/CG12096/lic/Rpt1/Rpt6/Prosalpha7/Dsor1/Rpt3/Prosbeta4/CG17565/Rpn11/ben/Cul1/IKKepsilon/Pi3K21B/Raf/Syx1A/CG33096/Prosbeta2/Rpn8/Prosalpha4/Rpt4/Rpn12/Rpn3/Prosalpha6/CG4935/Pli/Rpt2/Rpn7/ari-1/Arr1/cact/CG5886/ball/Ubc2/Cbl/mts/Arl2/Rpn10/CG7668/Rpn1/Btk29A/Dronc/CG8878/Ptp61F/Prosalpha3/Mkk4	R-DME-1280215	DMelNV systemic day 30 down
CDC6 association with the ORC:origin complex	0.0123771	0.0084943	6	Orc1/E2f2/Orc6/Orc4/rec/Orc5	R-DME-68689	DMelNV systemic day 30 down
Mitotic Prophase	0.0126682	0.00869407	29	Nup98-96/SMC2/glu/Nup37/polo/CG14712/CG18789/Nup50/CycB/Nup214/Set/Nup154/Nup160/Cdk1/His2Av/Nup75/Ndc1/Nup62/endos/Nup107/mbo/Nup133/Nup58/Rbf/Nup43/gwl/Mtor/Nup54/Rae1	R-DME-68875	DMelNV systemic day 30 down
SLBP Dependent Processing of Replication-Dependent Histone Pre-mRNAs	0.0127663	0.00876141	7	Slbp/Cbp20/SmF/SmE/SmB/Cbp80/SNRPG	R-DME-77588	DMelNV systemic day 30 down
Phosphorylation of PER and TIM	0.0165629	0.011367	9	CkIIbeta/Dsor1/CkIIalpha/dco/Raf/Apc2/tws/mts/Axn	R-DME-432553	DMelNV systemic day 30 down
Kinesins	0.018602	0.0127664	12	Klp67A/sub/pav/tum/Klp10A/cos/cmet/Klp68D/ncd/Klp3A/Klp61F/betaTub56D	R-DME-983189	DMelNV systemic day 30 down
Processing of Intronless Pre-mRNAs	0.0189621	0.0130135	8	Cpsf160/Fip1/Cbp20/Cpsf100/Sym/Clp/Cbp80/Cpsf73	R-DME-77595	DMelNV systemic day 30 down
RUNX1 interacts with co-factors whose precise effect on RUNX1 targets is not known	0.0199498	0.0136914	10	Snr1/polybromo/nej/mor/Bap170/Bap60/Sce/Bap55/Bap111/Bgb	R-DME-8939243	DMelNV systemic day 30 down
Recruitment of the 'destruction complex' to the receptor complex, the degradation of AXN and release of ARM	0.0209548	0.0143811	7	fz/dco/Apc2/tws/gish/mts/Axn	R-DME-209440	DMelNV systemic day 30 down
Homology Directed Repair	0.0209548	0.0143811	7	Cdk2/grp/Parp/XRCC1/CycA/nbs/Fen1	R-DME-5693538	DMelNV systemic day 30 down
Formation of the trans-membrane 'signalling complex'	0.0221058	0.015171	6	tub/gd/wek/Tl/spz/snk	R-DME-209442	DMelNV systemic day 30 down
Transcriptional Regulation by E2F6	0.0280952	0.0192814	8	E2f2/Sfmbt/grp/G9a/Sce/HP1c/HP1b/Su(var)205	R-DME-8953750	DMelNV systemic day 30 down
SLBP independent Processing of Histone Pre-mRNAs	0.0371091	0.0254676	6	Cbp20/SmF/SmE/SmB/Cbp80/SNRPG	R-DME-111367	DMelNV systemic day 30 down

## Sheet: network analysis results
gene_list	subgraph_slope	slope_diff	slope_diff_p.value	mean_betweenness	mean_betweenness_diff	betweenness_diff_p.value	slope_diff_adj_p.value	betweenness_diff_adj_p.value
TV generic up	2.10877	0.495811	0.211348	1435.32	-9142.15	0.955082	0.481563	0.955082
DMelNV (EE) positive correlation	1.81739	0.204422	0.20309	17081.6	6504.16	0.0700684	0.481563	0.293013
DMelNV (EE) negative correlation	1.53542	-0.0775403	0.683963	3295.53	-7281.94	0.798185	0.850332	0.924208
DMelNV (MA) positive correlation	1.72187	0.108912	0.656753	6299.3	-4278.17	0.884025	0.839184	0.924208
DMelNV (MA) negative correlation	1.60068	-0.0122871	0.956573	17519.6	6942.13	0.235	0.959039	0.720667
TV I-m up	2.00802	0.39506	0.348714	1983.61	-8593.86	0.928057	0.616956	0.948681
TV II-m1 up	1.55871	-0.0542569	0.824021	7839.23	-2738.23	0.54733	0.933254	0.903822
TV II-a up	2.24675	0.63379	0.171019	6261.23	-4316.24	0.367206	0.481563	0.903822
TV II-m2 up	1.89819	0.285224	0.504491	1584.39	-8993.07	0.726816	0.738469	0.924208
TV I-pAstA up	1.69122	0.0782549	0.832252	5658.22	-4919.25	0.867648	0.933254	0.924208
TV I-pCCHa1 up	3.17359	1.56062	0.196673	1641.24	-8936.22	0.828638	0.481563	0.924208
TV II-p up	3.03611	1.42315	0.218397	4484.1	-6093.37	0.773178	0.481563	0.924208
TV I-ap-a up	1.73033	0.117366	0.75868	7298.59	-3278.88	0.289146	0.918402	0.831294
TV posterior up	1.83165	0.218686	0.604732	6229.74	-4347.73	0.538698	0.839184	0.903822
TV I-ap-p down	2.31671	0.703748	0.136952	10324.3	-253.21	0.48735	0.481563	0.903822
TV I-pAstA down	1.84766	0.234702	0.193605	16556.4	5978.95	0.0523218	0.481563	0.278255
TV I-ap-a down	1.90766	0.294701	0.484176	4599.53	-5977.94	0.479077	0.738469	0.903822
TV posterior down	1.72389	0.110924	0.643438	16206.3	5628.86	0.0604902	0.839184	0.278255
TV all cell-type-specific DEGs up	1.60466	-0.00830306	0.959039	6722.98	-3854.49	0.562757	0.959039	0.903822
TV all cell-type-specific DEGs down	1.71691	0.103948	0.498885	14738.6	4161.13	0.0999079	0.738469	0.38298
DMelNV II-m1 up	1.80198	0.189016	0.213924	14135.6	3558.1	0.0577396	0.481563	0.278255
DMelNV I-ap-p up	2.89549	1.28253	0.244755	11030.8	453.344	0.577664	0.48951	0.903822
DMelNV II-a up	3.16948	1.55651	0.00935966	49790.8	39213.3	0.00518889	0.121271	0.0596722
DMelNV I-pAstA up	1.57306	-0.0399077	0.953919	314.519	-10262.9	0.864463	0.959039	0.924208
DMelNV I-pCCHa1 up	1.7173	0.104341	0.219844	12061	1483.5	0.0490362	0.481563	0.278255
DMelNV II-p up	1.8157	0.202741	0.27274	14346.3	3768.82	0.409294	0.522751	0.903822
DMelNV pEC up	1.73657	0.123607	0.19313	9930.26	-647.207	0.130263	0.481563	0.428008
DMelNV ISC/EB up	1.7715	0.158542	0.513717	12342.4	1764.93	0.628745	0.738469	0.903822
DMelNV LFC up	1.63538	0.0224169	0.936266	6510.8	-4066.67	0.768617	0.959039	0.924208
DMelNV I-pCCHa1 down	1.44112	-0.171846	0.116116	9985.21	-592.258	0.497624	0.481563	0.903822
DMelNV II-p down	2.35881	0.745848	0.406176	1339.94	-9237.53	0.81647	0.682773	0.924208
DMelNV pEC down	1.40528	-0.207681	0.0687055	11362.5	785.022	0.378878	0.395056	0.903822
DMelNV LFC down	1.80576	0.192794	0.649798	4409.69	-6167.77	0.835316	0.839184	0.924208
DMelNV all cell-type-specific DEGs up	1.73268	0.119722	0.0780751	11792.7	1215.28	0.0355472	0.399051	0.272529
DMelNV all cell-type-specific DEGs down	1.43913	-0.17383	0.130403	9163.37	-1414.1	0.62835	0.481563	0.903822
DMelNV cellular up- systemic down-regulated (20-30 days)	1.75081	0.137843	0.415601	12554.6	1977.1	0.0182546	0.682773	0.167942
DMelNV cellular positive correlation systemic down-regulated (20-30 days)	2.35562	0.742662	0.0131816	11890.7	1313.19	0.771122	0.121271	0.924208
DMelNV I-pCCHa1 down-regulated translation-related genes	1.16888	-0.444078	0.000482322	8747.23	-1830.24	0.428565	0.0221868	0.903822
DMelNV pEC down-regulated translation-related genes	1.15479	-0.458173	0.00214772	11279.8	702.383	0.113035	0.0493976	0.399968
DMelNV systemic day 2 up	1.69974	0.0867814	0.233174	13318.1	2740.67	0.00328324	0.487546	0.050343
DMelNV systemic day 10 up	1.74578	0.132817	0.0295433	10005.1	-572.342	0.566299	0.194141	0.903822
DMelNV systemic day 10 down	1.76823	0.155266	0.306301	8734.83	-1842.64	0.613044	0.563594	0.903822
DMelNV systemic day 20 up	1.75849	0.145523	0.0208349	10031.9	-545.593	0.528092	0.159734	0.903822
DMelNV systemic day 20 down	1.62489	0.0119312	0.852101	12523.6	1946.1	0.000117635	0.933254	0.0027056
DMelNV systemic day 30 up	1.76967	0.15671	0.0114482	9863.23	-714.24	0.748271	0.121271	0.924208
DMelNV systemic day 30 down	1.62376	0.0107963	0.845665	13290.2	2712.69	3.43478e-11	0.933254	1.58e-09

## Sheet: articulation points
.
Nrt
Adh
Trpml
Slh
bic
mRpS18A
bs
S-Lap1
Fuca
SclA
trsn
SMC1
G6P
SPR
slgA
Hexo1
CG7387
CG2887
CanB
mRpL32
Cyp49a1
CG32371
RpL10Aa
CG14546
CG1307
TyrRS
djl
CG10778
CG33791
CG33331
Sgf29
RpS5b
laza
verm
COX8
Smg5
mRpL54
mRpL36
ppk29
Ubc84D
CG4021
CG2574
Usp20-33
CG1628
PIG-B
Elo68beta
CG42816
Baldspot
DUBAI
CG17234
CG12692
CG3604
CG43124
NLaz
vig
CG34462
Dpm2
CG3500
Ykt6
GABPI
Hsepi
hbn
Spase12
bmm
mtDNA-helicase
Cdlc2
ETH
CG15117
Coop
CG3630
Kr-h1
CG15056
RpS23
CG3842
CG6729
Gr66a
Or67d
spz6
Cyp12a4
CG5641
CG18231
Hex-t2
levy
CG7786
plx
CenG1A
Cpr65Ec
ntc
Roc1b
GluProRS
rdhB
Idgf3
CG34409
CG4653
Sulf1
Ir48c
rols
vap
san
CG34195
mldr
IntS14
CG43998
CG31922
CG45071
CG31075
CG5162
CG17328
CG5890
BBS8
Ero1L
Cyp9b1
Cyp308a1
CG32767
mRpS7
mRpL4
mRRF2
Not10
TM9SF2
jhamt
CG8206
eRF1
CG30083
CG31343
CG32473
TpnC4
Dgkepsilon
CG34384
gammaSnap1
Rich
CG12398
CG9518
CG9512
CG12539
Gr59f
Tsp29Fb
CG9205
Ccp84Ae
CG34396
Yif1
Fitm
lectin-29Ca
CG15330
CG15533
CG31928
CtsB1
PK2-R1
CG3704
CG17010
RpL10Ab
Dyb
Gint3
Wnk
Npc2f
CG1513
MAPk-Ak2
CG17801
CG10348
cnk
CG7806
CG6321
CG10576
Gr98c
drpr
dpr5
CG11123
CG5592
CG31872
Mfe2
akirin
TwdlS
SelG
Nach
CG6567
Ppt1
nan
Osbp
Vap33
S-Lap2
S-Lap7
Paip2
Dap160
Rlip
CG5554
CG32344
Trf
His2B:CG17949
tbrd-1
msd5
Ilp1
Hsc70-4
Wnt2
Adgf-A2
Adgf-A
ND-20L
eEF1delta
Pxd
geminin
CG6299
Nbr
Dis3
Nfs1
St1
CG14671
CG10466
CG3770
lace
Spt-I
ProtB
tomboy20
CG5853
CG6865
CG30375
Inx2
CG7335
Gug
CG6175
FoxP
aph-1
RpS6
Cpr72Eb
Ms
MsR2
Z600
CG44245
Hsc70-3
alpha-Man-IIa
alpha-Man-IIb
Wnt4
Hydr2
CG2201
CG11630
Ttc30
spag
fy
His4:CG33907
l(1)sc
KP78b
stck
CG12942
zen2
CG33156
Alp4
Mbs
SAK
ATPCL
CG9920
CG14443
dsf
Maf1
Gr98d
neo
Nhe2
CG18745
Pxn
Lcp65Ag1
NKCC
His2B:CG33868
Est-6
Eglp1
sav
Mer
CG7766
CREG
CCHa2-R
Pdf
kra
Vmat
CG12071
CG5003
snf
eIF4E5
Chro
spn-B
Acn
gnu
cni
Klp54D
CG1824
brwl
sty
PsGEF
CG13544
Khc-73
Syn
Wnt5
CG11437
Sardh
Jafrac2
Prx2540-1
Ror
Usp5
CG15155
Fer2
neur
wash
CG15602
Snapin
Dysb
Ankle2
sesB
CG4797
CG3164
CG7627
st
CheA84a
bw
Mocs2B
Rpt4R
bou
CG17211
CG33543
Pka-C2
Cbp20
Mi-2
polybromo
Sos
MKP-4
Zyx
KCNQ
Nup160
orb2
Irbp18
crc
Cul3
mwh
dar1
Sxl
Syt1
Fkbp39
Gpa2
pasi2
par-6
RabX2
Rab3-GEF
SCCRO3
morgue
Nedd8
Uba3
His2Av
sti
CG9471
Cip4
DIP-epsilon
CycG
Bap170
mag
CG2202
ReepA
CG12219
CG14606
l(2)09851
Tsen34
Wdfy2
Ste:CG33239
CG12567
CG5515
g
comm3
Pfdn2
dj
brn
melt
CG31122
CG9806
SRPK
Ste:CG33236
drosha
DCP1
bam
Lst
CanA1
Fsn
Pkg21D
Mst57Dc
CG5504
CG10543
CG32100
Lkb1
Atx2
capt
CG3769
Tis11
U2af50
asp
Ggamma1
me31B
Hsp83
osa
Dhc64C
cup
disco
RpL23
Marf
AANAT1
Mvd
HDAC3
CSN5
eff
CG14763
H
alphaCOP
Mon1
Vps28
CG4629
sws
Grip84
cid
CG6015
grass
Smn
onecut
Lrrk
Sems
Drgx
Rab7
Frq1
Myo10A
ctp
CG33172
Su(var)205
nAChRbeta3
didum
Asap
psidin
Ank2
pyd
Tab2
Nedd4
aPKC
Deaf1
Pc
fra
Crk
Pi3K21B
Rab11
mys
m
Galphaq
Pph13
N
eEF1beta
eyg
Sh
Su(var)3-9
dsh
Abl
nej
sls
Cdk2
rl
klar
Lam
gro
eya
dpp
ave
alpha-Est8
CG5418
CG7789
CG31674
