# Supplementary material for: Heterogeneity in the Response of Different Subtypes of Drosophila melanogaster Midgut Cells to Viral Infections
Source: Viruses. 2021 Nov 15;13(11):2284. doi: 10.3390/v13112284 (PMC8623525; doi:10.3390/v13112284)
Supplement: Supplementary file 1 [file viruses-13-02284-s001.zip › Supplementary file S3.xlsx]

## Sheet: EE_marker_regulons
p_val	avg_log2FC	pct.1	pct.2	p_val_adj	cluster	gene
0	0.29581	0.999	1	0	I-m	tap (22g)
0	0.167171	0.999	1	0	I-m	tap-extended (59g)
0	0.100852	0.951	0.311	0	I-m	FoxP (11g)
0	0.0923752	0.999	0.957	0	I-m	CG9650-extended (41g)
0	0.0907744	1	1	0	I-m	fkh-extended (561g)
0	0.0906688	0.999	0.787	0	I-m	Ptx1 (20g)
0	0.0887816	1	1	0	I-m	FoxP-extended (477g)
0	0.0748845	1	0.998	0	I-m	fkh (105g)
3.00142e-271	0.0564679	1	1	2.70128e-269	I-m	Pdp1-extended (1584g)
2.02069e-255	0.0294578	1	1	1.81862e-253	I-m	tra2 (473g)
1.33781e-229	0.0365934	1	1	1.20403e-227	I-m	CG4603 (475g)
1.99557e-215	0.0195462	1	1	1.79601e-213	I-m	Zif (391g)
1.2474e-211	0.0272547	1	0.999	1.12266e-209	I-m	Psi (159g)
3.27631e-210	0.0269625	1	1	2.94868e-208	I-m	Cnot4 (235g)
2.6675e-188	0.0325089	1	1	2.40075e-186	I-m	CHES-1-like-extended (493g)
1.81362e-184	0.0223075	1	0.999	1.63226e-182	I-m	FoxK-extended (363g)
9.45581e-183	0.0220134	1	0.999	8.51023e-181	I-m	FoxK (357g)
1.45152e-180	0.0412824	1	1	1.30637e-178	I-m	E(bx) (459g)
2.38974e-172	0.0507157	1	1	2.15077e-170	I-m	BEAF-32-extended (1355g)
1.11608e-161	0.0340334	1	1	1.00447e-159	I-m	Trf2 (997g)
1.3717e-155	0.0430747	1	1	1.23453e-153	I-m	foxo-extended (626g)
1.00302e-154	0.031902	1	1	9.0272e-153	I-m	Cf2 (881g)
5.45696e-152	0.0372428	1	1	4.91126e-150	I-m	BtbVII (1007g)
9.12938e-148	0.0219529	1	1	8.21644e-146	I-m	Usf-extended (375g)
1.16697e-135	0.0237613	1	1	1.05027e-133	I-m	Tbp (517g)
1.44284e-135	0.02376	1	1	1.29856e-133	I-m	Tbp-extended (518g)
5.00794e-118	0.0182366	1	1	4.50714e-116	I-m	Sox14 (241g)
1.53561e-112	0.0213494	1	1	1.38205e-110	I-m	foxo (248g)
2.61512e-88	0.0238955	1	1	2.3536e-86	I-m	Cnx99A (1184g)
2.78252e-79	0.0111103	1	1	2.50427e-77	I-m	Mondo-extended (282g)
1.42042e-71	0.0104119	1	1	1.27838e-69	I-m	Tet (248g)
1.34681e-69	0.0223539	1	1	1.21213e-67	I-m	CycT-extended (1266g)
1.95843e-65	0.0115261	1	1	1.76259e-63	I-m	REPTOR-BP-extended (129g)
3.07209e-59	0.00559202	0.553	0.307	2.76488e-57	I-m	Trl (42g)
7.29045e-59	0.0133794	1	1	6.5614e-57	I-m	CrebA-extended (258g)
1.76112e-41	0.0136946	0.999	0.984	1.585e-39	I-m	dimm-extended (25g)
2.06343e-30	0.00258912	0.951	0.778	1.85709e-28	I-m	Dref-extended (237g)
2.19546e-30	0.00258088	0.951	0.777	1.97591e-28	I-m	Dref (233g)
4.92174e-23	0.0020307	0.347	0.208	4.42956e-21	I-m	CG17829-extended (50g)
3.51144e-19	0.00406116	0.38	0.252	3.16029e-17	I-m	Mad (21g)
3.16973e-17	0.00516551	1	0.996	2.85276e-15	I-m	GATAd-extended (300g)
3.20956e-17	0.00516199	1	0.996	2.8886e-15	I-m	GATAd (299g)
9.10556e-16	0.00177173	0.105	0.043	8.19501e-14	I-m	Max (14g)
4.66149e-15	0.00132146	0.872	0.676	4.19534e-13	I-m	BEAF-32 (168g)
7.31909e-14	0.00339558	1	1	6.58718e-12	I-m	Myc (260g)
1.83586e-11	0.00333333	1	1	1.65228e-09	I-m	Myc-extended (280g)
1.05782e-10	0.00333178	0.206	0.132	9.52039e-09	I-m	Atf6 (12g)
3.39277e-10	0.00122191	0.135	0.076	3.05349e-08	I-m	EcR-extended (27g)
3.44844e-10	0.00249574	1	1	3.1036e-08	I-m	dl-extended (136g)
2.19477e-09	0.00125772	0.12	0.066	1.97529e-07	I-m	Max-extended (16g)
6.50313e-06	0.00227871	0.22	0.165	0.000585282	I-m	Atf6-extended (14g)
0.00694231	0.00139647	0.875	0.81	0.624808	I-m	Hsf (53g)
5.43195e-41	0.0355727	0.667	0.276	4.88876e-39	I-a	SREBP (18g)
7.82527e-37	0.014769	1	1	7.04274e-35	I-a	dl-extended (136g)
2.04789e-31	0.0255604	0.65	0.261	1.8431e-29	I-a	Poxn-extended (12g)
5.61174e-31	0.0249282	1	1	5.05057e-29	I-a	CG4603 (475g)
6.36906e-29	0.0253714	1	0.998	5.73216e-27	I-a	fkh (105g)
3.27962e-24	0.0247217	1	1	2.95166e-22	I-a	Trf2 (997g)
2.41068e-22	0.0184869	1	1	2.16961e-20	I-a	CHES-1-like-extended (493g)
4.91803e-18	0.0229791	1	1	4.42623e-16	I-a	fkh-extended (561g)
3.94039e-16	0.00745538	1	1	3.54636e-14	I-a	Zif (391g)
6.0475e-16	0.0601462	1	1	5.44275e-14	I-a	tap (22g)
3.32378e-15	0.0117973	1	1	2.9914e-13	I-a	Cnot4 (235g)
3.9171e-15	0.029306	1	0.85	3.52539e-13	I-a	hth-extended (20g)
2.02162e-14	0.0102989	1	1	1.81946e-12	I-a	Sox14 (241g)
5.28091e-13	0.0131507	1	0.836	4.75282e-11	I-a	cad-extended (31g)
2.89682e-12	0.0154536	1	1	2.60714e-10	I-a	Jra (446g)
4.99702e-12	0.0103429	1	1	4.49732e-10	I-a	Cf2 (881g)
2.4222e-11	0.0201924	1	0.812	2.17998e-09	I-a	hth (19g)
3.19578e-11	0.0178424	1	1	2.8762e-09	I-a	Jra-extended (600g)
8.33804e-11	0.00323785	0.994	0.966	7.50424e-09	I-a	GATAe-extended (217g)
1.8647e-10	0.00703912	1	1	1.67823e-08	I-a	Usf-extended (375g)
4.65649e-10	0.0103085	1	1	4.19084e-08	I-a	BtbVII (1007g)
1.1379e-09	0.0103012	0.972	0.842	1.02411e-07	I-a	Rel (43g)
1.22158e-09	0.0100887	0.972	0.844	1.09942e-07	I-a	Rel-extended (44g)
1.7248e-09	0.00764247	1	1	1.55232e-07	I-a	Psi (159g)
7.50081e-09	0.014343	0.994	0.966	6.75073e-07	I-a	CG9650-extended (41g)
1.3463e-08	0.00369422	1	1	1.21167e-06	I-a	Mondo-extended (282g)
5.8099e-08	0.0161297	0.894	0.823	5.22891e-06	I-a	Hsf (53g)
3.72072e-07	0.00533565	1	1	3.34865e-05	I-a	tra2 (473g)
1.13113e-06	0.00666116	1	1	0.000101802	I-a	foxo (248g)
7.38518e-06	0.00484442	1	1	0.000664667	I-a	CycT-extended (1266g)
2.26277e-05	0.0105371	1	1	0.00203649	I-a	BEAF-32-extended (1355g)
9.71715e-05	0.0145736	1	1	0.00874543	I-a	FoxP-extended (477g)
0.000270509	0.00229497	1	0.999	0.0243458	I-a	FoxK-extended (363g)
0.000272592	0.00228265	1	0.999	0.0245333	I-a	FoxK (357g)
0.000662676	0.00465118	1	1	0.0596409	I-a	kay (316g)
0.000865295	0.00285546	1	1	0.0778765	I-a	REPTOR-BP-extended (129g)
0.00139266	0.00571658	1	1	0.12534	I-a	kay-extended (355g)
0.00270257	0.00340828	1	1	0.243231	I-a	E(bx) (459g)
0.00350925	0.00571274	1	1	0.315832	I-a	foxo-extended (626g)
0.00676881	0.0355741	1	1	0.609193	I-a	tap-extended (59g)
0	0.166389	0.997	0.529	0	II-m1	lab-extended (17g)
0	0.0599128	1	1	0	II-m1	CrebA-extended (258g)
1.88626e-305	0.114154	0.999	0.974	1.69763e-303	II-m1	NK7.1-extended (20g)
1.58317e-301	0.0788638	0.999	0.985	1.42485e-299	II-m1	dimm-extended (25g)
1.76479e-242	0.0521841	1	1	1.58831e-240	II-m1	mirr (774g)
3.72441e-232	0.0271718	1	0.917	3.35197e-230	II-m1	Hnf4 (63g)
8.58934e-232	0.0257894	1	0.918	7.73041e-230	II-m1	Hnf4-extended (67g)
5.74621e-197	0.00846828	0.984	0.667	5.17159e-195	II-m1	BEAF-32 (168g)
9.98708e-140	0.0060474	0.986	0.782	8.98837e-138	II-m1	Dref (233g)
7.45046e-139	0.00602752	0.986	0.783	6.70541e-137	II-m1	Dref-extended (237g)
9.13667e-135	0.0159581	1	0.996	8.223e-133	II-m1	GATAd (299g)
9.28365e-135	0.0159571	1	0.996	8.35528e-133	II-m1	GATAd-extended (300g)
2.73634e-121	0.0581927	0.992	0.804	2.4627e-119	II-m1	Ptx1 (20g)
1.29599e-118	0.0159127	1	1	1.1664e-116	II-m1	Tet (248g)
1.75417e-112	0.0244723	1	1	1.57875e-110	II-m1	foxo (248g)
2.3165e-108	0.0235376	1	1	2.08485e-106	II-m1	Tbp (517g)
3.04756e-108	0.0235263	1	1	2.74281e-106	II-m1	Tbp-extended (518g)
2.08995e-106	0.0407256	1	1	1.88096e-104	II-m1	foxo-extended (626g)
2.36849e-103	0.021264	1	1	2.13164e-101	II-m1	Xbp1 (252g)
3.83168e-103	0.0201068	1	1	3.44851e-101	II-m1	Myc (260g)
5.63292e-101	0.0214426	1	1	5.06963e-99	II-m1	Myc-extended (280g)
8.94705e-100	0.0281119	1	1	8.05235e-98	II-m1	Cnx99A (1184g)
4.61498e-95	0.0426481	1	1	4.15348e-93	II-m1	BEAF-32-extended (1355g)
2.93476e-87	0.0221682	1	1	2.64128e-85	II-m1	Xbp1-extended (348g)
9.55879e-87	0.037578	1	1	8.60291e-85	II-m1	Pdp1-extended (1584g)
1.29826e-86	0.092791	1	1	1.16843e-84	II-m1	tap-extended (59g)
1.8751e-73	0.0402143	1	1	1.68759e-71	II-m1	FoxP-extended (477g)
5.78805e-71	0.0270982	1	1	5.20925e-69	II-m1	E(bx) (459g)
3.8857e-60	0.00650737	0.912	0.64	3.49713e-58	II-m1	crp (70g)
7.69566e-35	0.0262642	1	1	6.92609e-33	II-m1	tap (22g)
1.33811e-31	0.00970723	1	1	1.2043e-29	II-m1	Sox14 (241g)
3.35838e-31	0.00809529	1	1	3.02254e-29	II-m1	REPTOR-BP-extended (129g)
2.55529e-25	0.00797076	1	1	2.29976e-23	II-m1	tra2 (473g)
9.18476e-25	0.00902736	1	1	8.26628e-23	II-m1	Psi (159g)
4.94763e-23	0.00997724	1	1	4.45287e-21	II-m1	Cnot4 (235g)
1.28824e-14	0.000889231	0.673	0.416	1.15941e-12	II-m1	FoxP (11g)
9.68564e-14	0.00374464	0.998	0.96	8.71708e-12	II-m1	CG9650-extended (41g)
2.88522e-13	0.00369305	0.262	0.16	2.5967e-11	II-m1	Atf6-extended (14g)
4.40709e-11	0.0108587	1	1	3.96638e-09	II-m1	BtbVII (1007g)
1.36482e-10	0.00313657	1	1	1.22834e-08	II-m1	Zif (391g)
6.56578e-06	0.0020705	1	0.999	0.000590921	II-m1	FoxK (357g)
8.77422e-06	0.00197354	1	0.999	0.00078968	II-m1	FoxK-extended (363g)
0.00125794	0.00166453	0.184	0.142	0.113215	II-m1	Atf6 (12g)
0.00221025	0.000993805	0.41	0.355	0.198923	II-m1	Trl (42g)
4.94709e-260	0.194943	0.994	0.339	4.45238e-258	I-pCCHa1	cad (17g)
1.41272e-202	0.162716	1	0.83	1.27145e-200	I-pCCHa1	cad-extended (31g)
4.7028e-74	0.0374454	0.997	0.835	4.23252e-72	I-pCCHa1	Rel (43g)
4.90412e-74	0.037013	0.997	0.837	4.4137e-72	I-pCCHa1	Rel-extended (44g)
1.22531e-67	0.06685	1	0.806	1.10278e-65	I-pCCHa1	hth (19g)
1.06862e-63	0.0621981	1	0.845	9.61758e-62	I-pCCHa1	hth-extended (20g)
1.71027e-58	0.0474022	1	1	1.53924e-56	I-pCCHa1	Jra-extended (600g)
5.90012e-56	0.0396465	1	1	5.31011e-54	I-pCCHa1	Jra (446g)
2.03743e-52	0.0257014	1	1	1.83369e-50	I-pCCHa1	kay-extended (355g)
3.01477e-52	0.0140917	0.741	0.362	2.71329e-50	I-pCCHa1	GATAe (28g)
7.71639e-51	0.0240877	1	1	6.94475e-49	I-pCCHa1	kay (316g)
2.31316e-27	0.00768411	1	1	2.08184e-25	I-pCCHa1	REPTOR-BP-extended (129g)
5.93165e-10	0.00649563	1	1	5.33849e-08	I-pCCHa1	cnc-extended (214g)
2.31757e-05	0.0040884	0.771	0.714	0.00208582	I-pCCHa1	CG3065 (39g)
7.76253e-05	0.00397843	1	1	0.00698628	I-pCCHa1	cnc (161g)
0.00234054	0.00334531	0.318	0.239	0.210649	I-pCCHa1	CrebB-extended (18g)
0.00679338	0.000711973	0.997	0.965	0.611404	I-pCCHa1	GATAe-extended (217g)
1.01946e-79	0.0316007	0.576	0.139	9.17511e-78	I-ap-a	Ets97D (12g)
1.08799e-66	0.0444969	0.727	0.253	9.79194e-65	I-ap-a	Poxn-extended (12g)
2.06655e-62	0.108225	0.974	0.85	1.8599e-60	I-ap-a	hth-extended (20g)
1.72391e-59	0.104757	0.965	0.812	1.55152e-57	I-ap-a	hth (19g)
7.19195e-36	0.0145802	0.58	0.228	6.47276e-34	I-ap-a	CrebB-extended (18g)
2.64865e-28	0.0201807	1	1	2.38379e-26	I-ap-a	kay (316g)
3.1235e-28	0.0209118	1	1	2.81115e-26	I-ap-a	kay-extended (355g)
7.19267e-28	0.00834234	0.996	0.966	6.4734e-26	I-ap-a	GATAe-extended (217g)
2.34262e-27	0.0341056	1	1	2.10835e-25	I-ap-a	Jra-extended (600g)
7.65402e-20	0.0232338	1	1	6.88862e-18	I-ap-a	Jra (446g)
2.35336e-17	0.00606713	0.29	0.108	2.11802e-15	I-ap-a	Mef2 (21g)
3.83345e-16	0.0104469	0.61	0.377	3.45011e-14	I-ap-a	GATAe (28g)
6.40131e-15	0.00482445	0.173	0.051	5.76118e-13	I-ap-a	cbt-extended (11g)
3.09842e-14	0.0101352	0.307	0.133	2.78858e-12	I-ap-a	Dp (13g)
1.12668e-12	0.00757283	0.312	0.144	1.01401e-10	I-ap-a	Dp-extended (17g)
1.94302e-11	0.00309529	0.39	0.207	1.74872e-09	I-ap-a	Mef2-extended (40g)
1.27826e-10	0.0104858	0.974	0.842	1.15044e-08	I-ap-a	Rel-extended (44g)
1.57977e-10	0.0106991	0.97	0.84	1.42179e-08	I-ap-a	Rel (43g)
5.74458e-10	0.0077685	0.987	0.835	5.17012e-08	I-ap-a	cad-extended (31g)
4.37646e-08	0.0052952	0.831	0.712	3.93881e-06	I-ap-a	CG3065 (39g)
9.31774e-07	0.00634657	1	1	8.38596e-05	I-ap-a	dl-extended (136g)
2.68079e-06	0.0103564	0.416	0.284	0.000241271	I-ap-a	SREBP (18g)
9.28189e-168	0.164468	1	0.806	8.3537e-166	I-pAstA	hth (19g)
2.78086e-166	0.161553	1	0.845	2.50278e-164	I-pAstA	hth-extended (20g)
1.31084e-146	0.0666856	0.965	0.341	1.17976e-144	I-pAstA	cad (17g)
1.43459e-112	0.0612014	0.997	0.83	1.29113e-110	I-pAstA	cad-extended (31g)
7.07554e-94	0.0357211	1	1	6.36798e-92	I-pAstA	kay (316g)
1.85946e-84	0.0356179	1	1	1.67351e-82	I-pAstA	kay-extended (355g)
3.04051e-58	0.0290597	0.997	0.835	2.73646e-56	I-pAstA	Rel (43g)
4.62174e-58	0.0284166	0.997	0.837	4.15957e-56	I-pAstA	Rel-extended (44g)
3.73326e-55	0.0371724	1	1	3.35993e-53	I-pAstA	Jra (446g)
2.509e-48	0.0391374	1	1	2.2581e-46	I-pAstA	Jra-extended (600g)
5.24128e-42	0.0155575	1	1	4.71716e-40	I-pAstA	cnc-extended (214g)
5.25839e-36	0.0181286	1	0.926	4.73255e-34	I-pAstA	Hnf4 (63g)
8.41596e-36	0.0171551	1	0.927	7.57436e-34	I-pAstA	Hnf4-extended (67g)
4.12058e-33	0.0124993	1	1	3.70853e-31	I-pAstA	cnc (161g)
8.79844e-23	0.0091095	0.459	0.228	7.91859e-21	I-pAstA	CrebB-extended (18g)
2.07333e-21	0.00601423	0.322	0.128	1.866e-19	I-pAstA	Dp (13g)
1.2949e-18	0.00439091	0.325	0.14	1.16541e-16	I-pAstA	Dp-extended (17g)
1.58465e-06	0.00318985	0.509	0.379	0.000142619	I-pAstA	GATAe (28g)
4.79705e-06	0.00223139	0.251	0.153	0.000431735	I-pAstA	Ets97D (12g)
0.000192993	0.0010772	0.988	0.965	0.0173694	I-pAstA	GATAe-extended (217g)
0.000701445	0.00136494	0.129	0.076	0.06313	I-pAstA	CrebB (13g)
0.000725999	0.00281081	0.374	0.284	0.0653399	I-pAstA	SREBP (18g)
6.18139e-200	0.131225	1	0.798	5.56325e-198	I-ap-p	hth (19g)
4.29983e-194	0.127035	1	0.838	3.86985e-192	I-ap-p	hth-extended (20g)
2.51991e-191	0.0446221	0.794	0.215	2.26792e-189	I-ap-p	Poxn-extended (12g)
5.92682e-85	0.0336326	0.613	0.252	5.33414e-83	I-ap-p	SREBP (18g)
4.73091e-58	0.0237288	0.989	0.832	4.25782e-56	I-ap-p	Rel-extended (44g)
6.79988e-58	0.0242134	0.989	0.83	6.11989e-56	I-ap-p	Rel (43g)
4.66041e-52	0.0212285	1	0.823	4.19437e-50	I-ap-p	cad-extended (31g)
3.92113e-41	0.0110413	0.475	0.217	3.52902e-39	I-ap-p	CrebB-extended (18g)
4.83412e-38	0.00822954	0.639	0.359	4.3507e-36	I-ap-p	GATAe (28g)
1.19532e-33	0.00513442	0.996	0.964	1.07579e-31	I-ap-p	GATAe-extended (217g)
1.0584e-29	0.0151771	1	1	9.52564e-28	I-ap-p	kay (316g)
1.54768e-26	0.00687917	1	1	1.39292e-24	I-ap-p	cnc-extended (214g)
2.04564e-21	0.016638	1	1	1.84108e-19	I-ap-p	Jra-extended (600g)
6.06939e-18	0.00439399	1	1	5.46245e-16	I-ap-p	cnc (161g)
1.29753e-17	0.0122321	1	1	1.16777e-15	I-ap-p	Jra (446g)
4.74977e-15	0.0114285	1	1	4.2748e-13	I-ap-p	kay-extended (355g)
5.72438e-09	0.00330504	0.145	0.072	5.15194e-07	I-ap-p	CrebB (13g)
0.000154734	0.00227706	0.769	0.712	0.013926	I-ap-p	CG3065 (39g)
0.0015363	0.000877304	0.191	0.135	0.138267	I-ap-p	Dp (13g)
0.00254771	0.00084758	0.2	0.147	0.229294	I-ap-p	Dp-extended (17g)
3.56445e-130	0.0702345	1	1	3.208e-128	II-p	Jra (446g)
4.28239e-127	0.0393575	1	1	3.85415e-125	II-p	cnc (161g)
2.47822e-122	0.0410734	1	1	2.23039e-120	II-p	cnc-extended (214g)
3.96999e-120	0.0746016	1	1	3.57299e-118	II-p	Jra-extended (600g)
1.01375e-101	0.0432455	0.919	0.345	9.12373e-100	II-p	cad (17g)
6.72409e-78	0.0358687	1	1	6.05168e-76	II-p	Xbp1-extended (348g)
1.25756e-76	0.0162883	0.414	0.095	1.13181e-74	II-p	Mef2 (21g)
3.07967e-69	0.0335042	1	0.835	2.7717e-67	II-p	Rel (43g)
4.67736e-69	0.0328138	1	0.837	4.20963e-67	II-p	Rel-extended (44g)
8.93621e-62	0.0260319	0.426	0.121	8.04259e-60	II-p	Dp (13g)
1.69482e-60	0.0202771	0.441	0.132	1.52534e-58	II-p	Dp-extended (17g)
2.7278e-60	0.0226235	1	0.926	2.45502e-58	II-p	Hnf4 (63g)
3.9299e-60	0.0214333	1	0.927	3.53691e-58	II-p	Hnf4-extended (67g)
5.90952e-58	0.025524	1	1	5.31857e-56	II-p	Xbp1 (252g)
2.08567e-50	0.00948878	0.505	0.195	1.87711e-48	II-p	Mef2-extended (40g)
1.38627e-49	0.0615892	1	0.977	1.24764e-47	II-p	NK7.1-extended (20g)
3.22297e-49	0.023532	1	1	2.90067e-47	II-p	kay (316g)
1.92248e-33	0.0207122	1	1	1.73023e-31	II-p	kay-extended (355g)
6.56166e-15	0.00682052	0.571	0.375	5.90549e-13	II-p	GATAe (28g)
3.78982e-12	0.00661561	1	1	3.41084e-10	II-p	CycT-extended (1266g)
2.22403e-10	0.0136064	0.886	0.761	2.00163e-08	II-p	HGTX-extended (15g)
7.45636e-09	0.015705	0.874	0.758	6.71073e-07	II-p	HGTX (11g)
1.02386e-08	0.00685132	0.988	0.831	9.21476e-07	II-p	cad-extended (31g)
0.000185196	0.00256103	0.33	0.238	0.0166677	II-p	CrebB-extended (18g)
0.000324599	0.00196041	0.231	0.154	0.0292139	II-p	Ets97D (12g)
0.00100689	0.00350032	1	1	0.09062	II-p	mirr (774g)
5.84996e-170	0.0238574	1	0.664	5.26496e-168	II-m2	crp (70g)
4.26948e-159	0.158278	1	0.581	3.84253e-157	II-m2	lab-extended (17g)
1.05329e-141	0.0584926	1	0.812	9.47964e-140	II-m2	Hsf (53g)
3.2996e-127	0.0730347	1	0.986	2.96964e-125	II-m2	dimm-extended (25g)
4.73131e-127	0.0513383	1	1	4.25818e-125	II-m2	CrebA-extended (258g)
3.33943e-121	0.106019	1	0.977	3.00549e-119	II-m2	NK7.1-extended (20g)
2.42673e-100	0.0443567	1	1	2.18406e-98	II-m2	mirr (774g)
2.4222e-87	0.00767859	0.989	0.702	2.17998e-85	II-m2	BEAF-32 (168g)
6.70727e-71	0.0205542	1	0.926	6.03655e-69	II-m2	Hnf4 (63g)
1.18973e-70	0.0194883	1	0.927	1.07076e-68	II-m2	Hnf4-extended (67g)
7.4772e-70	0.0184108	1	1	6.72948e-68	II-m2	Tet (248g)
4.13353e-60	0.00499998	0.98	0.805	3.72018e-58	II-m2	Dref (233g)
1.39504e-59	0.00494383	0.98	0.806	1.25554e-57	II-m2	Dref-extended (237g)
9.79218e-54	0.0101525	1	0.997	8.81296e-52	II-m2	GATAd (299g)
9.85589e-54	0.0101516	1	0.997	8.8703e-52	II-m2	GATAd-extended (300g)
1.04843e-49	0.0317509	1	1	9.43591e-48	II-m2	foxo-extended (626g)
5.47585e-48	0.018857	1	1	4.92826e-46	II-m2	foxo (248g)
2.13126e-47	0.0154985	1	1	1.91813e-45	II-m2	Tbp (517g)
2.18554e-47	0.0154963	1	1	1.96698e-45	II-m2	Tbp-extended (518g)
7.86596e-46	0.0347022	1	1	7.07936e-44	II-m2	Pdp1-extended (1584g)
2.03208e-45	0.0501464	0.997	0.825	1.82887e-43	II-m2	Ptx1 (20g)
1.13445e-41	0.02139	1	1	1.02101e-39	II-m2	Myc (260g)
6.94612e-40	0.0209647	1	1	6.25151e-38	II-m2	Xbp1-extended (348g)
1.3575e-38	0.022896	1	1	1.22175e-36	II-m2	Myc-extended (280g)
4.90707e-35	0.0180638	1	1	4.41636e-33	II-m2	Cnx99A (1184g)
1.78111e-34	0.0250986	1	1	1.603e-32	II-m2	BEAF-32-extended (1355g)
2.01164e-32	0.0179571	1	1	1.81048e-30	II-m2	E(bx) (459g)
3.82913e-30	0.0152027	1	1	3.44622e-28	II-m2	Xbp1 (252g)
1.929e-28	0.079206	1	1	1.7361e-26	II-m2	tap-extended (59g)
7.36371e-25	0.0299196	1	1	6.62734e-23	II-m2	FoxP-extended (477g)
3.17434e-16	0.00668784	1	1	2.8569e-14	II-m2	Sox14 (241g)
3.02844e-13	0.0054452	1	1	2.7256e-11	II-m2	Cnot4 (235g)
6.6602e-11	0.0127634	1	1	5.99418e-09	II-m2	tap (22g)
7.69289e-11	0.00375035	1	1	6.9236e-09	II-m2	Psi (159g)
1.49802e-08	0.00306262	1	1	1.34822e-06	II-m2	REPTOR-BP-extended (129g)
5.82121e-08	0.00139091	1	1	5.23909e-06	II-m2	BtbVII (1007g)
6.01317e-06	0.00767494	0.835	0.76	0.000541185	II-m2	HGTX (11g)
1.2979e-05	0.000162256	1	1	0.00116811	II-m2	tra2 (473g)
1.79466e-05	0.0051872	0.835	0.765	0.0016152	II-m2	HGTX-extended (15g)
0.0086848	0.0014606	0.229	0.174	0.781632	II-m2	Atf6-extended (14g)
5.69912e-230	0.053387	1	1	5.12921e-228	II-a	cnc-extended (214g)
1.0932e-217	0.0473741	1	1	9.83877e-216	II-a	cnc (161g)
1.30717e-174	0.0742035	1	1	1.17646e-172	II-a	Jra-extended (600g)
7.95185e-162	0.0745643	0.973	0.747	7.15667e-160	II-a	HGTX-extended (15g)
1.4327e-157	0.0975734	0.965	0.743	1.28943e-155	II-a	HGTX (11g)
4.34811e-156	0.0600388	1	1	3.9133e-154	II-a	Jra (446g)
1.71316e-88	0.0303478	1	1	1.54185e-86	II-a	Xbp1-extended (348g)
3.83655e-88	0.0255655	1	1	3.4529e-86	II-a	Xbp1 (252g)
2.13071e-74	0.0368118	1	1	1.91763e-72	II-a	CycT-extended (1266g)
1.09241e-60	0.0525081	1	0.976	9.8317e-59	II-a	NK7.1-extended (20g)
6.81217e-59	0.0217694	0.996	0.829	6.13096e-57	II-a	Rel (43g)
1.04028e-58	0.0212498	0.996	0.831	9.36248e-57	II-a	Rel-extended (44g)
8.16268e-30	0.0106684	1	0.923	7.34641e-28	II-a	Hnf4 (63g)
1.00411e-29	0.0101222	1	0.924	9.03695e-28	II-a	Hnf4-extended (67g)
8.47612e-28	0.00635346	0.922	0.575	7.62851e-26	II-a	lab-extended (17g)
3.7821e-10	0.00378704	0.151	0.072	3.40389e-08	II-a	CrebB (13g)
1.08094e-08	0.00321059	0.192	0.108	9.72848e-07	II-a	Mef2 (21g)
1.25886e-08	0.00509319	1	1	1.13297e-06	II-a	dl-extended (136g)
4.06124e-07	0.00495704	0.213	0.133	3.65512e-05	II-a	Dp (13g)
1.77781e-06	0.0039708	0.221	0.144	0.000160003	II-a	Dp-extended (17g)
3.89266e-06	0.00282075	0.329	0.234	0.000350339	II-a	CrebB-extended (18g)
0.00235184	0.00256372	1	1	0.211665	II-a	kay (316g)
0.00328385	0.00139884	0.26	0.21	0.295546	II-a	Mef2-extended (40g)
0.00374581	0.00308194	0.202	0.155	0.337123	II-a	Ets97D (12g)
0.00478665	0.00541377	1	1	0.430798	II-a	mirr (774g)
7.04594e-127	0.0575495	0.833	0.05	6.34135e-125	EEP	Max (14g)
6.44256e-92	0.0503847	0.833	0.072	5.79831e-90	EEP	Max-extended (16g)
1.14591e-89	0.0351816	0.521	0.026	1.03132e-87	EEP	tgo-extended (12g)
1.56979e-39	0.0634611	0.938	0.276	1.41281e-37	EEP	Mad (21g)
2.53429e-30	0.164151	1	1	2.28086e-28	EEP	Tet (248g)
2.5461e-30	0.13526	1	1	2.29149e-28	EEP	Myc-extended (280g)
2.55497e-30	0.129861	1	1	2.29948e-28	EEP	Myc (260g)
4.89792e-30	0.128682	1	1	4.40813e-28	EEP	kay-extended (355g)
1.03724e-29	0.11419	1	1	9.33512e-28	EEP	kay (316g)
8.21791e-19	0.010603	0.354	0.055	7.39612e-17	EEP	pnt-extended (11g)
8.72936e-17	0.0582357	1	0.845	7.85642e-15	EEP	Rel (43g)
9.31032e-17	0.0569862	1	0.847	8.37929e-15	EEP	Rel-extended (44g)
5.97955e-16	0.02205	1	1	5.3816e-14	EEP	dl-extended (136g)
3.74172e-15	0.0301	1	1	3.36755e-13	EEP	Sox14 (241g)
7.91807e-14	0.0324319	1	1	7.12627e-12	EEP	foxo (248g)
5.61686e-13	0.0515278	1	1	5.05517e-11	EEP	fkh-extended (561g)
5.87017e-11	0.0391706	1	1	5.28315e-09	EEP	Pdp1-extended (1584g)
2.72393e-10	0.0326882	1	1	2.45154e-08	EEP	mirr (774g)
1.05261e-09	0.0368195	1	1	9.47349e-08	EEP	foxo-extended (626g)
1.98288e-08	0.0235667	1	1	1.7846e-06	EEP	Cnx99A (1184g)
2.32376e-07	0.00537362	0.25	0.065	2.09138e-05	EEP	EcR (18g)
1.18896e-06	0.0165848	1	1	0.000107006	EEP	CHES-1-like-extended (493g)
2.99932e-06	0.0163925	1	0.998	0.000269939	EEP	fkh (105g)
3.8362e-06	0.0199329	1	1	0.000345258	EEP	E(bx) (459g)
2.02879e-05	0.00920855	1	1	0.00182591	EEP	REPTOR-BP-extended (129g)
2.42076e-05	0.00643668	1	0.997	0.00217868	EEP	GATAd (299g)
2.42292e-05	0.00643584	1	0.997	0.00218063	EEP	GATAd-extended (300g)
3.24336e-05	0.0102586	1	1	0.00291903	EEP	tra2 (473g)
4.60657e-05	0.023153	1	1	0.00414591	EEP	Jra-extended (600g)
6.83696e-05	0.0038449	0.25	0.088	0.00615327	EEP	EcR-extended (27g)
6.83979e-05	0.0180012	1	1	0.00615581	EEP	Jra (446g)
0.000132998	0.014391	1	1	0.0119698	EEP	BtbVII (1007g)
0.000319795	0.003693	0.979	0.817	0.0287816	EEP	Dref-extended (237g)
0.000483111	0.00355896	0.979	0.816	0.04348	EEP	Dref (233g)
0.00177395	0.00812831	1	1	0.159655	EEP	Trf2 (997g)
1.7379e-59	0.0952938	0.962	0.264	1.56411e-57	III	Poxn-extended (12g)
1.90563e-24	0.0224343	0.532	0.135	1.71507e-22	III	Dp (13g)
2.63133e-22	0.0174943	0.532	0.146	2.3682e-20	III	Dp-extended (17g)
5.6166e-20	0.012247	1	0.966	5.05494e-18	III	GATAe-extended (217g)
7.36689e-19	0.0290434	0.709	0.283	6.6302e-17	III	SREBP (18g)
1.86603e-13	0.00847867	0.38	0.112	1.67943e-11	III	Mef2 (21g)
2.43469e-13	0.0144644	0.722	0.383	2.19122e-11	III	GATAe (28g)
4.57003e-13	0.0099745	0.241	0.054	4.11303e-11	III	cbt-extended (11g)
7.54336e-13	0.0169715	1	1	6.78902e-11	III	Mondo-extended (282g)
1.97228e-12	0.0162282	1	0.999	1.77505e-10	III	FoxK (357g)
2.32297e-12	0.0162891	1	0.999	2.09068e-10	III	FoxK-extended (363g)
3.34124e-12	0.0212531	1	1	3.00712e-10	III	Usf-extended (375g)
1.55833e-11	0.0347246	1	1	1.40249e-09	III	CycT-extended (1266g)
2.16513e-10	0.0298075	1	1	1.94862e-08	III	Cf2 (881g)
3.94046e-10	0.0301489	1	1	3.54642e-08	III	BtbVII (1007g)
1.94657e-09	0.00551385	0.481	0.211	1.75192e-07	III	Mef2-extended (40g)
7.14568e-08	0.0235781	0.962	0.823	6.43111e-06	III	Hsf (53g)
9.83379e-08	0.00888801	1	0.997	8.85041e-06	III	GATAd (299g)
9.85084e-08	0.00888717	1	0.997	8.86575e-06	III	GATAd-extended (300g)
1.42821e-07	0.0115462	0.481	0.24	1.28539e-05	III	CrebB-extended (18g)
4.42766e-07	0.00951594	1	1	3.98489e-05	III	dl-extended (136g)
8.36303e-07	0.00363683	0.456	0.237	7.52673e-05	III	CG17829-extended (50g)
1.45797e-06	0.0121268	1	1	0.000131218	III	tra2 (473g)
5.25287e-06	0.0158703	1	1	0.000472758	III	CHES-1-like-extended (493g)
7.24813e-06	0.0130522	1	1	0.000652332	III	CG4603 (475g)
3.48359e-05	0.00775413	1	1	0.00313523	III	Zif (391g)
3.80567e-05	0.0123056	1	1	0.00342511	III	Cnot4 (235g)
5.49889e-05	0.00333973	0.899	0.817	0.00494901	III	Dref-extended (237g)
0.000105252	0.00327305	0.886	0.817	0.00947272	III	Dref (233g)
0.000239167	0.00393567	0.544	0.362	0.021525	III	Trl (42g)
0.00757695	0.00215162	0.139	0.066	0.681926	III	EcR (18g)
0.00761815	0.00922135	1	1	0.685633	III	Trf2 (997g)
0.00946277	0.00470138	0.405	0.28	0.851649	III	Mad (21g)

## Sheet: MA_marker_regulons
p_val	avg_log2FC	pct.1	pct.2	p_val_adj	cluster	gene
3.67152e-210	0.135236	1	0.999	3.52466e-208	pEC	ham-extended (439g)
3.18147e-189	0.0743827	1	0.994	3.05421e-187	pEC	Hnf4-extended (498g)
1.52826e-180	0.0565231	1	0.994	1.46713e-178	pEC	Hnf4 (454g)
9.03808e-166	0.0290943	0.969	0.616	8.67656e-164	pEC	sug-extended (55g)
2.53938e-128	0.0429753	1	0.997	2.43781e-126	pEC	ham (317g)
1.42178e-35	0.0347621	0.921	0.754	1.36491e-33	pEC	cwo-extended (16g)
3.97015e-25	0.010602	0.667	0.443	3.81134e-23	pEC	sug (42g)
0.00400153	0.000683521	0.95	0.893	0.384147	pEC	Mitf-extended (85g)
1.08915e-84	0.0812185	1	1	1.04558e-82	mEC	REPTOR-BP-extended (96g)
5.56074e-81	0.0466521	1	0.999	5.33831e-79	mEC	maf-S-extended (106g)
1.43078e-63	0.0280204	1	0.62	1.37355e-61	mEC	GATAd (77g)
6.86176e-61	0.0494657	1	0.978	6.58729e-59	mEC	Jra-extended (283g)
1.51777e-56	0.0793387	1	1	1.45706e-54	mEC	kay-extended (602g)
2.51726e-56	0.0431255	1	0.942	2.41657e-54	mEC	Jra (254g)
3.14953e-53	0.070222	1	1	3.02355e-51	mEC	kay (578g)
1.21068e-23	0.0114609	1	0.981	1.16225e-21	mEC	E2f2-extended (587g)
2.69231e-13	0.00789055	1	0.995	2.58461e-11	mEC	GATAd-extended (517g)
3.4378e-12	0.0132525	1	1	3.30029e-10	mEC	bigmax-extended (590g)
6.16289e-08	0.000363563	1	0.931	5.91637e-06	mEC	Atf3-extended (343g)
1.45888e-07	0.00707685	0.993	0.983	1.40052e-05	mEC	BEAF-32 (1271g)
0.00123428	0.0137621	1	1	0.118491	mEC	Pdp1 (438g)
0.00718342	0.00468768	0.259	0.172	0.689609	mEC	Dif (19g)
0.00978886	0.00137434	1	0.999	0.93973	mEC	BEAF-32-extended (1357g)
1.22701e-106	0.011242	1	0.668	1.17793e-104	LFC	HDAC1 (137g)
1.66413e-88	0.0242066	0.305	0.023	1.59756e-86	LFC	CTCF (13g)
9.46175e-82	0.0180013	0.317	0.032	9.08328e-80	LFC	phol-extended (18g)
1.52514e-65	0.0158572	1	0.834	1.46414e-63	LFC	Dref (1031g)
5.23592e-65	0.00745569	0.723	0.361	5.02648e-63	LFC	Trf (140g)
4.36797e-52	0.0770006	1	1	4.19325e-50	LFC	CycT-extended (2543g)
4.84459e-47	0.0346286	1	0.997	4.65081e-45	LFC	ham (317g)
7.38397e-41	0.0599323	1	0.999	7.08861e-39	LFC	ham-extended (439g)
9.30048e-15	0.0319827	0.884	0.781	8.92846e-13	LFC	cwo-extended (16g)
9.48138e-13	0.0151229	0.997	0.996	9.10212e-11	LFC	Hnf4-extended (498g)
7.21901e-09	0.00788584	0.997	0.996	6.93025e-07	LFC	Hnf4 (454g)
1.00965e-07	0.00029483	0.704	0.507	9.69263e-06	LFC	CHES-1-like-extended (70g)
4.44433e-07	0.00357098	0.957	0.899	4.26656e-05	LFC	Mitf-extended (85g)
2.23516e-05	0.00239858	0.997	0.997	0.00214575	LFC	Xbp1 (53g)
0.000110393	0.000191572	0.787	0.62	0.0105977	LFC	GATAd (77g)
0	0.216078	1	0.667	0	aEC	vnd-extended (71g)
0	0.20294	1	0.651	0	aEC	vnd (68g)
0	0.0781947	1	0.982	0	aEC	sob (406g)
0	0.0699978	0.997	0.493	0	aEC	ERR-extended (97g)
0	0.0583816	0.997	0.47	0	aEC	ERR (89g)
6.16205e-255	0.100351	1	1	5.91556e-253	aEC	GATAe-extended (470g)
1.40106e-253	0.0973718	1	1	1.34502e-251	aEC	GATAe (422g)
1.79547e-145	0.0225954	1	1	1.72365e-143	aEC	CrebA-extended (308g)
1.45386e-123	0.0531724	1	1	1.3957e-121	aEC	Pdp1-extended (447g)
9.02408e-98	0.0454804	1	1	8.66312e-96	aEC	Pdp1 (438g)
2.19606e-79	0.0149696	0.999	0.994	2.10821e-77	aEC	Mondo-extended (624g)
5.94769e-68	0.0088445	1	1	5.70978e-66	aEC	REPTOR-BP-extended (96g)
2.43287e-61	0.0065296	0.62	0.304	2.33555e-59	aEC	Max (64g)
2.99084e-46	0.00443877	0.647	0.374	2.87121e-44	aEC	Max-extended (92g)
1.84323e-43	0.00978093	0.974	0.877	1.7695e-41	aEC	Mitf-extended (85g)
1.54387e-42	0.00718646	0.707	0.403	1.48211e-40	aEC	sug (42g)
2.96595e-37	0.00834584	0.983	0.906	2.84731e-35	aEC	foxo-extended (163g)
2.08969e-29	0.00377826	0.838	0.661	2.0061e-27	aEC	Mondo (138g)
2.97213e-28	0.00487349	0.795	0.598	2.85325e-26	aEC	foxo (107g)
2.21139e-24	0.0334107	1	1	2.12293e-22	aEC	CycT-extended (2543g)
2.55648e-05	0.00743881	0.869	0.761	0.00245422	aEC	cwo-extended (16g)
1.67058e-66	0.035188	0.464	0.049	1.60376e-64	copper/iron	TFAM (11g)
2.68689e-47	0.0277475	1	0.626	2.57942e-45	copper/iron	GATAd (77g)
2.00672e-34	0.0212786	1	0.981	1.92646e-32	copper/iron	E2f2-extended (587g)
5.26536e-32	0.0347339	1	0.978	5.05475e-30	copper/iron	Jra-extended (283g)
2.72169e-31	0.0327842	1	0.943	2.61282e-29	copper/iron	Jra (254g)
1.67825e-29	0.0163953	0.309	0.05	1.61112e-27	copper/iron	vtd-extended (13g)
1.32682e-28	0.0261702	1	0.999	1.27374e-26	copper/iron	maf-S-extended (106g)
4.99749e-27	0.0284565	1	0.995	4.79759e-25	copper/iron	GATAd-extended (517g)
2.31821e-24	0.0490909	1	1	2.22548e-22	copper/iron	kay (578g)
7.40892e-23	0.047805	1	1	7.11256e-21	copper/iron	kay-extended (602g)
4.52293e-21	0.00502272	0.864	0.451	4.34201e-19	copper/iron	Usf-extended (208g)
3.27304e-20	0.0275781	1	1	3.14212e-18	copper/iron	REPTOR-BP-extended (96g)
6.26038e-15	0.0110349	1	0.932	6.00997e-13	copper/iron	Atf3-extended (343g)
7.71469e-13	0.00577052	0.155	0.028	7.4061e-11	copper/iron	mor-extended (12g)
0.00029107	0.00237377	1	0.987	0.0279427	copper/iron	sob (406g)
0.0018568	0.00284749	0.1	0.039	0.178253	copper/iron	sd (10g)
3.80401e-25	0.0449223	0.852	0.169	3.65185e-23	unk	Dif (19g)
6.30596e-24	0.0325444	0.926	0.187	6.05372e-22	unk	fkh (39g)
1.4607e-23	0.0387891	0.852	0.181	1.40227e-21	unk	Dif-extended (22g)
1.43955e-19	0.0745259	1	0.569	1.38197e-17	unk	Syp (111g)
3.8951e-19	0.251735	1	0.996	3.73929e-17	unk	Hnf4 (454g)
4.17436e-19	0.12709	1	0.72	4.00738e-17	unk	SREBP (88g)
4.22669e-19	0.250436	1	0.996	4.05762e-17	unk	Hnf4-extended (498g)
4.76889e-19	0.126089	1	0.726	4.57814e-17	unk	SREBP-extended (90g)
6.36952e-19	0.108529	1	0.652	6.11474e-17	unk	mirr (219g)
2.32788e-17	0.0262488	0.815	0.184	2.23476e-15	unk	jim (26g)
2.58462e-17	0.0347656	0.593	0.097	2.48123e-15	unk	pnt (18g)
3.65457e-17	0.010776	0.444	0.056	3.50839e-15	unk	E(bx) (15g)
1.16464e-16	0.0651277	1	0.595	1.11805e-14	unk	fkh-extended (190g)
2.28348e-14	0.0572159	1	0.855	2.19214e-12	unk	Dref (1031g)
1.2474e-12	0.0161673	1	0.573	1.1975e-10	unk	Psi (177g)
2.28537e-10	0.0197761	1	0.642	2.19395e-08	unk	ara (267g)
2.29852e-10	0.0537479	1	1	2.20658e-08	unk	Cnot4 (1213g)
1.08323e-09	0.0661612	1	1	1.0399e-07	unk	Trf2 (1811g)
2.80366e-09	0.0256233	0.593	0.169	2.69151e-07	unk	pnt-extended (27g)
9.76497e-08	0.0218339	1	0.997	9.37437e-06	unk	Xbp1 (53g)
1.35122e-07	0.0320376	1	1	1.29717e-05	unk	Cnx99A (598g)
9.19737e-07	0.0250772	1	1	8.82948e-05	unk	Xbp1-extended (353g)
1.5144e-06	0.0201366	1	0.631	0.000145382	unk	ERR (89g)
2.18993e-06	0.0259781	1	1	0.000210233	unk	E2f1 (810g)
2.55141e-06	0.00572141	0.778	0.365	0.000244935	unk	Mef2 (147g)
1.72065e-05	0.0096159	1	0.842	0.00165183	unk	Dp-extended (614g)
1.92115e-05	0.0117095	1	1	0.00184431	unk	E(spl)mbeta-HLH-extended (463g)
2.56249e-05	0.0134697	1	1	0.00245999	unk	cnc-extended (365g)
4.0247e-05	0.0426007	1	1	0.00386371	unk	crp (2338g)
4.14776e-05	0.0164305	1	0.647	0.00398185	unk	ERR-extended (97g)
5.90151e-05	0.00389578	0.852	0.466	0.00566545	unk	Usf-extended (208g)
6.00455e-05	0.0430604	1	1	0.00576437	unk	crp-extended (2397g)
6.68855e-05	0.0110919	0.444	0.158	0.006421	unk	Mad (23g)
0.000122662	0.0100165	1	0.995	0.0117755	unk	GATAd-extended (517g)
0.000142106	0.0114134	1	1	0.0136422	unk	Tet (1511g)
0.000181713	0.00621743	0.185	0.04	0.0174445	unk	sd (10g)
0.001263	0.00563363	0.963	0.713	0.121248	unk	Mondo (138g)
0.00159102	0.00599387	1	0.894	0.152738	unk	crc-extended (299g)
0.00159172	0.0126723	1	0.983	0.152805	unk	BEAF-32 (1271g)
0.00362841	0.004272	1	0.888	0.348327	unk	crc (246g)
0.00393335	0.010145	1	0.934	0.377602	unk	Atf3-extended (343g)
0.00523235	0.00883141	0.889	0.766	0.502306	unk	h-extended (108g)
0.00824618	0.0025703	0.704	0.457	0.791633	unk	Max-extended (92g)
2.94025e-110	0.0491377	0.934	0.08	2.82264e-108	cardia	pnt (18g)
3.89544e-85	0.0615767	1	0.152	3.73962e-83	cardia	pnt-extended (27g)
1.49968e-61	0.0267996	0.934	0.141	1.43969e-59	cardia	Mad (23g)
1.21182e-40	0.15951	1	1	1.16335e-38	cardia	CrebA-extended (308g)
1.66408e-40	0.162085	1	1	1.59752e-38	cardia	Xbp1-extended (353g)
1.18753e-39	0.0282237	1	0.522	1.14003e-37	cardia	CHES-1-like-extended (70g)
4.03372e-38	0.0940917	1	0.997	3.87237e-36	cardia	Xbp1 (53g)
4.35223e-34	0.0348398	1	0.637	4.17814e-32	cardia	ara (267g)
4.54341e-19	0.00869251	1	0.563	4.36168e-17	cardia	Syp (111g)
1.59697e-18	0.00363671	0.672	0.198	1.53309e-16	cardia	Hsf-extended (60g)
5.85108e-16	0.00356956	0.623	0.191	5.61703e-14	cardia	Hsf (53g)
6.25649e-16	0.00480022	1	0.589	6.00623e-14	cardia	fkh-extended (190g)
2.36617e-14	0.00433523	1	0.646	2.27153e-12	cardia	mirr (219g)
2.37699e-14	0.041148	1	1	2.28191e-12	cardia	crp-extended (2397g)
1.41739e-13	0.0378737	1	1	1.36069e-11	cardia	crp (2338g)
2.62781e-10	0.00471861	0.557	0.196	2.5227e-08	cardia	lola (22g)
2.00342e-08	0.00304814	1	1	1.92328e-06	cardia	Tet (1511g)
7.20216e-08	0.000469935	0.639	0.265	6.91407e-06	cardia	nej (52g)
8.30197e-08	0.00204135	0.951	0.568	7.96989e-06	cardia	Psi (177g)
5.98574e-06	0.00687412	1	1	0.000574631	cardia	E2f1 (810g)
3.91174e-05	0.00170928	0.18	0.054	0.00375527	cardia	Aef1-extended (28g)
0.00015843	0.00137247	1	0.892	0.0152092	cardia	crc-extended (299g)
0.00041509	0.00471413	0.131	0.04	0.0398487	cardia	sd (10g)
0.000506845	0.000928934	1	0.886	0.0486571	cardia	crc (246g)
2.23839e-211	0.0285618	0.831	0.095	2.14885e-209	ISC/EB	l(3)neo38-extended (31g)
8.68188e-199	0.0266255	0.838	0.106	8.33461e-197	ISC/EB	fkh (39g)
9.31942e-172	0.0244341	0.845	0.152	8.94665e-170	ISC/EB	Atf3 (29g)
2.95403e-152	0.11625	1	1	2.83587e-150	ISC/EB	E(spl)mbeta-HLH-extended (463g)
2.75158e-137	0.137606	1	1	2.64151e-135	ISC/EB	Tet (1511g)
3.56767e-134	0.0205527	0.662	0.092	3.42497e-132	ISC/EB	Mad (23g)
1.11211e-133	0.0228749	0.71	0.118	1.06762e-131	ISC/EB	jim (26g)
5.37528e-133	0.0382978	0.986	0.546	5.16027e-131	ISC/EB	fkh-extended (190g)
5.83347e-133	0.0254419	0.976	0.518	5.60013e-131	ISC/EB	Syp (111g)
2.45273e-127	0.0439601	1	0.926	2.35462e-125	ISC/EB	Atf3-extended (343g)
1.56962e-111	0.0546199	1	1	1.50684e-109	ISC/EB	Cnx99A (598g)
6.53871e-110	0.0146201	0.469	0.049	6.27716e-108	ISC/EB	Ets21C (19g)
1.94388e-109	0.0109099	0.883	0.289	1.86612e-107	ISC/EB	FoxK (160g)
3.08158e-103	0.025614	1	0.881	2.95832e-101	ISC/EB	crc-extended (299g)
4.32529e-101	0.0176211	0.979	0.522	4.15228e-99	ISC/EB	Psi (177g)
7.98509e-99	0.0109488	0.779	0.205	7.66569e-97	ISC/EB	nej (52g)
3.75999e-98	0.0376509	1	1	3.60959e-96	ISC/EB	Xbp1-extended (353g)
2.32378e-97	0.0206822	1	0.873	2.23083e-95	ISC/EB	crc (246g)
4.52719e-86	0.0747861	1	1	4.34611e-84	ISC/EB	Trf2 (1811g)
1.75195e-85	0.0553822	1	1	1.68187e-83	ISC/EB	Cnot4 (1213g)
3.28989e-78	0.0256901	0.993	0.823	3.15829e-76	ISC/EB	Dp-extended (614g)
8.37388e-75	0.0146179	0.603	0.15	8.03892e-73	ISC/EB	lola (22g)
7.60707e-73	0.00955531	0.897	0.411	7.30279e-71	ISC/EB	Usf-extended (208g)
7.42153e-69	0.0435925	1	1	7.12467e-67	ISC/EB	E2f1 (810g)
1.07023e-68	0.0139703	0.941	0.605	1.02742e-66	ISC/EB	ara (267g)
5.73934e-65	0.00542058	0.807	0.309	5.50977e-63	ISC/EB	Mef2 (147g)
7.56099e-64	0.0266267	1	0.938	7.25855e-62	ISC/EB	Jra (254g)
4.74604e-62	0.0156805	0.893	0.449	4.5562e-60	ISC/EB	Rel (49g)
5.2423e-62	0.0091583	0.952	0.614	5.03261e-60	ISC/EB	mirr (219g)
3.7831e-58	0.0267513	0.997	0.964	3.63177e-56	ISC/EB	ewg-extended (825g)
5.6971e-58	0.0249732	1	0.976	5.46922e-56	ISC/EB	Jra-extended (283g)
7.48973e-58	0.0291974	1	0.981	7.19014e-56	ISC/EB	BEAF-32 (1271g)
1.26994e-54	0.014298	0.9	0.49	1.21914e-52	ISC/EB	Rel-extended (52g)
3.64291e-51	0.0302062	1	1	3.49719e-49	ISC/EB	bigmax-extended (590g)
1.41625e-50	0.0355734	1	1	1.3596e-48	ISC/EB	kay (578g)
3.12006e-45	0.0324425	1	1	2.99525e-43	ISC/EB	kay-extended (602g)
1.69469e-43	0.018389	1	0.837	1.6269e-41	ISC/EB	Dref (1031g)
4.1773e-43	0.00718858	0.952	0.683	4.0102e-41	ISC/EB	Mondo (138g)
3.21043e-42	0.0109442	0.952	0.74	3.08202e-40	ISC/EB	h (102g)
9.26537e-42	0.0106522	0.952	0.741	8.89475e-40	ISC/EB	h-extended (108g)
7.34768e-39	0.0457176	1	1	7.05377e-37	ISC/EB	crp-extended (2397g)
1.56404e-37	0.00884962	0.966	0.679	1.50148e-35	ISC/EB	HDAC1 (137g)
1.43663e-36	0.00704006	0.841	0.492	1.37916e-34	ISC/EB	CHES-1-like-extended (70g)
2.86528e-36	0.0220116	1	0.999	2.75067e-34	ISC/EB	BEAF-32-extended (1357g)
1.44312e-34	0.0419062	1	1	1.38539e-32	ISC/EB	crp (2338g)
3.663e-34	0.013188	0.669	0.326	3.51648e-32	ISC/EB	Ets21C-extended (27g)
8.81573e-34	0.0168412	1	1	8.4631e-32	ISC/EB	cnc-extended (365g)
5.72478e-33	0.0201001	0.997	0.996	5.49579e-31	ISC/EB	Mondo-extended (624g)
2.33654e-28	0.00501461	0.2	0.038	2.24307e-26	ISC/EB	Fip1 (16g)
2.0864e-23	0.0105018	1	0.979	2.00295e-21	ISC/EB	E2f2-extended (587g)
7.9023e-22	0.00191526	0.721	0.368	7.58621e-20	ISC/EB	Trf (140g)
4.47226e-21	0.0104566	1	0.995	4.29337e-19	ISC/EB	GATAd-extended (517g)
7.19267e-21	0.0050161	0.376	0.146	6.90496e-19	ISC/EB	pnt-extended (27g)
1.02872e-19	0.00382243	0.855	0.633	9.87576e-18	ISC/EB	foxo (107g)
1.25438e-18	0.00414208	0.176	0.044	1.20421e-16	ISC/EB	E(bx) (15g)
6.65255e-17	0.005845	0.372	0.163	6.38645e-15	ISC/EB	Dif-extended (22g)
9.54964e-16	0.00414801	0.241	0.083	9.16765e-14	ISC/EB	pnt (18g)
1.18051e-15	0.00398887	0.183	0.053	1.13328e-13	ISC/EB	TFAM (11g)
2.09384e-15	0.00268991	0.376	0.178	2.01009e-13	ISC/EB	Hsf (53g)
5.33062e-15	0.00257049	0.383	0.186	5.1174e-13	ISC/EB	Hsf-extended (60g)
1.65417e-11	0.00458823	0.324	0.156	1.58801e-09	ISC/EB	Dif (19g)
2.28073e-08	0.00173592	0.866	0.612	2.1895e-06	ISC/EB	GATAd (77g)
8.5258e-08	0.00349422	0.969	0.925	8.18476e-06	ISC/EB	foxo-extended (163g)
0.000321653	0.000887691	0.103	0.051	0.0308787	ISC/EB	Aef1-extended (28g)
2.4638e-81	0.0449201	0.989	0.246	2.36525e-79	EE	nej (52g)
3.13469e-80	0.036151	0.681	0.079	3.0093e-78	EE	pnt (18g)
3.00234e-79	0.0397202	0.912	0.167	2.88225e-77	EE	fkh (39g)
1.82043e-74	0.0510298	0.857	0.164	1.74762e-72	EE	jim (26g)
5.82644e-70	0.0321511	1	0.345	5.59339e-68	EE	Mef2 (147g)
1.05385e-64	0.0361804	0.824	0.16	1.0117e-62	EE	l(3)neo38-extended (31g)
4.89022e-62	0.0258028	0.989	0.337	4.69461e-60	EE	FoxK (160g)
8.92895e-62	0.0386738	1	0.449	8.57179e-60	EE	Usf-extended (208g)
9.13142e-59	0.0933815	1	0.642	8.76616e-57	EE	mirr (219g)
1.30102e-56	0.0365789	0.725	0.139	1.24898e-54	EE	Mad (23g)
5.15343e-56	0.100321	1	0.837	4.94729e-54	EE	Dp-extended (614g)
1.0532e-55	0.0804582	1	0.584	1.01107e-53	EE	fkh-extended (190g)
3.99924e-55	0.179405	1	1	3.83927e-53	EE	Cnot4 (1213g)
5.6695e-55	0.109589	1	0.966	5.44272e-53	EE	ewg-extended (825g)
8.54228e-55	0.216762	1	1	8.20059e-53	EE	Trf2 (1811g)
3.09867e-54	0.146795	1	1	2.97472e-52	EE	E2f1 (810g)
4.89495e-54	0.216232	1	1	4.69915e-52	EE	crp-extended (2397g)
1.20782e-53	0.206745	1	1	1.1595e-51	EE	crp (2338g)
6.88903e-53	0.0277098	0.736	0.151	6.61346e-51	EE	pnt-extended (27g)
1.57803e-52	0.0181408	0.418	0.043	1.51491e-50	EE	Fip1 (16g)
2.00817e-52	0.0502655	1	0.632	1.92784e-50	EE	ara (267g)
7.13906e-52	0.0780836	1	0.851	6.8535e-50	EE	Dref (1031g)
1.42468e-51	0.0422219	0.989	0.561	1.36769e-49	EE	Psi (177g)
2.93554e-51	0.107146	1	1	2.81812e-49	EE	Cnx99A (598g)
4.11159e-51	0.187485	1	1	3.94713e-49	EE	Tet (1511g)
5.53052e-51	0.105107	1	0.999	5.3093e-49	EE	BEAF-32-extended (1357g)
3.13592e-50	0.104027	1	0.983	3.01048e-48	EE	BEAF-32 (1271g)
4.15085e-50	0.0866367	1	0.996	3.98482e-48	EE	Mondo-extended (624g)
7.35453e-49	0.039085	1	0.758	7.06035e-47	EE	h-extended (108g)
1.43716e-48	0.0534323	1	0.891	1.37968e-46	EE	crc-extended (299g)
3.41407e-48	0.0806448	1	1	3.2775e-46	EE	bigmax-extended (590g)
4.58248e-48	0.0396287	1	0.756	4.39918e-46	EE	h (102g)
5.97656e-48	0.0723829	1	0.995	5.7375e-46	EE	GATAd-extended (517g)
2.548e-47	0.116158	1	1	2.44608e-45	EE	kay (578g)
3.01893e-47	0.0454453	1	0.884	2.89817e-45	EE	crc (246g)
3.87508e-46	0.0538326	1	0.981	3.72007e-44	EE	E2f2-extended (587g)
5.5619e-46	0.11532	1	1	5.33943e-44	EE	kay-extended (602g)
8.95096e-45	0.0414856	0.714	0.185	8.59293e-43	EE	lola (22g)
1.18692e-44	0.0619976	1	1	1.13945e-42	EE	cnc-extended (365g)
1.15981e-43	0.0548881	1	0.933	1.11341e-41	EE	Atf3-extended (343g)
8.10927e-42	0.0188188	0.385	0.047	7.7849e-40	EE	E(bx) (15g)
1.47585e-40	0.150183	1	1	1.41682e-38	EE	CycT-extended (2543g)
5.33424e-39	0.0246004	0.978	0.558	5.12087e-37	EE	Syp (111g)
1.00228e-38	0.0791734	1	1	9.62187e-37	EE	E(spl)mbeta-HLH-extended (463g)
4.16756e-37	0.04965	1	0.943	4.00086e-35	EE	Jra (254g)
4.86752e-37	0.0133317	0.67	0.183	4.67282e-35	EE	Hsf (53g)
1.66134e-36	0.0243328	0.956	0.518	1.59488e-34	EE	CHES-1-like-extended (70g)
2.55153e-36	0.0340305	0.989	0.629	2.44947e-34	EE	GATAd (77g)
2.91826e-36	0.0501953	1	0.979	2.80153e-34	EE	Jra-extended (283g)
2.3767e-35	0.0123573	0.67	0.192	2.28163e-33	EE	Hsf-extended (60g)
8.52102e-34	0.0224987	0.989	0.703	8.18018e-32	EE	HDAC1 (137g)
1.13651e-33	0.0110299	0.912	0.391	1.09105e-31	EE	Trf (140g)
1.81031e-31	0.0198913	0.967	0.648	1.7379e-29	EE	foxo (107g)
1.37099e-30	0.00663132	0.33	0.047	1.31615e-28	EE	Aef1-extended (28g)
2.83971e-30	0.0247078	0.945	0.524	2.72612e-28	EE	Rel-extended (52g)
2.5275e-29	0.0222502	1	0.927	2.4264e-27	EE	foxo-extended (163g)
1.33595e-27	0.0199274	0.956	0.72	1.28252e-25	EE	SREBP-extended (90g)
1.7599e-27	0.0200616	0.956	0.714	1.6895e-25	EE	SREBP (88g)
1.06197e-26	0.0219693	0.912	0.487	1.01949e-24	EE	Rel (49g)
5.86811e-25	0.0121389	0.978	0.706	5.63338e-23	EE	Mondo (138g)
4.67721e-23	0.0113692	0.813	0.445	4.49012e-21	EE	Max-extended (92g)
1.11342e-17	0.0245131	1	1	1.06888e-15	EE	CrebA-extended (308g)
1.94587e-17	0.0155333	0.571	0.223	1.86804e-15	EE	Atf3 (29g)
3.5523e-17	0.0304233	1	0.996	3.41021e-15	EE	Hnf4 (454g)
1.79717e-16	0.00969074	0.187	0.028	1.72529e-14	EE	mor-extended (12g)
4.02931e-16	0.01089	0.209	0.035	3.86814e-14	EE	sd (10g)
9.22855e-15	0.0154235	0.473	0.177	8.8594e-13	EE	Dif-extended (22g)
1.9946e-14	0.0263602	1	0.997	1.91481e-12	EE	ham (317g)
2.32072e-14	0.0165037	0.451	0.166	2.22789e-12	EE	Dif (19g)
5.10518e-13	0.0253467	1	0.996	4.90098e-11	EE	Xbp1 (53g)
2.52986e-12	0.0081995	0.67	0.392	2.42866e-10	EE	Max (64g)
5.31242e-12	0.0249377	1	0.996	5.09992e-10	EE	Hnf4-extended (498g)
2.97165e-11	0.0159926	0.626	0.357	2.85279e-09	EE	Ets21C-extended (27g)
9.11434e-08	0.0102062	0.989	0.904	8.74977e-06	EE	Mitf-extended (85g)
8.90405e-05	0.00115774	1	0.999	0.00854789	EE	ham-extended (439g)
0.000331121	0.00151109	0.154	0.058	0.0317876	EE	vtd-extended (13g)
0.00158945	0.00330125	0.198	0.097	0.152587	EE	Ets21C (19g)
0.00941881	0.0054707	1	1	0.904206	EE	Xbp1-extended (353g)
